# Supplementary material for: Long noncoding RNA profiling unveils LINC00960 as unfavorable prognostic biomarker promoting triple negative breast cancer progression
Source: Cell Death Discov. 2024 Jul 23;10:333. doi: 10.1038/s41420-024-02091-3 (PMC11263344; doi:10.1038/s41420-024-02091-3)
Supplement: Supplementary file 1 — Supplementary tables [file 41420_2024_2091_MOESM1_ESM.xlsx]

## Sheet: Table S1
Table S1. Differentially expressed lncRNAs in TNBC vs normal, 2.0FC, Adj. Pval < 0.05.
Regulation	Ensembl ID	log2 Fold Change	Adj.Pval
Up	ENSG00000259623	6.87084	1.22e-29
Up	ENSG00000267512	6.45053	5.7e-38
Up	ENSG00000267165	6.34007	3.2e-35
Up	ENSG00000259661	5.70302	2.91e-32
Up	ENSG00000227195	5.42084	3.55e-36
Up	ENSG00000258377	4.9972	2.52e-13
Up	ENSG00000270103	4.86803	2.57e-32
Up	ENSG00000260772	4.82683	2.47e-12
Up	ENSG00000262831	4.78251	1.35e-12
Up	ENSG00000258430	4.76638	5.92e-17
Up	ENSG00000259185	4.6603	8.31e-20
Up	ENSG00000273221	4.6043	1.2e-15
Up	ENSG00000286037	4.40281	1.89e-16
Up	ENSG00000281453	4.37784	4.42e-12
Up	ENSG00000267469	4.34655	2.44e-16
Up	ENSG00000254873	4.24207	5.01e-16
Up	ENSG00000265618	4.21842	5.44e-15
Up	ENSG00000272742	4.19758	5.39e-09
Up	ENSG00000267576	4.14824	3.6e-14
Up	ENSG00000259627	4.12017	2.46e-11
Up	ENSG00000286171	3.88258	1.05e-14
Up	ENSG00000254894	3.65212	2.99e-11
Up	ENSG00000265287	3.51266	2.08e-10
Up	ENSG00000254665	3.42569	4.51e-11
Up	ENSG00000250714	3.42383	1.03e-14
Up	ENSG00000236263	3.42187	1.08e-13
Up	ENSG00000246283	3.4094	4.89e-12
Up	ENSG00000267436	3.3795	3.27e-10
Up	ENSG00000254721	3.2152	2.18e-09
Up	ENSG00000260465	3.08447	1.21e-06
Up	ENSG00000272851	3.0448	1.13e-09
Up	ENSG00000230838	3.01087	3.31e-11
Up	ENSG00000273275	2.94066	1.3e-06
Up	ENSG00000287343	2.92484	2.24e-09
Up	ENSG00000285108	2.89855	2.75e-08
Up	ENSG00000262979	2.87526	1.6e-12
Up	ENSG00000278996	2.85789	3.49e-05
Up	ENSG00000275216	2.83764	4.73e-09
Up	ENSG00000233589	2.81919	1.87e-08
Up	ENSG00000227964	2.80884	2.39e-08
Up	ENSG00000261063	2.75219	4.05e-07
Up	ENSG00000256040	2.72808	1.85e-06
Up	ENSG00000281181	2.71665	7.57e-05
Up	ENSG00000280800	2.71638	7.5e-05
Up	ENSG00000280614	2.71452	7.75e-05
Up	ENSG00000272821	2.71008	1.28e-06
Up	ENSG00000232679	2.6959	1.58e-07
Up	ENSG00000272558	2.6644	1.75e-07
Up	ENSG00000272379	2.62842	3.22e-08
Up	ENSG00000240770	2.62413	4.59e-10
Up	ENSG00000183674	2.57665	4.71e-10
Up	ENSG00000227036	2.53863	1.37e-09
Up	ENSG00000254578	2.49184	3.87e-07
Up	ENSG00000254263	2.46829	1.13e-13
Up	ENSG00000278769	2.44105	7.9e-07
Up	ENSG00000259442	2.36279	5.16e-05
Up	ENSG00000267143	2.35332	5.7e-06
Up	ENSG00000285948	2.34136	2.79e-08
Up	ENSG00000231898	2.30226	2.74e-05
Up	ENSG00000245526	2.24738	2.5e-05
Up	ENSG00000260289	2.22978	4.31e-05
Up	ENSG00000226445	2.1949	6.38e-09
Up	ENSG00000229851	2.19314	0.000207
Up	ENSG00000263680	2.18885	1.25e-06
Up	ENSG00000176868	2.14613	0.0262
Up	ENSG00000249084	2.14268	8.06e-07
Up	ENSG00000248773	2.13916	1.32e-07
Up	ENSG00000281327	2.13424	3.21e-07
Up	ENSG00000263786	2.12589	9.73e-08
Up	ENSG00000265415	2.12292	2.29e-06
Up	ENSG00000281383	2.10777	0.00213
Up	ENSG00000242539	2.08418	0.00177
Up	ENSG00000286125	2.0835	2.36e-05
Up	ENSG00000179066	2.07244	3.23e-06
Up	ENSG00000231755	2.05186	1e-05
Up	ENSG00000228437	2.02906	9.26e-06
Up	ENSG00000285639	2.01903	1.51e-07
Up	ENSG00000251320	2.01399	7.02e-05
Up	ENSG00000248362	1.9789	2.07e-05
Up	ENSG00000232044	1.94454	0.000523
Up	ENSG00000287314	1.9411	3.36e-05
Up	ENSG00000283662	1.91114	5.95e-06
Up	ENSG00000286559	1.90829	4.25e-06
Up	ENSG00000205325	1.90283	1.91e-05
Up	ENSG00000257181	1.8951	0.000326
Up	ENSG00000225339	1.85186	7.87e-06
Up	ENSG00000232192	1.84166	1.15e-05
Up	ENSG00000250546	1.83659	0.000176
Up	ENSG00000228742	1.83576	4.42e-05
Up	ENSG00000260695	1.82506	0.000245
Up	ENSG00000243762	1.81821	0.000917
Up	ENSG00000248393	1.81124	5.22e-06
Up	ENSG00000286666	1.79933	0.000144
Up	ENSG00000268120	1.78136	0.00081
Up	ENSG00000228308	1.76993	6.52e-05
Up	ENSG00000183242	1.76313	0.00256
Up	ENSG00000287765	1.76088	0.00189
Up	ENSG00000253490	1.75854	0.000107
Up	ENSG00000281591	1.75604	0.00202
Up	ENSG00000249318	1.75352	4.48e-05
Up	ENSG00000286619	1.74085	0.00992
Up	ENSG00000271216	1.7357	0.000173
Up	ENSG00000272046	1.73393	0.00466
Up	ENSG00000214919	1.70786	6.11e-05
Up	ENSG00000274508	1.70549	1.14e-05
Up	ENSG00000203585	1.68698	5e-05
Up	ENSG00000265840	1.67991	0.000401
Up	ENSG00000241599	1.67606	0.000115
Up	ENSG00000258869	1.66305	7.09e-05
Up	ENSG00000267432	1.66089	0.0011
Up	ENSG00000248870	1.64426	0.000271
Up	ENSG00000257270	1.63573	0.000316
Up	ENSG00000224733	1.63429	2.32e-05
Up	ENSG00000258910	1.62556	0.0018
Up	ENSG00000253645	1.60999	0.0016
Up	ENSG00000249100	1.60725	9.88e-05
Up	ENSG00000250541	1.60492	0.000186
Up	ENSG00000243960	1.59926	0.000471
Up	ENSG00000229531	1.59655	2.11e-05
Up	ENSG00000279082	1.59454	0.000323
Up	ENSG00000251138	1.57857	0.00746
Up	ENSG00000287132	1.57534	0.0065
Up	ENSG00000250033	1.5686	9.5e-05
Up	ENSG00000263585	1.54273	0.00492
Up	ENSG00000256789	1.54045	3.84e-05
Up	ENSG00000245164	1.53811	2.45e-05
Up	ENSG00000234630	1.53784	0.000215
Up	ENSG00000224707	1.535	4.57e-05
Up	ENSG00000287600	1.52854	5.82e-05
Up	ENSG00000276434	1.52429	4.12e-05
Up	ENSG00000229955	1.50818	7.48e-05
Up	ENSG00000286316	1.50598	6.84e-06
Up	ENSG00000244332	1.50268	0.00249
Up	ENSG00000226235	1.50268	0.000429
Up	ENSG00000259439	1.49565	0.00747
Up	ENSG00000224216	1.47496	0.00227
Up	ENSG00000224116	1.47389	0.000795
Up	ENSG00000260978	1.46773	0.00187
Up	ENSG00000254829	1.46655	0.00123
Up	ENSG00000240498	1.46613	5.44e-06
Up	ENSG00000272638	1.46455	0.0156
Up	ENSG00000253174	1.46221	0.00439
Up	ENSG00000234578	1.46194	0.00112
Up	ENSG00000272770	1.45959	0.0433
Up	ENSG00000263745	1.44883	0.00389
Up	ENSG00000228028	1.44432	0.000275
Up	ENSG00000286417	1.4423	0.000437
Up	ENSG00000228786	1.4423	0.000443
Up	ENSG00000235545	1.42221	0.000145
Up	ENSG00000267523	1.41569	8.48e-05
Up	ENSG00000269894	1.40975	1.08e-05
Up	ENSG00000227145	1.4011	0.00165
Up	ENSG00000280341	1.39995	0.000121
Up	ENSG00000233030	1.38329	0.000177
Up	ENSG00000235532	1.38261	0.00305
Up	ENSG00000260920	1.3792	1.21e-05
Up	ENSG00000269926	1.37777	0.00689
Up	ENSG00000224505	1.3716	0.0267
Up	ENSG00000253519	1.36819	0.000106
Up	ENSG00000243415	1.36519	0.00159
Up	ENSG00000258757	1.35827	0.0151
Up	ENSG00000253924	1.35802	0.00135
Up	ENSG00000265987	1.35187	0.0137
Up	ENSG00000261573	1.34567	0.001
Up	ENSG00000251244	1.33409	0.00157
Up	ENSG00000277675	1.32863	0.000328
Up	ENSG00000256146	1.32145	0.0327
Up	ENSG00000267257	1.31884	0.0169
Up	ENSG00000235304	1.31751	0.00506
Up	ENSG00000228862	1.31414	0.00207
Up	ENSG00000229431	1.31161	8.41e-05
Up	ENSG00000259396	1.30338	0.00199
Up	ENSG00000271826	1.29898	0.00372
Up	ENSG00000260107	1.28984	0.00571
Up	ENSG00000227068	1.28743	0.00032
Up	ENSG00000203362	1.27898	0.000121
Up	ENSG00000242428	1.27406	0.00348
Up	ENSG00000272666	1.2701	0.00758
Up	ENSG00000255404	1.26849	0.0159
Up	ENSG00000187951	1.26779	0.000149
Up	ENSG00000267013	1.25547	0.0134
Up	ENSG00000248538	1.2497	0.00439
Up	ENSG00000228358	1.24657	0.00761
Up	ENSG00000258593	1.24297	0.00168
Up	ENSG00000228697	1.23319	0.00178
Up	ENSG00000267374	1.23124	0.00209
Up	ENSG00000250295	1.23092	0.00128
Up	ENSG00000234431	1.23023	0.0239
Up	ENSG00000287042	1.2268	0.00158
Up	ENSG00000256152	1.22679	0.0217
Up	ENSG00000279668	1.22062	0.00685
Up	ENSG00000287482	1.21634	0.0123
Up	ENSG00000235872	1.21545	0.036
Up	ENSG00000261200	1.20666	0.00602
Up	ENSG00000264019	1.20636	0.0434
Up	ENSG00000281131	1.19631	0.013
Up	ENSG00000267125	1.19591	0.0323
Up	ENSG00000256115	1.1872	0.0485
Up	ENSG00000261116	1.18444	0.025
Up	ENSG00000240535	1.18343	0.00697
Up	ENSG00000254317	1.18029	0.000347
Up	ENSG00000273333	1.17633	0.0145
Up	ENSG00000268316	1.17499	0.00427
Up	ENSG00000287383	1.17046	0.0146
Up	ENSG00000272079	1.16944	0.00737
Up	ENSG00000261586	1.16604	0.0117
Up	ENSG00000263859	1.15018	0.0324
Up	ENSG00000235026	1.14146	0.0158
Up	ENSG00000236841	1.13438	0.00124
Up	ENSG00000229751	1.1275	0.00592
Up	ENSG00000270640	1.12529	0.00104
Up	ENSG00000253658	1.11796	0.0219
Up	ENSG00000215023	1.11631	0.0172
Up	ENSG00000232732	1.11531	0.00393
Up	ENSG00000256039	1.11482	0.0232
Up	ENSG00000240405	1.10758	0.0148
Up	ENSG00000261738	1.10574	0.0137
Up	ENSG00000257947	1.10178	0.00747
Up	ENSG00000266696	1.09882	0.00303
Up	ENSG00000262151	1.09656	0.00344
Up	ENSG00000269915	1.09522	0.0108
Up	ENSG00000261402	1.09235	0.0102
Up	ENSG00000257083	1.08449	0.00725
Up	ENSG00000237594	1.08264	0.011
Up	ENSG00000255114	1.0825	0.0251
Up	ENSG00000259607	1.08082	0.0393
Up	ENSG00000266897	1.07697	0.0016
Up	ENSG00000228686	1.07513	0.000523
Up	ENSG00000235142	1.06579	0.0466
Up	ENSG00000275976	1.06481	0.000899
Up	ENSG00000226620	1.06441	0.00905
Up	ENSG00000237914	1.06303	0.0202
Up	ENSG00000287578	1.06145	0.0142
Up	ENSG00000269243	1.05733	0.00071
Up	ENSG00000224819	1.05647	0.0282
Up	ENSG00000250170	1.0555	0.00116
Up	ENSG00000249234	1.05503	0.00583
Up	ENSG00000162888	1.05225	0.00126
Up	ENSG00000261437	1.04892	0.00373
Up	ENSG00000278811	1.04754	0.00111
Up	ENSG00000248458	1.03963	0.00693
Up	ENSG00000260997	1.03949	0.00212
Up	ENSG00000287480	1.03803	0.0272
Up	ENSG00000249007	1.03609	0.0436
Up	ENSG00000238266	1.03023	0.0153
Up	ENSG00000286337	1.02846	0.00113
Up	ENSG00000269967	1.02842	0.0013
Up	ENSG00000228655	1.02735	0.00131
Up	ENSG00000276980	1.02615	0.00926
Up	ENSG00000258667	1.02414	0.000781
Up	ENSG00000287061	1.0236	0.0242
Up	ENSG00000251224	1.01617	0.00696
Up	ENSG00000253980	1.01425	0.0328
Up	ENSG00000244676	1.01335	0.00775
Up	ENSG00000277662	1.01055	0.00539
Up	ENSG00000279072	1.01043	0.0402
Up	ENSG00000226352	1.00807	0.00628
Up	ENSG00000228288	1.00359	0.0199
Up	ENSG00000271926	1.00157	0.00606
Down	ENSG00000271880	-8.44086	4.48e-33
Down	ENSG00000263424	-6.89694	1.23e-27
Down	ENSG00000270066	-6.86147	7.49e-10
Down	ENSG00000145075	-6.57492	6.01e-23
Down	ENSG00000236333	-6.46879	4.97e-16
Down	ENSG00000234918	-6.26737	1.56e-14
Down	ENSG00000235584	-6.15196	2.7e-16
Down	ENSG00000226482	-6.12871	2.77e-13
Down	ENSG00000286463	-6.09255	5.86e-16
Down	ENSG00000244468	-6.02583	3.34e-10
Down	ENSG00000258399	-5.99913	3.29e-34
Down	ENSG00000257379	-5.96413	9.06e-19
Down	ENSG00000242908	-5.95648	2.62e-21
Down	ENSG00000256947	-5.93232	2.82e-18
Down	ENSG00000273149	-5.92229	5.59e-39
Down	ENSG00000287148	-5.84039	1.48e-15
Down	ENSG00000286647	-5.77595	6.82e-15
Down	ENSG00000286596	-5.77088	5.6e-22
Down	ENSG00000255794	-5.75708	1.6e-12
Down	ENSG00000229246	-5.69164	1.3e-24
Down	ENSG00000248464	-5.64229	1.17e-19
Down	ENSG00000255036	-5.58095	5e-21
Down	ENSG00000250961	-5.50652	1.3e-25
Down	ENSG00000260035	-5.45379	1.05e-22
Down	ENSG00000255191	-5.44248	3.09e-20
Down	ENSG00000248869	-5.4399	1.4e-19
Down	ENSG00000233766	-5.35125	4.15e-20
Down	ENSG00000269110	-5.27406	7.12e-25
Down	ENSG00000267532	-5.24613	6.71e-25
Down	ENSG00000250538	-5.24133	5.58e-16
Down	ENSG00000231246	-5.1904	7.09e-21
Down	ENSG00000285565	-5.18648	3.1e-09
Down	ENSG00000229108	-5.05429	2.12e-21
Down	ENSG00000234715	-4.97688	3.94e-15
Down	ENSG00000225670	-4.93822	1.81e-17
Down	ENSG00000279571	-4.88632	1.53e-19
Down	ENSG00000231170	-4.86176	1.17e-21
Down	ENSG00000261771	-4.85558	3.5e-09
Down	ENSG00000234961	-4.84357	2.79e-17
Down	ENSG00000254951	-4.83923	2.23e-11
Down	ENSG00000241684	-4.8164	7.15e-25
Down	ENSG00000224958	-4.81439	1.35e-21
Down	ENSG00000263096	-4.8127	2.57e-18
Down	ENSG00000272143	-4.77209	5e-21
Down	ENSG00000274021	-4.75523	4.25e-21
Down	ENSG00000264772	-4.75385	2.35e-19
Down	ENSG00000229240	-4.74375	3.03e-22
Down	ENSG00000272159	-4.74246	4.24e-17
Down	ENSG00000228971	-4.73784	8.1e-16
Down	ENSG00000254366	-4.73452	5.01e-19
Down	ENSG00000282728	-4.72873	2.1e-19
Down	ENSG00000259932	-4.72578	7.56e-18
Down	ENSG00000245330	-4.71484	4.15e-20
Down	ENSG00000277631	-4.70944	5.21e-19
Down	ENSG00000254531	-4.69887	1.6e-25
Down	ENSG00000288587	-4.67022	2.39e-15
Down	ENSG00000258498	-4.6167	2.54e-19
Down	ENSG00000259080	-4.56762	6.21e-15
Down	ENSG00000285051	-4.54703	2.02e-17
Down	ENSG00000286322	-4.54113	9.29e-13
Down	ENSG00000227591	-4.52804	9.52e-16
Down	ENSG00000287156	-4.52392	2.56e-17
Down	ENSG00000254921	-4.50126	3.59e-21
Down	ENSG00000288012	-4.50003	2.26e-22
Down	ENSG00000249203	-4.49061	1.14e-11
Down	ENSG00000279932	-4.45427	7.18e-15
Down	ENSG00000230910	-4.41496	1.15e-18
Down	ENSG00000253406	-4.40734	2.01e-18
Down	ENSG00000284685	-4.40722	4.65e-20
Down	ENSG00000279068	-4.38839	1.19e-18
Down	ENSG00000250334	-4.3822	8.73e-20
Down	ENSG00000224307	-4.3745	1.84e-23
Down	ENSG00000248994	-4.37344	2.42e-15
Down	ENSG00000267280	-4.36862	1.93e-19
Down	ENSG00000286500	-4.36043	3.51e-21
Down	ENSG00000259244	-4.35993	9.52e-18
Down	ENSG00000285957	-4.35567	1.5e-18
Down	ENSG00000244738	-4.34241	8.09e-17
Down	ENSG00000271758	-4.34123	1.5e-18
Down	ENSG00000267603	-4.33979	7.55e-17
Down	ENSG00000256139	-4.32991	3.06e-17
Down	ENSG00000260823	-4.29365	2.1e-15
Down	ENSG00000224361	-4.28423	4.54e-16
Down	ENSG00000283052	-4.26985	2.35e-18
Down	ENSG00000260886	-4.2685	2.4e-15
Down	ENSG00000213373	-4.26417	1.82e-19
Down	ENSG00000223403	-4.25861	8.11e-19
Down	ENSG00000250971	-4.25706	2.6e-21
Down	ENSG00000237380	-4.25075	5.4e-19
Down	ENSG00000288271	-4.23481	1.18e-20
Down	ENSG00000270412	-4.22959	5.13e-19
Down	ENSG00000226005	-4.226	1.41e-14
Down	ENSG00000253768	-4.22084	1.45e-12
Down	ENSG00000239268	-4.21992	2.73e-15
Down	ENSG00000273388	-4.21519	3.44e-16
Down	ENSG00000234026	-4.20278	1.38e-20
Down	ENSG00000250986	-4.19813	2.42e-15
Down	ENSG00000259001	-4.19369	1.18e-13
Down	ENSG00000254192	-4.19244	2.65e-15
Down	ENSG00000253190	-4.1822	7.76e-16
Down	ENSG00000285338	-4.18128	1.07e-11
Down	ENSG00000270726	-4.17608	6.31e-17
Down	ENSG00000245112	-4.17322	1.03e-23
Down	ENSG00000237986	-4.16328	8.26e-21
Down	ENSG00000262119	-4.16032	5.1e-15
Down	ENSG00000261064	-4.15325	1.18e-20
Down	ENSG00000275367	-4.14756	2.85e-16
Down	ENSG00000251095	-4.11643	1.65e-09
Down	ENSG00000250685	-4.11424	6.21e-14
Down	ENSG00000256654	-4.10051	7.56e-14
Down	ENSG00000275457	-4.09922	4.42e-18
Down	ENSG00000276668	-4.09896	1.35e-12
Down	ENSG00000238120	-4.08747	5.64e-15
Down	ENSG00000277135	-4.08688	4.29e-18
Down	ENSG00000250208	-4.08687	9.63e-18
Down	ENSG00000258066	-4.08664	2.85e-16
Down	ENSG00000286695	-4.08649	5.2e-17
Down	ENSG00000285900	-4.083	9.76e-20
Down	ENSG00000232415	-4.08092	1.12e-16
Down	ENSG00000255471	-4.07958	4.49e-18
Down	ENSG00000237560	-4.07776	3.37e-17
Down	ENSG00000281769	-4.07556	2.13e-10
Down	ENSG00000227467	-4.07133	6.56e-16
Down	ENSG00000256151	-4.07131	2.09e-14
Down	ENSG00000248275	-4.06483	8.68e-22
Down	ENSG00000225028	-4.06449	9.37e-15
Down	ENSG00000227888	-4.05892	3.94e-16
Down	ENSG00000253434	-4.05873	2.64e-12
Down	ENSG00000272508	-4.0584	1.67e-16
Down	ENSG00000250341	-4.04923	8.68e-16
Down	ENSG00000263917	-4.04524	3.72e-13
Down	ENSG00000244968	-4.04152	1.18e-20
Down	ENSG00000236618	-4.03568	5.74e-17
Down	ENSG00000228162	-4.03519	2.7e-14
Down	ENSG00000232079	-4.02697	2.23e-13
Down	ENSG00000250049	-4.02337	1.52e-11
Down	ENSG00000255545	-4.01802	1.43e-10
Down	ENSG00000285336	-4.01743	4.61e-16
Down	ENSG00000233858	-4.00308	1.72e-16
Down	ENSG00000259589	-3.99759	4.68e-18
Down	ENSG00000247728	-3.99153	1.54e-20
Down	ENSG00000281333	-3.9911	6.27e-18
Down	ENSG00000273184	-3.98557	1.1e-13
Down	ENSG00000258232	-3.9829	6.25e-07
Down	ENSG00000234810	-3.981	6.54e-13
Down	ENSG00000237061	-3.9786	2.62e-13
Down	ENSG00000286935	-3.9774	2.54e-10
Down	ENSG00000258301	-3.96955	6.56e-16
Down	ENSG00000268204	-3.96881	2.07e-12
Down	ENSG00000287115	-3.96512	6.61e-18
Down	ENSG00000222043	-3.96191	6.47e-20
Down	ENSG00000274092	-3.94393	4.69e-17
Down	ENSG00000231703	-3.94227	4.45e-21
Down	ENSG00000286250	-3.94172	1.35e-11
Down	ENSG00000272975	-3.9279	3.19e-15
Down	ENSG00000246430	-3.92767	5.25e-13
Down	ENSG00000245812	-3.92711	1.68e-19
Down	ENSG00000260228	-3.92643	7.95e-16
Down	ENSG00000287553	-3.92457	2.68e-16
Down	ENSG00000255495	-3.9193	1.29e-19
Down	ENSG00000286746	-3.91782	8.66e-20
Down	ENSG00000272767	-3.91411	1.8e-19
Down	ENSG00000232527	-3.91017	2.11e-17
Down	ENSG00000253944	-3.90925	5.71e-16
Down	ENSG00000273771	-3.90206	5.94e-17
Down	ENSG00000282885	-3.89842	4.66e-15
Down	ENSG00000283549	-3.89737	3.94e-16
Down	ENSG00000254042	-3.89701	5.15e-16
Down	ENSG00000243319	-3.89196	2.34e-14
Down	ENSG00000261003	-3.89166	7.2e-16
Down	ENSG00000259070	-3.88527	1.45e-15
Down	ENSG00000254109	-3.88171	4.24e-17
Down	ENSG00000174171	-3.88066	7.08e-18
Down	ENSG00000279047	-3.87983	8.66e-11
Down	ENSG00000248844	-3.87447	1.05e-10
Down	ENSG00000227220	-3.87437	1.03e-14
Down	ENSG00000234840	-3.86274	2.38e-11
Down	ENSG00000267262	-3.86196	1.1e-13
Down	ENSG00000231749	-3.85518	2.85e-13
Down	ENSG00000254453	-3.84799	1.01e-15
Down	ENSG00000197291	-3.84743	4.89e-17
Down	ENSG00000274565	-3.83982	5.73e-16
Down	ENSG00000228113	-3.83867	6e-14
Down	ENSG00000177133	-3.83063	1.35e-13
Down	ENSG00000233223	-3.82775	3.64e-19
Down	ENSG00000206417	-3.8273	2.21e-17
Down	ENSG00000254929	-3.82723	1.27e-22
Down	ENSG00000263065	-3.82434	1.5e-14
Down	ENSG00000247675	-3.8155	2.45e-14
Down	ENSG00000258410	-3.80501	2.22e-18
Down	ENSG00000266208	-3.80394	6.76e-12
Down	ENSG00000231114	-3.80323	1.87e-08
Down	ENSG00000229206	-3.80133	2.37e-14
Down	ENSG00000225057	-3.79877	3.39e-18
Down	ENSG00000259459	-3.79764	2.16e-10
Down	ENSG00000248222	-3.7961	3.62e-16
Down	ENSG00000277369	-3.79588	9.16e-17
Down	ENSG00000278621	-3.79214	3.3e-12
Down	ENSG00000273472	-3.79146	5.11e-14
Down	ENSG00000236849	-3.78454	1.37e-17
Down	ENSG00000178734	-3.78359	5.44e-15
Down	ENSG00000230393	-3.78232	8.45e-11
Down	ENSG00000275120	-3.78052	1.03e-23
Down	ENSG00000262079	-3.7773	1.22e-15
Down	ENSG00000280136	-3.77724	4.66e-15
Down	ENSG00000255198	-3.77432	7.16e-17
Down	ENSG00000227542	-3.77369	1.09e-16
Down	ENSG00000258819	-3.77303	7.26e-15
Down	ENSG00000272823	-3.76427	5.78e-16
Down	ENSG00000253474	-3.76375	1.06e-16
Down	ENSG00000286721	-3.76333	6.91e-17
Down	ENSG00000263508	-3.75935	4.2e-17
Down	ENSG00000284513	-3.75213	1.24e-12
Down	ENSG00000272256	-3.74983	4.42e-18
Down	ENSG00000233760	-3.74866	1.99e-14
Down	ENSG00000285621	-3.747	2.29e-13
Down	ENSG00000286961	-3.74439	1.42e-10
Down	ENSG00000234076	-3.74243	3.18e-15
Down	ENSG00000283383	-3.74154	1.3e-19
Down	ENSG00000246022	-3.74024	5.93e-12
Down	ENSG00000260260	-3.73499	3.33e-15
Down	ENSG00000205682	-3.73269	9.49e-13
Down	ENSG00000249669	-3.72732	7.57e-20
Down	ENSG00000287692	-3.72528	6.07e-11
Down	ENSG00000269068	-3.72323	9.09e-14
Down	ENSG00000251660	-3.7213	1.23e-13
Down	ENSG00000261519	-3.70957	1.01e-15
Down	ENSG00000229847	-3.70885	1.02e-13
Down	ENSG00000250829	-3.70764	1.38e-19
Down	ENSG00000249436	-3.70079	1.75e-14
Down	ENSG00000251359	-3.69764	4.54e-16
Down	ENSG00000269888	-3.69486	4.58e-11
Down	ENSG00000272734	-3.69208	3.58e-18
Down	ENSG00000259604	-3.69158	1.02e-11
Down	ENSG00000283000	-3.68929	2.42e-12
Down	ENSG00000288044	-3.68584	2.82e-18
Down	ENSG00000260025	-3.68208	2.81e-17
Down	ENSG00000231606	-3.68125	1.66e-11
Down	ENSG00000284707	-3.68032	1.28e-20
Down	ENSG00000228830	-3.67979	0.000247
Down	ENSG00000229019	-3.67895	3.94e-16
Down	ENSG00000227681	-3.67798	2.31e-12
Down	ENSG00000253200	-3.66291	1.05e-22
Down	ENSG00000262097	-3.6546	2.36e-17
Down	ENSG00000251381	-3.6527	2.05e-11
Down	ENSG00000257042	-3.63441	2.32e-09
Down	ENSG00000287232	-3.63039	1.38e-14
Down	ENSG00000255367	-3.62934	7.15e-12
Down	ENSG00000180769	-3.6278	5.35e-24
Down	ENSG00000267659	-3.62188	5.97e-12
Down	ENSG00000240240	-3.61444	9.09e-14
Down	ENSG00000226249	-3.60939	1.37e-11
Down	ENSG00000280273	-3.60914	5.88e-17
Down	ENSG00000256508	-3.608	1.29e-15
Down	ENSG00000248332	-3.60726	1.6e-15
Down	ENSG00000263586	-3.60704	4.24e-18
Down	ENSG00000281358	-3.60672	1.26e-14
Down	ENSG00000226965	-3.60656	1.45e-08
Down	ENSG00000267827	-3.60556	2.36e-12
Down	ENSG00000272541	-3.60298	8.35e-11
Down	ENSG00000256116	-3.60214	1.04e-09
Down	ENSG00000268592	-3.60151	6.18e-12
Down	ENSG00000286508	-3.58819	2.39e-16
Down	ENSG00000273650	-3.58536	8.49e-13
Down	ENSG00000254369	-3.58295	8.47e-15
Down	ENSG00000267373	-3.57797	4.7e-18
Down	ENSG00000272009	-3.57707	1.67e-16
Down	ENSG00000261113	-3.57667	4.54e-16
Down	ENSG00000271730	-3.57619	1.52e-12
Down	ENSG00000259134	-3.57537	7.09e-13
Down	ENSG00000257551	-3.57483	2.64e-16
Down	ENSG00000251169	-3.57371	8.63e-13
Down	ENSG00000259359	-3.56526	3.18e-15
Down	ENSG00000251257	-3.56393	7.95e-14
Down	ENSG00000225877	-3.56322	5.73e-14
Down	ENSG00000187013	-3.55813	1.74e-13
Down	ENSG00000228613	-3.5579	1.01e-09
Down	ENSG00000261054	-3.55518	2.93e-12
Down	ENSG00000242288	-3.55415	3.58e-09
Down	ENSG00000261625	-3.55318	2e-13
Down	ENSG00000231160	-3.54961	4.15e-20
Down	ENSG00000264982	-3.54667	1.15e-09
Down	ENSG00000235351	-3.54374	1.76e-13
Down	ENSG00000275454	-3.5424	3.17e-14
Down	ENSG00000285190	-3.54201	2.27e-14
Down	ENSG00000266256	-3.52567	9.2e-12
Down	ENSG00000224738	-3.52469	1.09e-15
Down	ENSG00000285980	-3.52272	2.29e-11
Down	ENSG00000275427	-3.51535	2.15e-13
Down	ENSG00000258636	-3.51463	7.5e-14
Down	ENSG00000283294	-3.5143	1.44e-12
Down	ENSG00000285106	-3.50107	3.09e-20
Down	ENSG00000177757	-3.50103	1.34e-15
Down	ENSG00000253177	-3.49746	2.91e-12
Down	ENSG00000263400	-3.49535	2.13e-16
Down	ENSG00000269054	-3.49216	3.83e-17
Down	ENSG00000237233	-3.49178	2.52e-09
Down	ENSG00000251448	-3.49087	2.73e-13
Down	ENSG00000186594	-3.49075	2.1e-19
Down	ENSG00000242268	-3.4897	5.09e-11
Down	ENSG00000277851	-3.48904	1.39e-15
Down	ENSG00000287399	-3.48487	3.78e-10
Down	ENSG00000273090	-3.48375	1.14e-15
Down	ENSG00000287997	-3.48038	1.85e-13
Down	ENSG00000286883	-3.4795	7.75e-14
Down	ENSG00000248429	-3.47681	6.47e-20
Down	ENSG00000285933	-3.47352	1.29e-11
Down	ENSG00000287146	-3.47324	1.22e-14
Down	ENSG00000284672	-3.47273	2.38e-09
Down	ENSG00000283352	-3.47091	4.36e-19
Down	ENSG00000225725	-3.46947	1.78e-12
Down	ENSG00000254290	-3.46784	2.49e-10
Down	ENSG00000257038	-3.46697	2.43e-13
Down	ENSG00000232347	-3.46567	8.1e-16
Down	ENSG00000230148	-3.46439	9.29e-15
Down	ENSG00000271858	-3.45939	1.85e-13
Down	ENSG00000261026	-3.4568	2.72e-09
Down	ENSG00000269386	-3.45358	9.44e-22
Down	ENSG00000261480	-3.45015	4.29e-16
Down	ENSG00000237159	-3.44927	2.68e-10
Down	ENSG00000286811	-3.44915	1.06e-13
Down	ENSG00000248360	-3.44844	3.83e-12
Down	ENSG00000226800	-3.44764	5.01e-14
Down	ENSG00000273007	-3.44473	1.78e-16
Down	ENSG00000286333	-3.44261	2.39e-13
Down	ENSG00000235875	-3.4412	4.93e-13
Down	ENSG00000259976	-3.43957	2.79e-05
Down	ENSG00000230587	-3.43918	1.37e-16
Down	ENSG00000287647	-3.43712	1.47e-10
Down	ENSG00000286373	-3.43611	6e-14
Down	ENSG00000249679	-3.43569	2.27e-12
Down	ENSG00000283031	-3.43428	3.91e-14
Down	ENSG00000287373	-3.4293	1.1e-10
Down	ENSG00000273432	-3.42611	6.25e-15
Down	ENSG00000276772	-3.42383	2.25e-11
Down	ENSG00000250490	-3.42258	2.26e-14
Down	ENSG00000226252	-3.41896	1.78e-14
Down	ENSG00000253187	-3.41403	2.41e-12
Down	ENSG00000260343	-3.41377	2.27e-08
Down	ENSG00000236754	-3.41347	4.27e-11
Down	ENSG00000254417	-3.4112	4.01e-09
Down	ENSG00000232284	-3.4082	1.63e-13
Down	ENSG00000224318	-3.40756	3.17e-13
Down	ENSG00000229996	-3.39975	1.45e-12
Down	ENSG00000271816	-3.39535	6.69e-17
Down	ENSG00000246985	-3.39438	2.34e-14
Down	ENSG00000274956	-3.39427	9.27e-10
Down	ENSG00000270001	-3.3904	5.63e-13
Down	ENSG00000278126	-3.38748	4.29e-16
Down	ENSG00000287756	-3.38614	4.93e-11
Down	ENSG00000260409	-3.38538	2.52e-12
Down	ENSG00000287740	-3.37686	3.19e-11
Down	ENSG00000264067	-3.37575	1.93e-14
Down	ENSG00000224525	-3.37445	4.81e-13
Down	ENSG00000281560	-3.374	6.24e-10
Down	ENSG00000235563	-3.37145	2.38e-12
Down	ENSG00000227481	-3.36904	6.56e-13
Down	ENSG00000231829	-3.36782	3.65e-13
Down	ENSG00000248491	-3.36631	5e-11
Down	ENSG00000255284	-3.36454	5.78e-16
Down	ENSG00000228804	-3.36004	1.15e-13
Down	ENSG00000260807	-3.35646	1.08e-12
Down	ENSG00000215374	-3.35618	9.35e-17
Down	ENSG00000250222	-3.35265	4.21e-15
Down	ENSG00000255201	-3.34875	5.3e-11
Down	ENSG00000287644	-3.34705	1.68e-13
Down	ENSG00000256150	-3.34703	7.11e-15
Down	ENSG00000250107	-3.34591	1.18e-12
Down	ENSG00000287710	-3.34559	4.64e-15
Down	ENSG00000103472	-3.34475	1.21e-17
Down	ENSG00000258813	-3.34398	2.13e-16
Down	ENSG00000247970	-3.33568	2.63e-14
Down	ENSG00000225649	-3.33539	1.24e-13
Down	ENSG00000274629	-3.33054	4.47e-14
Down	ENSG00000222012	-3.33045	2.26e-11
Down	ENSG00000269194	-3.32578	7.4e-14
Down	ENSG00000237654	-3.3241	8.08e-10
Down	ENSG00000286208	-3.32026	4.31e-05
Down	ENSG00000272729	-3.31853	8.51e-15
Down	ENSG00000267390	-3.31762	7.6e-17
Down	ENSG00000285294	-3.31581	1.11e-09
Down	ENSG00000270607	-3.31557	3.26e-13
Down	ENSG00000245025	-3.31373	1.38e-20
Down	ENSG00000257434	-3.31194	0.000108
Down	ENSG00000285314	-3.31157	2.24e-07
Down	ENSG00000276077	-3.31145	0.000111
Down	ENSG00000272146	-3.31127	1.03e-14
Down	ENSG00000286039	-3.31086	3.91e-13
Down	ENSG00000272701	-3.30878	7.24e-14
Down	ENSG00000203279	-3.30835	5.97e-15
Down	ENSG00000275494	-3.30743	7.09e-14
Down	ENSG00000257252	-3.30586	6.46e-11
Down	ENSG00000260693	-3.30462	6.01e-15
Down	ENSG00000272606	-3.30412	5.14e-16
Down	ENSG00000270002	-3.30211	1.82e-13
Down	ENSG00000270419	-3.30154	1.22e-14
Down	ENSG00000234593	-3.29997	6.38e-10
Down	ENSG00000278899	-3.29931	1.76e-14
Down	ENSG00000283083	-3.29918	1.26e-09
Down	ENSG00000276728	-3.29803	3.96e-15
Down	ENSG00000259430	-3.29738	3.13e-12
Down	ENSG00000281376	-3.29478	6.7e-14
Down	ENSG00000278970	-3.29417	1.55e-17
Down	ENSG00000270792	-3.28536	5.91e-14
Down	ENSG00000277987	-3.28343	4.29e-11
Down	ENSG00000234161	-3.28176	6.84e-15
Down	ENSG00000272589	-3.27889	7.75e-07
Down	ENSG00000272754	-3.27538	1.97e-15
Down	ENSG00000227227	-3.27229	2.31e-13
Down	ENSG00000229498	-3.27059	1.8e-12
Down	ENSG00000231532	-3.26947	1.68e-10
Down	ENSG00000230415	-3.26684	2.83e-11
Down	ENSG00000238142	-3.26669	1.21e-14
Down	ENSG00000255052	-3.26556	1.36e-11
Down	ENSG00000269900	-3.26514	1.07e-16
Down	ENSG00000237949	-3.26372	2.72e-10
Down	ENSG00000268069	-3.26179	7.18e-14
Down	ENSG00000272195	-3.25945	1.48e-13
Down	ENSG00000225938	-3.25686	8.68e-16
Down	ENSG00000099869	-3.25657	7.81e-12
Down	ENSG00000254670	-3.2538	3.46e-12
Down	ENSG00000232814	-3.25295	9.5e-13
Down	ENSG00000286320	-3.25279	3.16e-17
Down	ENSG00000283913	-3.25265	4.55e-14
Down	ENSG00000275465	-3.25231	3.06e-08
Down	ENSG00000224713	-3.24948	6.19e-14
Down	ENSG00000231943	-3.24817	1.82e-11
Down	ENSG00000260136	-3.248	1.78e-14
Down	ENSG00000285553	-3.24709	6.05e-12
Down	ENSG00000268129	-3.24636	6.77e-14
Down	ENSG00000269680	-3.24232	5.41e-12
Down	ENSG00000260059	-3.24051	4.22e-15
Down	ENSG00000261656	-3.24011	8.76e-13
Down	ENSG00000246662	-3.23967	4.34e-15
Down	ENSG00000267296	-3.23731	3.6e-15
Down	ENSG00000285691	-3.23633	1.27e-10
Down	ENSG00000260473	-3.2346	4.27e-12
Down	ENSG00000238039	-3.23272	1.15e-10
Down	ENSG00000262049	-3.22774	9.59e-12
Down	ENSG00000248668	-3.22432	3.15e-14
Down	ENSG00000254872	-3.22334	2.67e-08
Down	ENSG00000174680	-3.22179	2.44e-08
Down	ENSG00000235033	-3.22146	7.21e-15
Down	ENSG00000256028	-3.21984	5.9e-13
Down	ENSG00000227260	-3.21912	4.03e-17
Down	ENSG00000245468	-3.21884	7.05e-14
Down	ENSG00000287261	-3.21829	1.31e-14
Down	ENSG00000263335	-3.21761	1.87e-12
Down	ENSG00000265943	-3.21714	3.43e-11
Down	ENSG00000239519	-3.2163	6.12e-11
Down	ENSG00000235271	-3.21494	5.01e-14
Down	ENSG00000229558	-3.21294	3.31e-11
Down	ENSG00000288045	-3.21223	3.29e-16
Down	ENSG00000287274	-3.21127	1.69e-12
Down	ENSG00000205562	-3.20754	5.82e-13
Down	ENSG00000205959	-3.20635	8.11e-14
Down	ENSG00000266010	-3.20564	2.26e-12
Down	ENSG00000278921	-3.20401	2.53e-14
Down	ENSG00000251399	-3.20159	9.68e-14
Down	ENSG00000238258	-3.20137	6.23e-11
Down	ENSG00000253853	-3.19943	1.66e-11
Down	ENSG00000279998	-3.19914	1.2e-06
Down	ENSG00000224743	-3.1991	4.94e-09
Down	ENSG00000286444	-3.1976	5.4e-15
Down	ENSG00000270021	-3.19738	3.47e-13
Down	ENSG00000285931	-3.19551	1.69e-13
Down	ENSG00000267339	-3.19289	1.18e-10
Down	ENSG00000235298	-3.19224	1.11e-08
Down	ENSG00000260658	-3.19009	5.3e-10
Down	ENSG00000228639	-3.19	1.95e-08
Down	ENSG00000227214	-3.18902	5.34e-13
Down	ENSG00000257219	-3.18865	1.99e-11
Down	ENSG00000227487	-3.1871	1.2e-11
Down	ENSG00000253552	-3.18447	2.45e-15
Down	ENSG00000266258	-3.1838	4.55e-14
Down	ENSG00000275936	-3.18295	8.04e-13
Down	ENSG00000211683	-3.18161	2.3e-12
Down	ENSG00000179743	-3.18123	3.14e-13
Down	ENSG00000286289	-3.17647	7.69e-14
Down	ENSG00000286081	-3.17591	4.51e-10
Down	ENSG00000266962	-3.17512	2.05e-11
Down	ENSG00000285955	-3.17419	5e-11
Down	ENSG00000273674	-3.16721	2.27e-14
Down	ENSG00000286288	-3.16622	2.82e-11
Down	ENSG00000248787	-3.16373	1.08e-13
Down	ENSG00000228290	-3.16292	2.92e-12
Down	ENSG00000197815	-3.16264	8.8e-16
Down	ENSG00000272789	-3.16227	3.55e-11
Down	ENSG00000279622	-3.16081	1.85e-09
Down	ENSG00000257433	-3.15894	5.23e-13
Down	ENSG00000287227	-3.15589	4.18e-13
Down	ENSG00000234661	-3.15479	6.12e-14
Down	ENSG00000253688	-3.15342	1.96e-13
Down	ENSG00000231496	-3.15279	1.35e-13
Down	ENSG00000255026	-3.15056	2.72e-07
Down	ENSG00000267583	-3.1501	8.12e-13
Down	ENSG00000254254	-3.14761	1.74e-10
Down	ENSG00000268744	-3.14742	1.29e-15
Down	ENSG00000287929	-3.14701	5.51e-11
Down	ENSG00000229931	-3.14241	7.39e-14
Down	ENSG00000203706	-3.14237	1.18e-13
Down	ENSG00000236266	-3.14133	3.15e-13
Down	ENSG00000287255	-3.1405	2.32e-12
Down	ENSG00000180139	-3.13872	1.02e-13
Down	ENSG00000272523	-3.13351	1.36e-12
Down	ENSG00000250742	-3.13334	5.01e-17
Down	ENSG00000236514	-3.13329	8.46e-12
Down	ENSG00000259347	-3.12954	1.16e-11
Down	ENSG00000273253	-3.12947	1.25e-11
Down	ENSG00000224559	-3.12892	4.15e-05
Down	ENSG00000249378	-3.12806	4.24e-10
Down	ENSG00000229116	-3.12805	2.38e-12
Down	ENSG00000197308	-3.12799	1.43e-06
Down	ENSG00000231528	-3.12615	2.92e-09
Down	ENSG00000259863	-3.1261	4.66e-12
Down	ENSG00000257550	-3.12415	1.02e-09
Down	ENSG00000245748	-3.12	2.06e-11
Down	ENSG00000273010	-3.11924	5.65e-13
Down	ENSG00000255043	-3.11868	2.07e-10
Down	ENSG00000238164	-3.11715	1.96e-15
Down	ENSG00000272277	-3.11651	6.3e-13
Down	ENSG00000259969	-3.11493	4.05e-13
Down	ENSG00000246898	-3.1147	8.56e-13
Down	ENSG00000286865	-3.11231	5.92e-12
Down	ENSG00000285793	-3.1113	8.12e-20
Down	ENSG00000283849	-3.11063	2.69e-10
Down	ENSG00000230922	-3.10959	1.32e-06
Down	ENSG00000233907	-3.10758	3.24e-09
Down	ENSG00000225194	-3.10753	1.92e-14
Down	ENSG00000228222	-3.10634	2.42e-13
Down	ENSG00000272801	-3.10369	1.46e-12
Down	ENSG00000275612	-3.1015	2.23e-08
Down	ENSG00000179523	-3.09957	1.67e-19
Down	ENSG00000249906	-3.09923	9.85e-12
Down	ENSG00000284879	-3.09922	4.96e-14
Down	ENSG00000277501	-3.09897	4.58e-12
Down	ENSG00000288580	-3.0981	1.37e-10
Down	ENSG00000230490	-3.09806	8.71e-12
Down	ENSG00000225731	-3.09677	3.96e-13
Down	ENSG00000284116	-3.09635	2.73e-13
Down	ENSG00000265399	-3.09604	2.63e-12
Down	ENSG00000277152	-3.09594	4.77e-15
Down	ENSG00000261502	-3.09408	5.07e-09
Down	ENSG00000262728	-3.08904	5.62e-14
Down	ENSG00000250266	-3.08806	3.24e-09
Down	ENSG00000272382	-3.08715	1.42e-13
Down	ENSG00000274080	-3.08687	8.16e-08
Down	ENSG00000230513	-3.08563	7.51e-14
Down	ENSG00000228035	-3.08555	6.8e-09
Down	ENSG00000269289	-3.0854	4.46e-09
Down	ENSG00000256810	-3.08446	4.92e-09
Down	ENSG00000260329	-3.0818	5.47e-12
Down	ENSG00000237975	-3.08158	7.66e-15
Down	ENSG00000255136	-3.08113	2.77e-13
Down	ENSG00000285958	-3.07972	2.31e-08
Down	ENSG00000258535	-3.07928	2.71e-11
Down	ENSG00000227509	-3.07918	1.41e-13
Down	ENSG00000254933	-3.07594	8.02e-11
Down	ENSG00000232306	-3.07422	9.94e-13
Down	ENSG00000272625	-3.07157	3.47e-13
Down	ENSG00000286558	-3.07133	1.13e-12
Down	ENSG00000272904	-3.07092	1.61e-09
Down	ENSG00000256092	-3.06665	2.16e-13
Down	ENSG00000269966	-3.06632	3.84e-11
Down	ENSG00000287356	-3.06533	4.16e-11
Down	ENSG00000259744	-3.06205	3.34e-10
Down	ENSG00000233644	-3.06079	4.53e-11
Down	ENSG00000258708	-3.05991	5.06e-13
Down	ENSG00000267259	-3.05885	3.6e-08
Down	ENSG00000286157	-3.05809	5.38e-08
Down	ENSG00000243836	-3.05752	5.42e-13
Down	ENSG00000271780	-3.05747	1.36e-13
Down	ENSG00000233639	-3.05505	2.15e-07
Down	ENSG00000260233	-3.055	2.61e-11
Down	ENSG00000236914	-3.05437	6.97e-14
Down	ENSG00000254528	-3.05417	8.74e-11
Down	ENSG00000260274	-3.05315	1.23e-13
Down	ENSG00000272894	-3.05167	7.27e-15
Down	ENSG00000263165	-3.05076	5.45e-06
Down	ENSG00000226172	-3.0461	1.56e-13
Down	ENSG00000253647	-3.04523	6.35e-12
Down	ENSG00000223855	-3.04224	1.66e-11
Down	ENSG00000275765	-3.04174	3.66e-12
Down	ENSG00000287906	-3.04104	5.18e-11
Down	ENSG00000277476	-3.04002	8.06e-19
Down	ENSG00000260947	-3.03974	1.91e-11
Down	ENSG00000197180	-3.03876	2.19e-12
Down	ENSG00000272269	-3.0371	2.26e-12
Down	ENSG00000274769	-3.03693	1.27e-06
Down	ENSG00000287620	-3.03674	4.66e-13
Down	ENSG00000227959	-3.03257	1.85e-11
Down	ENSG00000239775	-3.03057	4.66e-10
Down	ENSG00000270175	-3.02987	5.75e-13
Down	ENSG00000258944	-3.02978	1.58e-11
Down	ENSG00000254040	-3.02877	2.92e-10
Down	ENSG00000260899	-3.02842	1.28e-08
Down	ENSG00000231253	-3.02738	7.36e-12
Down	ENSG00000235257	-3.02728	4.47e-18
Down	ENSG00000286583	-3.02723	2.12e-11
Down	ENSG00000267288	-3.02722	7.71e-12
Down	ENSG00000265369	-3.02712	3.28e-05
Down	ENSG00000286449	-3.02672	2.31e-08
Down	ENSG00000265752	-3.02517	2.23e-09
Down	ENSG00000224957	-3.02274	4.45e-12
Down	ENSG00000237667	-3.0219	1.39e-05
Down	ENSG00000265474	-3.02186	4.58e-07
Down	ENSG00000267454	-3.02095	6.03e-15
Down	ENSG00000259129	-3.01779	9.01e-11
Down	ENSG00000275964	-3.01495	1.64e-13
Down	ENSG00000250988	-3.01156	1.48e-12
Down	ENSG00000251314	-3.01043	2.07e-12
Down	ENSG00000232386	-3.0089	1.2e-10
Down	ENSG00000215483	-3.0075	1.06e-11
Down	ENSG00000269910	-3.00558	2.88e-10
Down	ENSG00000271895	-3.00538	6.65e-16
Down	ENSG00000261879	-3.00527	1.7e-16
Down	ENSG00000225393	-3.00426	4.63e-12
Down	ENSG00000236017	-3.00373	1.76e-14
Down	ENSG00000228213	-3.0035	6.02e-11
Down	ENSG00000130600	-3.00049	1.41e-12
Down	ENSG00000248738	-3.00041	7.05e-10
Down	ENSG00000248015	-2.99776	5.61e-08
Down	ENSG00000266527	-2.99553	6.42e-09
Down	ENSG00000243197	-2.9937	1.71e-07
Down	ENSG00000177822	-2.99188	1.04e-07
Down	ENSG00000287001	-2.99124	2.59e-09
Down	ENSG00000237125	-2.98981	6.17e-16
Down	ENSG00000214942	-2.98794	9.94e-11
Down	ENSG00000260721	-2.98666	1.44e-12
Down	ENSG00000247765	-2.98561	1.09e-09
Down	ENSG00000288061	-2.98286	2.82e-11
Down	ENSG00000254602	-2.98173	6.14e-11
Down	ENSG00000261183	-2.98057	9.2e-12
Down	ENSG00000221949	-2.98016	1.27e-16
Down	ENSG00000258056	-2.98004	1.62e-17
Down	ENSG00000255067	-2.97999	1.41e-11
Down	ENSG00000214548	-2.97937	2.93e-16
Down	ENSG00000173862	-2.97861	3.36e-12
Down	ENSG00000267405	-2.97823	4.17e-11
Down	ENSG00000284693	-2.97764	3.13e-11
Down	ENSG00000163364	-2.97752	1.31e-11
Down	ENSG00000272501	-2.97733	6.29e-18
Down	ENSG00000228536	-2.97709	3.48e-12
Down	ENSG00000255363	-2.97668	4.77e-11
Down	ENSG00000233296	-2.97576	1.16e-10
Down	ENSG00000271797	-2.97561	4.1e-12
Down	ENSG00000259269	-2.97338	4.82e-05
Down	ENSG00000283647	-2.9731	1.73e-09
Down	ENSG00000272491	-2.97099	2.09e-13
Down	ENSG00000236295	-2.97043	1.12e-10
Down	ENSG00000255418	-2.9694	5.15e-12
Down	ENSG00000233421	-2.96758	1.49e-10
Down	ENSG00000287822	-2.96623	6.96e-11
Down	ENSG00000277526	-2.96616	1.88e-10
Down	ENSG00000287214	-2.9656	6.19e-14
Down	ENSG00000232046	-2.96507	1.86e-09
Down	ENSG00000257835	-2.96491	1.77e-09
Down	ENSG00000249717	-2.96439	9.15e-14
Down	ENSG00000260391	-2.96389	8.23e-07
Down	ENSG00000226578	-2.96266	2.03e-12
Down	ENSG00000222033	-2.9594	9.21e-10
Down	ENSG00000227599	-2.95908	1.44e-05
Down	ENSG00000267439	-2.95669	4.13e-09
Down	ENSG00000248441	-2.95643	4.3e-14
Down	ENSG00000241111	-2.95605	5.47e-12
Down	ENSG00000272733	-2.95601	6.72e-10
Down	ENSG00000269933	-2.95499	1.54e-09
Down	ENSG00000233806	-2.95422	2.29e-09
Down	ENSG00000232063	-2.95391	1.51e-13
Down	ENSG00000261069	-2.95252	0.000487
Down	ENSG00000226137	-2.95233	1.34e-16
Down	ENSG00000284237	-2.95093	1.03e-13
Down	ENSG00000237772	-2.94659	6.33e-10
Down	ENSG00000287666	-2.94618	8.63e-08
Down	ENSG00000279094	-2.94004	4.81e-10
Down	ENSG00000267272	-2.93922	5.79e-15
Down	ENSG00000233117	-2.939	3.48e-11
Down	ENSG00000259725	-2.93767	9.89e-10
Down	ENSG00000279855	-2.93594	8.45e-11
Down	ENSG00000224795	-2.93425	3.42e-10
Down	ENSG00000286705	-2.93421	3.05e-11
Down	ENSG00000232533	-2.93338	3.56e-12
Down	ENSG00000268996	-2.93236	1.47e-14
Down	ENSG00000273784	-2.93143	7.16e-17
Down	ENSG00000237037	-2.9309	1.52e-15
Down	ENSG00000223813	-2.929	1.19e-09
Down	ENSG00000178977	-2.92895	2.4e-15
Down	ENSG00000277496	-2.9272	5.74e-13
Down	ENSG00000286065	-2.9272	1.85e-11
Down	ENSG00000286817	-2.92556	2.17e-06
Down	ENSG00000267321	-2.92253	5.01e-14
Down	ENSG00000225956	-2.92248	1.82e-10
Down	ENSG00000226849	-2.9205	5.83e-09
Down	ENSG00000287498	-2.91789	2.09e-09
Down	ENSG00000226031	-2.91727	2.69e-11
Down	ENSG00000271334	-2.91317	2.65e-11
Down	ENSG00000285702	-2.91226	1.08e-13
Down	ENSG00000231690	-2.91224	1.04e-09
Down	ENSG00000235781	-2.91059	5.8e-12
Down	ENSG00000259877	-2.90639	9.29e-15
Down	ENSG00000266473	-2.90567	8.73e-12
Down	ENSG00000275645	-2.90546	2.01e-11
Down	ENSG00000226017	-2.90503	8.55e-13
Down	ENSG00000223685	-2.90329	1.41e-12
Down	ENSG00000254855	-2.90299	3.89e-10
Down	ENSG00000224968	-2.90251	2.8e-07
Down	ENSG00000269987	-2.90205	2.34e-12
Down	ENSG00000277459	-2.90172	5.59e-13
Down	ENSG00000257681	-2.90132	1e-09
Down	ENSG00000285588	-2.89992	7.55e-10
Down	ENSG00000286878	-2.89877	8.4e-09
Down	ENSG00000260018	-2.89866	1.79e-11
Down	ENSG00000282943	-2.89777	9.24e-10
Down	ENSG00000231252	-2.89758	1.27e-09
Down	ENSG00000177335	-2.89529	2.47e-11
Down	ENSG00000254102	-2.89507	6.38e-10
Down	ENSG00000284644	-2.89488	6.12e-11
Down	ENSG00000229312	-2.89461	1.7e-12
Down	ENSG00000225914	-2.89449	8.15e-15
Down	ENSG00000258334	-2.89439	3.75e-09
Down	ENSG00000257342	-2.89237	5.56e-07
Down	ENSG00000285628	-2.89105	8.85e-08
Down	ENSG00000179428	-2.88764	1.73e-10
Down	ENSG00000213888	-2.8875	3.92e-12
Down	ENSG00000254703	-2.88628	2.48e-11
Down	ENSG00000237174	-2.88414	3.4e-10
Down	ENSG00000237070	-2.88256	2.42e-11
Down	ENSG00000268472	-2.88173	2.43e-10
Down	ENSG00000258572	-2.88162	8.12e-10
Down	ENSG00000161149	-2.88152	5.61e-11
Down	ENSG00000277142	-2.87955	8.82e-14
Down	ENSG00000261664	-2.87747	2.71e-08
Down	ENSG00000286299	-2.87653	2.69e-11
Down	ENSG00000270077	-2.87616	9.89e-11
Down	ENSG00000236036	-2.87529	1.9e-07
Down	ENSG00000197934	-2.87385	1.43e-12
Down	ENSG00000231236	-2.87366	2.59e-09
Down	ENSG00000256204	-2.87233	6.34e-11
Down	ENSG00000286150	-2.86951	7.1e-10
Down	ENSG00000278878	-2.86648	1.13e-09
Down	ENSG00000213904	-2.86589	1.26e-14
Down	ENSG00000226871	-2.86537	5.12e-11
Down	ENSG00000278434	-2.86397	1.14e-12
Down	ENSG00000286067	-2.86347	6.42e-15
Down	ENSG00000189419	-2.86288	3.33e-11
Down	ENSG00000259719	-2.86106	5.69e-13
Down	ENSG00000258789	-2.85924	5.94e-11
Down	ENSG00000258171	-2.85877	1.76e-08
Down	ENSG00000240666	-2.85856	5.49e-09
Down	ENSG00000229372	-2.85814	8.03e-12
Down	ENSG00000224063	-2.85747	1.39e-10
Down	ENSG00000267504	-2.85743	2.24e-09
Down	ENSG00000231437	-2.8571	3.78e-10
Down	ENSG00000261783	-2.85691	1.48e-13
Down	ENSG00000272221	-2.85626	2.82e-11
Down	ENSG00000272084	-2.85581	6.67e-13
Down	ENSG00000228549	-2.85438	6.85e-09
Down	ENSG00000283141	-2.85417	4e-09
Down	ENSG00000227359	-2.85394	1.53e-09
Down	ENSG00000249307	-2.85302	4.59e-11
Down	ENSG00000227646	-2.85265	9.44e-11
Down	ENSG00000254847	-2.85256	1.01e-10
Down	ENSG00000244479	-2.85198	4.07e-12
Down	ENSG00000203709	-2.85107	1.61e-16
Down	ENSG00000286433	-2.85028	1.19e-12
Down	ENSG00000261655	-2.84723	3.17e-08
Down	ENSG00000288473	-2.84648	5.67e-05
Down	ENSG00000240291	-2.84578	2.79e-12
Down	ENSG00000286254	-2.84574	8.5e-10
Down	ENSG00000281849	-2.84556	1.95e-12
Down	ENSG00000283635	-2.84554	3.67e-09
Down	ENSG00000238184	-2.84517	5.92e-12
Down	ENSG00000278925	-2.84505	1.59e-08
Down	ENSG00000189316	-2.84475	1.47e-10
Down	ENSG00000225163	-2.84341	7.42e-11
Down	ENSG00000272914	-2.84329	8.73e-12
Down	ENSG00000226891	-2.8425	3.31e-15
Down	ENSG00000231871	-2.84129	1.65e-10
Down	ENSG00000271937	-2.84108	9.2e-13
Down	ENSG00000254815	-2.83967	9.22e-10
Down	ENSG00000287494	-2.83943	7.59e-11
Down	ENSG00000255648	-2.83825	1.4e-10
Down	ENSG00000256427	-2.83791	4.99e-12
Down	ENSG00000277386	-2.83744	8.9e-11
Down	ENSG00000267277	-2.83441	2.43e-11
Down	ENSG00000274104	-2.83436	1.15e-11
Down	ENSG00000234456	-2.83373	3.55e-18
Down	ENSG00000261512	-2.8329	1.89e-09
Down	ENSG00000287867	-2.83099	1.67e-06
Down	ENSG00000244239	-2.8305	1.14e-08
Down	ENSG00000287527	-2.83045	7.67e-10
Down	ENSG00000265666	-2.8296	6.44e-12
Down	ENSG00000214922	-2.82888	1.29e-17
Down	ENSG00000261441	-2.82317	1.02e-09
Down	ENSG00000266983	-2.82278	8.44e-10
Down	ENSG00000264345	-2.82115	3.29e-11
Down	ENSG00000226197	-2.8172	3.13e-10
Down	ENSG00000258082	-2.81669	5.16e-10
Down	ENSG00000249574	-2.81653	2.74e-08
Down	ENSG00000179219	-2.81608	2.21e-08
Down	ENSG00000225420	-2.81518	1.78e-10
Down	ENSG00000261535	-2.81498	2.51e-09
Down	ENSG00000257842	-2.8119	1.13e-08
Down	ENSG00000272180	-2.81152	1.33e-10
Down	ENSG00000284048	-2.80859	4.13e-09
Down	ENSG00000267107	-2.80849	1.98e-14
Down	ENSG00000271367	-2.80845	2.06e-08
Down	ENSG00000270959	-2.80821	3.59e-14
Down	ENSG00000253973	-2.80755	4.24e-07
Down	ENSG00000178457	-2.80735	7.2e-07
Down	ENSG00000286699	-2.80602	1e-17
Down	ENSG00000259605	-2.80425	2.42e-10
Down	ENSG00000254876	-2.80333	1.4e-14
Down	ENSG00000235888	-2.80229	4.47e-14
Down	ENSG00000237361	-2.80177	6.84e-08
Down	ENSG00000274370	-2.80052	1.05e-08
Down	ENSG00000281128	-2.80048	2.88e-10
Down	ENSG00000254731	-2.79967	2.13e-10
Down	ENSG00000255595	-2.79951	2.85e-07
Down	ENSG00000226133	-2.79947	3.84e-11
Down	ENSG00000269994	-2.79901	1.33e-09
Down	ENSG00000203635	-2.79894	2.23e-06
Down	ENSG00000254473	-2.79854	1.31e-10
Down	ENSG00000287018	-2.79717	2.87e-11
Down	ENSG00000262881	-2.7969	8.68e-07
Down	ENSG00000265413	-2.79621	5.91e-14
Down	ENSG00000261468	-2.7962	3.6e-16
Down	ENSG00000230747	-2.79495	2.09e-10
Down	ENSG00000255737	-2.79422	2.18e-12
Down	ENSG00000260708	-2.79348	1.35e-10
Down	ENSG00000285804	-2.79269	3.51e-10
Down	ENSG00000259322	-2.79088	1.27e-10
Down	ENSG00000227744	-2.79016	7.2e-09
Down	ENSG00000261216	-2.79	2.82e-11
Down	ENSG00000287901	-2.78993	4.27e-11
Down	ENSG00000271155	-2.78937	5.89e-10
Down	ENSG00000236532	-2.78925	6.99e-08
Down	ENSG00000235020	-2.78899	5.14e-10
Down	ENSG00000260192	-2.78846	4.23e-07
Down	ENSG00000204850	-2.78767	1.41e-08
Down	ENSG00000253102	-2.78755	3.98e-11
Down	ENSG00000226263	-2.78711	2.31e-09
Down	ENSG00000273702	-2.78608	4.81e-10
Down	ENSG00000268287	-2.78474	7.9e-08
Down	ENSG00000260612	-2.78426	5.25e-12
Down	ENSG00000249258	-2.78117	1.32e-11
Down	ENSG00000281005	-2.78021	9.19e-15
Down	ENSG00000287303	-2.77946	1.92e-10
Down	ENSG00000261840	-2.77885	1.19e-14
Down	ENSG00000175967	-2.77807	3.77e-10
Down	ENSG00000278546	-2.77647	6.81e-10
Down	ENSG00000261448	-2.77466	3.7e-10
Down	ENSG00000287825	-2.77428	1.79e-11
Down	ENSG00000229855	-2.77417	3.11e-07
Down	ENSG00000275155	-2.77382	3.03e-09
Down	ENSG00000233968	-2.77371	1.75e-09
Down	ENSG00000231638	-2.77306	1.14e-09
Down	ENSG00000231856	-2.77261	5.85e-14
Down	ENSG00000285786	-2.7725	8.4e-07
Down	ENSG00000265477	-2.77137	6.68e-09
Down	ENSG00000258520	-2.76947	1.4e-11
Down	ENSG00000225542	-2.768	6.35e-08
Down	ENSG00000285693	-2.76723	7.81e-10
Down	ENSG00000247121	-2.76705	3.87e-15
Down	ENSG00000273471	-2.76569	1.52e-10
Down	ENSG00000256571	-2.76438	2.93e-10
Down	ENSG00000254319	-2.76387	1.77e-09
Down	ENSG00000203280	-2.7633	1.66e-10
Down	ENSG00000283459	-2.76325	5.23e-08
Down	ENSG00000224165	-2.76045	8.85e-12
Down	ENSG00000254842	-2.75932	5.93e-12
Down	ENSG00000232140	-2.7581	3.68e-09
Down	ENSG00000235688	-2.757	7.61e-11
Down	ENSG00000261889	-2.75628	3.78e-10
Down	ENSG00000255548	-2.75453	2.25e-09
Down	ENSG00000271869	-2.75333	1.66e-11
Down	ENSG00000248494	-2.7511	9.6e-09
Down	ENSG00000225929	-2.74921	9.1e-09
Down	ENSG00000239945	-2.74785	1.68e-07
Down	ENSG00000276075	-2.74718	1.55e-10
Down	ENSG00000188525	-2.74715	2.1e-10
Down	ENSG00000236975	-2.74578	1.02e-08
Down	ENSG00000287331	-2.74571	7.64e-09
Down	ENSG00000230205	-2.74489	1.17e-08
Down	ENSG00000256576	-2.74302	3.49e-11
Down	ENSG00000257025	-2.74129	1.06e-10
Down	ENSG00000275186	-2.7402	8.31e-08
Down	ENSG00000285761	-2.73868	8.12e-10
Down	ENSG00000258414	-2.73738	3.91e-06
Down	ENSG00000244586	-2.73699	1.59e-10
Down	ENSG00000226237	-2.73572	2.21e-12
Down	ENSG00000276791	-2.73437	9.1e-14
Down	ENSG00000274292	-2.73436	5.19e-13
Down	ENSG00000277879	-2.73398	8.08e-10
Down	ENSG00000287417	-2.73285	3.19e-09
Down	ENSG00000227695	-2.73272	8.55e-13
Down	ENSG00000275088	-2.73243	5.78e-09
Down	ENSG00000268355	-2.7315	1.4e-10
Down	ENSG00000267598	-2.73142	1.99e-11
Down	ENSG00000259675	-2.73115	9.24e-07
Down	ENSG00000285155	-2.73107	2.03e-07
Down	ENSG00000225930	-2.73091	6.43e-08
Down	ENSG00000270006	-2.73068	6.38e-11
Down	ENSG00000215244	-2.73033	1.71e-11
Down	ENSG00000260060	-2.72789	3.66e-12
Down	ENSG00000259005	-2.72659	8.87e-11
Down	ENSG00000279685	-2.72641	4.74e-06
Down	ENSG00000260265	-2.72336	7.45e-05
Down	ENSG00000236714	-2.72234	4.12e-09
Down	ENSG00000221953	-2.72023	4.42e-10
Down	ENSG00000286812	-2.71926	5.64e-09
Down	ENSG00000287231	-2.71907	4.4e-07
Down	ENSG00000171889	-2.7187	3.54e-07
Down	ENSG00000227218	-2.71836	3.57e-09
Down	ENSG00000205106	-2.71811	1.91e-10
Down	ENSG00000203801	-2.71746	7.42e-11
Down	ENSG00000260296	-2.71587	2.11e-12
Down	ENSG00000259883	-2.71561	2.38e-13
Down	ENSG00000280474	-2.71536	9.84e-10
Down	ENSG00000225342	-2.71441	1.48e-11
Down	ENSG00000286129	-2.71367	2.8e-14
Down	ENSG00000229167	-2.71125	4.37e-11
Down	ENSG00000227811	-2.71073	1.35e-08
Down	ENSG00000262115	-2.70986	2.8e-10
Down	ENSG00000285597	-2.70966	2.08e-11
Down	ENSG00000259964	-2.70959	1.81e-08
Down	ENSG00000286887	-2.70934	1.56e-09
Down	ENSG00000261888	-2.70842	9.16e-09
Down	ENSG00000267612	-2.70787	3.03e-09
Down	ENSG00000274220	-2.70783	4.1e-13
Down	ENSG00000260592	-2.70777	1.08e-08
Down	ENSG00000231367	-2.70768	5.32e-09
Down	ENSG00000221990	-2.70716	1.03e-10
Down	ENSG00000262370	-2.70674	4.28e-13
Down	ENSG00000255399	-2.70545	1.65e-13
Down	ENSG00000204666	-2.7051	2.02e-09
Down	ENSG00000260877	-2.70429	1.15e-06
Down	ENSG00000276317	-2.70392	3.34e-10
Down	ENSG00000273792	-2.70199	5.9e-15
Down	ENSG00000287490	-2.70113	5.21e-09
Down	ENSG00000197182	-2.70107	1.96e-12
Down	ENSG00000259055	-2.70021	4.77e-08
Down	ENSG00000249545	-2.69989	2.71e-08
Down	ENSG00000242767	-2.69921	6.44e-12
Down	ENSG00000275807	-2.69822	1e-09
Down	ENSG00000256271	-2.69592	1.74e-09
Down	ENSG00000235314	-2.69587	1.54e-10
Down	ENSG00000258924	-2.69555	3.82e-07
Down	ENSG00000257556	-2.69193	1.24e-09
Down	ENSG00000249509	-2.69106	3.06e-09
Down	ENSG00000266850	-2.69066	4.76e-09
Down	ENSG00000248727	-2.68922	7.86e-11
Down	ENSG00000255817	-2.68912	4.38e-09
Down	ENSG00000261616	-2.68898	1.01e-10
Down	ENSG00000249673	-2.68819	9.94e-16
Down	ENSG00000267784	-2.6879	1.42e-10
Down	ENSG00000237310	-2.68702	2.97e-12
Down	ENSG00000273361	-2.68695	5.41e-07
Down	ENSG00000274654	-2.68654	8.35e-11
Down	ENSG00000235997	-2.68597	1.85e-11
Down	ENSG00000261096	-2.6846	6.54e-12
Down	ENSG00000276170	-2.68427	4.53e-10
Down	ENSG00000271945	-2.68398	2.13e-09
Down	ENSG00000267653	-2.68377	3.38e-07
Down	ENSG00000276997	-2.68093	2.41e-12
Down	ENSG00000231473	-2.68035	1.48e-10
Down	ENSG00000225746	-2.68019	9.46e-15
Down	ENSG00000250934	-2.67991	5.88e-08
Down	ENSG00000231682	-2.67988	4.63e-10
Down	ENSG00000254707	-2.67959	1.36e-09
Down	ENSG00000260788	-2.679	6.53e-11
Down	ENSG00000288398	-2.67806	9.03e-11
Down	ENSG00000258479	-2.67791	3.58e-09
Down	ENSG00000251276	-2.67752	3.04e-10
Down	ENSG00000257283	-2.6774	7.5e-10
Down	ENSG00000260578	-2.67538	2.57e-09
Down	ENSG00000233928	-2.67415	4.51e-07
Down	ENSG00000259287	-2.67341	1.08e-10
Down	ENSG00000248572	-2.67315	9.5e-11
Down	ENSG00000272447	-2.67283	3.3e-12
Down	ENSG00000223492	-2.6725	1.01e-13
Down	ENSG00000246582	-2.66991	1.6e-10
Down	ENSG00000260625	-2.66875	4e-11
Down	ENSG00000241151	-2.66791	1e-08
Down	ENSG00000233613	-2.66649	7.35e-09
Down	ENSG00000255458	-2.66595	2.48e-11
Down	ENSG00000242741	-2.66565	1.7e-08
Down	ENSG00000248228	-2.66469	1.18e-08
Down	ENSG00000250240	-2.66464	4.27e-09
Down	ENSG00000286518	-2.66317	6.41e-09
Down	ENSG00000236120	-2.66313	1.71e-09
Down	ENSG00000268798	-2.66218	1.87e-11
Down	ENSG00000250786	-2.66192	5.32e-11
Down	ENSG00000226711	-2.66183	1.23e-12
Down	ENSG00000248132	-2.65917	7.07e-09
Down	ENSG00000253982	-2.65874	1.12e-15
Down	ENSG00000267100	-2.65798	1.32e-14
Down	ENSG00000226706	-2.65678	1.21e-09
Down	ENSG00000235897	-2.65605	3.53e-09
Down	ENSG00000260653	-2.65468	2.64e-07
Down	ENSG00000251370	-2.65357	1.92e-11
Down	ENSG00000287281	-2.65354	3.23e-09
Down	ENSG00000233220	-2.65282	2.63e-09
Down	ENSG00000272752	-2.65056	1.48e-13
Down	ENSG00000259763	-2.64883	2.54e-10
Down	ENSG00000230537	-2.64856	1.02e-10
Down	ENSG00000260267	-2.64836	3.5e-13
Down	ENSG00000228058	-2.64797	1.26e-09
Down	ENSG00000284657	-2.64779	1.22e-09
Down	ENSG00000180422	-2.64567	7.66e-08
Down	ENSG00000235016	-2.64495	2.61e-16
Down	ENSG00000239911	-2.64488	2.77e-10
Down	ENSG00000278266	-2.64477	1.5e-09
Down	ENSG00000225096	-2.64367	4.5e-10
Down	ENSG00000224577	-2.64305	5.24e-09
Down	ENSG00000253414	-2.64241	1.64e-08
Down	ENSG00000232104	-2.64086	3.29e-13
Down	ENSG00000223343	-2.64084	9.28e-09
Down	ENSG00000285996	-2.63761	8.18e-10
Down	ENSG00000286729	-2.63749	1.4e-10
Down	ENSG00000226416	-2.63703	4.18e-08
Down	ENSG00000280195	-2.63668	3.32e-12
Down	ENSG00000244300	-2.63569	2.9e-09
Down	ENSG00000260369	-2.63558	5.92e-10
Down	ENSG00000262877	-2.6354	2.28e-10
Down	ENSG00000261338	-2.63446	4.69e-15
Down	ENSG00000254615	-2.63356	7.26e-10
Down	ENSG00000278901	-2.63312	2.92e-08
Down	ENSG00000285205	-2.63295	2.36e-08
Down	ENSG00000225386	-2.63259	1.2e-06
Down	ENSG00000228043	-2.63105	2.66e-12
Down	ENSG00000272482	-2.63048	1.66e-08
Down	ENSG00000287440	-2.63006	8.51e-09
Down	ENSG00000278107	-2.62929	6.21e-10
Down	ENSG00000285882	-2.62919	2.96e-10
Down	ENSG00000260669	-2.62914	2.95e-10
Down	ENSG00000247516	-2.62866	3.16e-10
Down	ENSG00000285878	-2.62819	5.37e-10
Down	ENSG00000259124	-2.62794	7.38e-11
Down	ENSG00000259694	-2.62516	6.1e-11
Down	ENSG00000283103	-2.62428	1.81e-14
Down	ENSG00000221857	-2.62423	2.77e-06
Down	ENSG00000250764	-2.62262	2.47e-11
Down	ENSG00000241213	-2.62218	1.2e-06
Down	ENSG00000286481	-2.62188	4.38e-07
Down	ENSG00000267811	-2.61979	2.82e-11
Down	ENSG00000249572	-2.61952	4.97e-08
Down	ENSG00000226067	-2.61895	1.33e-13
Down	ENSG00000271853	-2.61815	1.75e-09
Down	ENSG00000225084	-2.6181	5.19e-10
Down	ENSG00000285848	-2.61788	4.15e-07
Down	ENSG00000254622	-2.6163	5.4e-08
Down	ENSG00000258851	-2.61512	1.2e-10
Down	ENSG00000288075	-2.61494	8.39e-13
Down	ENSG00000237187	-2.61222	7.98e-15
Down	ENSG00000259498	-2.61121	1.78e-10
Down	ENSG00000225473	-2.61074	2.62e-06
Down	ENSG00000285867	-2.60998	9.21e-10
Down	ENSG00000286688	-2.60977	1.56e-12
Down	ENSG00000263823	-2.60957	2.42e-10
Down	ENSG00000246695	-2.60847	5.5e-14
Down	ENSG00000258646	-2.60835	2.65e-09
Down	ENSG00000276116	-2.60723	1.79e-08
Down	ENSG00000283646	-2.60634	1e-07
Down	ENSG00000267364	-2.60516	2.24e-12
Down	ENSG00000233871	-2.60463	6.04e-08
Down	ENSG00000274605	-2.60394	3.47e-10
Down	ENSG00000281691	-2.60366	5.36e-15
Down	ENSG00000259091	-2.60263	5.63e-08
Down	ENSG00000178440	-2.60262	4.5e-15
Down	ENSG00000228172	-2.60202	1.91e-10
Down	ENSG00000280029	-2.60143	3.44e-10
Down	ENSG00000261215	-2.60117	9.73e-09
Down	ENSG00000285663	-2.60063	6.78e-09
Down	ENSG00000253764	-2.60061	7.14e-09
Down	ENSG00000257086	-2.59986	3.43e-08
Down	ENSG00000236209	-2.59985	6.59e-08
Down	ENSG00000231424	-2.59934	4.15e-10
Down	ENSG00000230366	-2.59752	5.33e-10
Down	ENSG00000235593	-2.59732	3.85e-08
Down	ENSG00000237640	-2.59706	4.66e-09
Down	ENSG00000286300	-2.59444	4.17e-08
Down	ENSG00000222005	-2.5918	6.44e-11
Down	ENSG00000258177	-2.59116	2.81e-10
Down	ENSG00000196167	-2.59086	3.02e-09
Down	ENSG00000238133	-2.59052	1.27e-10
Down	ENSG00000250433	-2.59033	3.21e-06
Down	ENSG00000276740	-2.59031	1.53e-07
Down	ENSG00000263826	-2.59028	3.92e-14
Down	ENSG00000236936	-2.58883	2.24e-09
Down	ENSG00000235245	-2.58858	7.77e-10
Down	ENSG00000286736	-2.5882	1.3e-08
Down	ENSG00000233464	-2.58692	1.9e-09
Down	ENSG00000263551	-2.5868	5.95e-10
Down	ENSG00000287914	-2.5865	1.34e-06
Down	ENSG00000257817	-2.58586	3.08e-07
Down	ENSG00000272154	-2.58538	1.05e-08
Down	ENSG00000227189	-2.58502	2.46e-08
Down	ENSG00000256705	-2.58286	8.55e-10
Down	ENSG00000258904	-2.58192	6.66e-09
Down	ENSG00000233251	-2.58171	5.38e-10
Down	ENSG00000260572	-2.58107	3.39e-10
Down	ENSG00000250174	-2.58042	6.81e-10
Down	ENSG00000255920	-2.58023	8.44e-11
Down	ENSG00000285820	-2.57998	5.81e-07
Down	ENSG00000204620	-2.57988	5.16e-10
Down	ENSG00000268416	-2.57984	2.04e-07
Down	ENSG00000238035	-2.57924	8.01e-11
Down	ENSG00000277425	-2.57877	3.38e-09
Down	ENSG00000240423	-2.57857	2.59e-08
Down	ENSG00000263033	-2.57797	1.13e-09
Down	ENSG00000273424	-2.57751	1.55e-10
Down	ENSG00000239569	-2.57721	8.84e-10
Down	ENSG00000249464	-2.5769	1.13e-11
Down	ENSG00000233395	-2.5768	2.73e-08
Down	ENSG00000188185	-2.57644	5.94e-15
Down	ENSG00000286532	-2.57595	3.3e-11
Down	ENSG00000236723	-2.57592	8.13e-09
Down	ENSG00000249364	-2.57565	1.96e-07
Down	ENSG00000222020	-2.57533	2.03e-10
Down	ENSG00000274383	-2.57327	4.42e-08
Down	ENSG00000260185	-2.57314	3.7e-10
Down	ENSG00000176320	-2.57218	8.39e-09
Down	ENSG00000224356	-2.57117	2.71e-11
Down	ENSG00000251003	-2.57097	1.8e-09
Down	ENSG00000251260	-2.5708	3.68e-11
Down	ENSG00000226530	-2.57013	8.12e-10
Down	ENSG00000248050	-2.56803	6.78e-08
Down	ENSG00000183308	-2.56716	2.46e-08
Down	ENSG00000260278	-2.56555	5.28e-08
Down	ENSG00000230454	-2.56523	2.75e-10
Down	ENSG00000272909	-2.56521	3.67e-12
Down	ENSG00000237813	-2.56481	6.13e-07
Down	ENSG00000237990	-2.56451	1.71e-06
Down	ENSG00000231453	-2.56415	1.72e-07
Down	ENSG00000242242	-2.56321	2.35e-08
Down	ENSG00000268509	-2.563	2.38e-09
Down	ENSG00000235641	-2.56279	5.79e-11
Down	ENSG00000275552	-2.56047	2.52e-09
Down	ENSG00000215386	-2.56038	6.76e-12
Down	ENSG00000248339	-2.56016	5.29e-06
Down	ENSG00000288048	-2.56006	7.63e-08
Down	ENSG00000227540	-2.55808	2.29e-09
Down	ENSG00000277270	-2.55798	9.57e-08
Down	ENSG00000226808	-2.55786	1.74e-08
Down	ENSG00000287972	-2.5575	2.88e-08
Down	ENSG00000239552	-2.55747	3.33e-07
Down	ENSG00000282907	-2.55646	6.82e-06
Down	ENSG00000231711	-2.55646	2.82e-11
Down	ENSG00000285918	-2.55612	1.33e-10
Down	ENSG00000272717	-2.55596	7.67e-10
Down	ENSG00000251209	-2.5554	5.88e-10
Down	ENSG00000253123	-2.55462	2.59e-05
Down	ENSG00000224822	-2.55457	4.68e-12
Down	ENSG00000249772	-2.55285	1.77e-08
Down	ENSG00000264575	-2.55237	5.05e-10
Down	ENSG00000260599	-2.55081	4.62e-06
Down	ENSG00000285790	-2.54991	2.14e-07
Down	ENSG00000267646	-2.54886	1.56e-10
Down	ENSG00000285520	-2.54811	1.25e-09
Down	ENSG00000235927	-2.54508	6.79e-12
Down	ENSG00000255650	-2.545	1.7e-08
Down	ENSG00000259616	-2.5441	9.25e-06
Down	ENSG00000267395	-2.54405	1.06e-08
Down	ENSG00000235660	-2.54317	1.75e-08
Down	ENSG00000262227	-2.54155	1.82e-10
Down	ENSG00000275805	-2.54142	6.59e-08
Down	ENSG00000257303	-2.53977	2.73e-13
Down	ENSG00000227230	-2.53966	2.44e-08
Down	ENSG00000236494	-2.53842	2.47e-11
Down	ENSG00000260868	-2.53781	9.68e-09
Down	ENSG00000270823	-2.53713	3.43e-09
Down	ENSG00000249885	-2.53678	5.81e-07
Down	ENSG00000264278	-2.53641	8.05e-09
Down	ENSG00000238005	-2.53629	3.62e-08
Down	ENSG00000259088	-2.53629	1.69e-10
Down	ENSG00000182257	-2.53572	3.31e-11
Down	ENSG00000273137	-2.53565	6.51e-09
Down	ENSG00000234949	-2.53523	8.98e-08
Down	ENSG00000277449	-2.5349	1.87e-11
Down	ENSG00000251015	-2.53205	3.43e-09
Down	ENSG00000246774	-2.53174	4.64e-09
Down	ENSG00000283503	-2.53109	1.47e-08
Down	ENSG00000273055	-2.53078	4.12e-09
Down	ENSG00000237357	-2.53039	2.51e-07
Down	ENSG00000226581	-2.52909	1.77e-08
Down	ENSG00000256742	-2.52865	3.4e-09
Down	ENSG00000253925	-2.528	1.19e-07
Down	ENSG00000249167	-2.52795	1.6e-09
Down	ENSG00000253641	-2.52756	2e-11
Down	ENSG00000235890	-2.52697	1.02e-07
Down	ENSG00000225493	-2.52618	1.99e-08
Down	ENSG00000279954	-2.52613	5.01e-08
Down	ENSG00000225683	-2.52558	1.09e-08
Down	ENSG00000253553	-2.52529	5.33e-07
Down	ENSG00000247049	-2.52513	4.13e-09
Down	ENSG00000268912	-2.52501	6.07e-13
Down	ENSG00000257514	-2.52389	4.87e-08
Down	ENSG00000271011	-2.52385	3.49e-08
Down	ENSG00000224418	-2.52378	4.94e-09
Down	ENSG00000253829	-2.52371	7.11e-09
Down	ENSG00000255108	-2.52314	1.38e-08
Down	ENSG00000258754	-2.52126	1.16e-07
Down	ENSG00000231826	-2.5209	1.39e-06
Down	ENSG00000278385	-2.51767	3.34e-07
Down	ENSG00000223382	-2.51745	3.88e-09
Down	ENSG00000248161	-2.51653	1.75e-09
Down	ENSG00000287360	-2.51641	1.08e-06
Down	ENSG00000235726	-2.51611	4.17e-06
Down	ENSG00000230074	-2.51541	2.98e-13
Down	ENSG00000250280	-2.51377	3.23e-12
Down	ENSG00000245522	-2.51334	7e-10
Down	ENSG00000259407	-2.51295	1.65e-09
Down	ENSG00000230710	-2.51282	7.56e-08
Down	ENSG00000246379	-2.51273	1.04e-07
Down	ENSG00000258998	-2.51116	1.89e-05
Down	ENSG00000217455	-2.50841	3.66e-07
Down	ENSG00000287976	-2.50839	1.75e-08
Down	ENSG00000229980	-2.50774	6.06e-09
Down	ENSG00000248103	-2.50724	1.6e-08
Down	ENSG00000284669	-2.50711	2.48e-09
Down	ENSG00000288100	-2.50658	2.87e-08
Down	ENSG00000287629	-2.50636	1.07e-07
Down	ENSG00000260475	-2.50561	2.04e-09
Down	ENSG00000281831	-2.5054	1.12e-08
Down	ENSG00000234206	-2.50337	1.51e-08
Down	ENSG00000269918	-2.50312	1.08e-10
Down	ENSG00000271737	-2.50279	1.46e-09
Down	ENSG00000287952	-2.50156	1.44e-05
Down	ENSG00000257698	-2.5013	5.72e-12
Down	ENSG00000266601	-2.50075	2.93e-08
Down	ENSG00000247324	-2.50065	9.32e-09
Down	ENSG00000235904	-2.50042	8.68e-09
Down	ENSG00000287539	-2.50038	1.55e-08
Down	ENSG00000247809	-2.49901	1.42e-13
Down	ENSG00000260778	-2.49891	5.08e-10
Down	ENSG00000256073	-2.49851	3.85e-11
Down	ENSG00000223461	-2.49809	1.77e-08
Down	ENSG00000287024	-2.49715	1.28e-09
Down	ENSG00000225978	-2.49651	9.76e-08
Down	ENSG00000176984	-2.49595	3.22e-08
Down	ENSG00000259905	-2.49574	1.33e-05
Down	ENSG00000224945	-2.49505	2.97e-08
Down	ENSG00000237476	-2.49501	1.04e-08
Down	ENSG00000286855	-2.49444	8.08e-10
Down	ENSG00000259762	-2.49321	1.07e-08
Down	ENSG00000229901	-2.49278	3.68e-08
Down	ENSG00000238279	-2.49271	7.57e-08
Down	ENSG00000225684	-2.49233	1.15e-09
Down	ENSG00000250402	-2.49131	9.04e-09
Down	ENSG00000248101	-2.48944	4.9e-08
Down	ENSG00000235749	-2.48702	3.18e-06
Down	ENSG00000267767	-2.48431	7.25e-09
Down	ENSG00000283897	-2.48294	1.05e-08
Down	ENSG00000286292	-2.4827	9.44e-09
Down	ENSG00000275569	-2.48235	1.39e-09
Down	ENSG00000255135	-2.48163	1.07e-08
Down	ENSG00000267980	-2.48149	3.56e-08
Down	ENSG00000286872	-2.48089	2.9e-09
Down	ENSG00000230751	-2.48036	1.7e-07
Down	ENSG00000228436	-2.47851	8.34e-08
Down	ENSG00000268584	-2.47706	5.86e-10
Down	ENSG00000223776	-2.47667	4.75e-08
Down	ENSG00000250131	-2.47605	7.81e-12
Down	ENSG00000267121	-2.47532	2.41e-11
Down	ENSG00000275759	-2.47514	2.84e-08
Down	ENSG00000250167	-2.47446	6.97e-08
Down	ENSG00000237614	-2.47421	6.84e-08
Down	ENSG00000234052	-2.47385	1.87e-05
Down	ENSG00000268575	-2.47381	2.02e-13
Down	ENSG00000261795	-2.473	6.58e-06
Down	ENSG00000287049	-2.47236	2.71e-08
Down	ENSG00000259202	-2.47231	1.07e-09
Down	ENSG00000229766	-2.47169	7.38e-09
Down	ENSG00000258727	-2.47047	6.04e-14
Down	ENSG00000250602	-2.47019	9.91e-11
Down	ENSG00000230314	-2.46915	8.01e-06
Down	ENSG00000227438	-2.46914	4.59e-09
Down	ENSG00000253586	-2.46894	5.54e-07
Down	ENSG00000274737	-2.46879	1.32e-10
Down	ENSG00000259757	-2.46833	9.94e-07
Down	ENSG00000254489	-2.46759	8.18e-08
Down	ENSG00000249335	-2.46747	8.44e-08
Down	ENSG00000276649	-2.46738	1.84e-11
Down	ENSG00000175773	-2.46695	5.95e-09
Down	ENSG00000258655	-2.46641	5.08e-10
Down	ENSG00000251323	-2.46637	4.24e-09
Down	ENSG00000263843	-2.46362	1.56e-08
Down	ENSG00000276223	-2.46249	1.13e-07
Down	ENSG00000260166	-2.46187	3.54e-07
Down	ENSG00000230782	-2.46178	2.43e-10
Down	ENSG00000241720	-2.46165	1.94e-06
Down	ENSG00000205452	-2.46164	1.35e-07
Down	ENSG00000232352	-2.46087	1.58e-07
Down	ENSG00000287268	-2.46071	1.83e-08
Down	ENSG00000228793	-2.46056	1.18e-07
Down	ENSG00000248896	-2.46047	2.16e-11
Down	ENSG00000273061	-2.45978	1.04e-10
Down	ENSG00000233006	-2.45932	2.74e-14
Down	ENSG00000227199	-2.45886	1.31e-10
Down	ENSG00000248936	-2.45833	4.38e-07
Down	ENSG00000257178	-2.4576	2.74e-08
Down	ENSG00000257831	-2.45703	1.34e-08
Down	ENSG00000287817	-2.45699	2e-09
Down	ENSG00000279833	-2.45685	1.66e-11
Down	ENSG00000230091	-2.45669	2.18e-09
Down	ENSG00000277959	-2.45526	3.12e-09
Down	ENSG00000258743	-2.45499	6.49e-07
Down	ENSG00000237892	-2.45471	1.85e-11
Down	ENSG00000249306	-2.45411	7.74e-05
Down	ENSG00000259065	-2.45409	1.38e-10
Down	ENSG00000246640	-2.4535	2.85e-08
Down	ENSG00000251364	-2.45291	5e-12
Down	ENSG00000261490	-2.45278	2.94e-13
Down	ENSG00000273209	-2.4521	7.64e-10
Down	ENSG00000263004	-2.45177	2.75e-09
Down	ENSG00000273254	-2.45099	1.94e-11
Down	ENSG00000273507	-2.45071	1.89e-10
Down	ENSG00000282143	-2.45037	7.47e-07
Down	ENSG00000263847	-2.44808	2.44e-09
Down	ENSG00000259457	-2.44735	2.61e-06
Down	ENSG00000266469	-2.44571	8.61e-06
Down	ENSG00000204054	-2.4457	1.82e-15
Down	ENSG00000246323	-2.4444	6.79e-09
Down	ENSG00000257588	-2.44125	4.6e-06
Down	ENSG00000285774	-2.43826	9.41e-09
Down	ENSG00000260586	-2.43789	1.04e-05
Down	ENSG00000249494	-2.43585	6.3e-09
Down	ENSG00000229720	-2.43543	7.23e-08
Down	ENSG00000235852	-2.43442	1.31e-07
Down	ENSG00000261079	-2.43393	4.21e-10
Down	ENSG00000287077	-2.43057	8.08e-10
Down	ENSG00000246548	-2.43034	2.81e-07
Down	ENSG00000259523	-2.42958	3.84e-09
Down	ENSG00000264985	-2.42884	3.59e-06
Down	ENSG00000285837	-2.42857	3.64e-06
Down	ENSG00000254003	-2.42789	1.36e-08
Down	ENSG00000272690	-2.42742	5.51e-11
Down	ENSG00000261460	-2.42594	1.32e-11
Down	ENSG00000246731	-2.42563	2.31e-10
Down	ENSG00000237149	-2.42547	1.64e-08
Down	ENSG00000287990	-2.42464	6.71e-08
Down	ENSG00000204049	-2.42322	3.89e-09
Down	ENSG00000233665	-2.42269	1.66e-09
Down	ENSG00000183154	-2.42188	2.73e-07
Down	ENSG00000279245	-2.42013	1.76e-08
Down	ENSG00000226009	-2.41944	3.56e-08
Down	ENSG00000225498	-2.4178	2.3e-07
Down	ENSG00000266968	-2.41759	5.66e-06
Down	ENSG00000274678	-2.41717	2.08e-08
Down	ENSG00000248730	-2.41651	3e-08
Down	ENSG00000264589	-2.41574	3.28e-05
Down	ENSG00000245750	-2.41505	7.03e-08
Down	ENSG00000271579	-2.41385	1.85e-07
Down	ENSG00000261193	-2.41366	1.01e-07
Down	ENSG00000287672	-2.41334	3.71e-07
Down	ENSG00000175061	-2.41267	2.19e-12
Down	ENSG00000287646	-2.41257	9.67e-08
Down	ENSG00000257084	-2.41163	4.38e-08
Down	ENSG00000260464	-2.41123	2.81e-09
Down	ENSG00000258400	-2.41116	2.26e-07
Down	ENSG00000260577	-2.41102	4.62e-07
Down	ENSG00000226363	-2.41099	1.9e-07
Down	ENSG00000266538	-2.41065	4.37e-08
Down	ENSG00000257120	-2.41042	1.21e-09
Down	ENSG00000233016	-2.40964	1.28e-12
Down	ENSG00000287872	-2.40904	5.14e-08
Down	ENSG00000253509	-2.40811	8.53e-09
Down	ENSG00000239407	-2.40748	6.84e-13
Down	ENSG00000261103	-2.4074	1.55e-08
Down	ENSG00000223764	-2.40709	1.62e-06
Down	ENSG00000287707	-2.40678	4.93e-08
Down	ENSG00000272288	-2.40638	1.44e-08
Down	ENSG00000285831	-2.40614	2.46e-08
Down	ENSG00000285534	-2.40562	6.45e-08
Down	ENSG00000264007	-2.4047	1.23e-06
Down	ENSG00000225880	-2.4047	5.72e-09
Down	ENSG00000205791	-2.40459	2.04e-09
Down	ENSG00000231346	-2.40422	9.32e-10
Down	ENSG00000229111	-2.40335	9.2e-09
Down	ENSG00000255237	-2.40325	3.23e-09
Down	ENSG00000225243	-2.40293	1.77e-07
Down	ENSG00000261379	-2.40264	5.86e-07
Down	ENSG00000271614	-2.40254	2.14e-12
Down	ENSG00000242082	-2.40245	4.04e-12
Down	ENSG00000288156	-2.40231	1.02e-08
Down	ENSG00000267122	-2.4021	4.45e-09
Down	ENSG00000283914	-2.40181	8.89e-08
Down	ENSG00000287855	-2.40144	4.29e-12
Down	ENSG00000254459	-2.4008	4.03e-07
Down	ENSG00000281264	-2.40002	1.38e-08
Down	ENSG00000271119	-2.39941	2.1e-10
Down	ENSG00000204055	-2.3992	1.81e-07
Down	ENSG00000253456	-2.39827	1.47e-09
Down	ENSG00000248489	-2.39764	5.47e-10
Down	ENSG00000242588	-2.39757	2.78e-13
Down	ENSG00000231851	-2.39489	7.06e-09
Down	ENSG00000231742	-2.39308	1.53e-08
Down	ENSG00000251379	-2.39286	2.43e-07
Down	ENSG00000256546	-2.39224	7.9e-09
Down	ENSG00000275441	-2.39194	5.19e-09
Down	ENSG00000245281	-2.39175	1.34e-07
Down	ENSG00000287184	-2.39159	2.35e-06
Down	ENSG00000223843	-2.39096	5.17e-08
Down	ENSG00000250577	-2.39032	1.71e-06
Down	ENSG00000204706	-2.3894	3.5e-09
Down	ENSG00000278408	-2.38821	1.08e-05
Down	ENSG00000226386	-2.38812	2.68e-11
Down	ENSG00000224965	-2.38682	1.02e-08
Down	ENSG00000283148	-2.38588	2.4e-09
Down	ENSG00000241769	-2.38572	2.21e-12
Down	ENSG00000231672	-2.3857	5.72e-09
Down	ENSG00000234255	-2.38429	6.59e-08
Down	ENSG00000253557	-2.38365	8.59e-08
Down	ENSG00000286710	-2.38246	1.24e-06
Down	ENSG00000257221	-2.38223	1.68e-11
Down	ENSG00000236751	-2.38209	3.95e-08
Down	ENSG00000287974	-2.38041	1.14e-08
Down	ENSG00000234377	-2.38037	7.32e-07
Down	ENSG00000253932	-2.37989	1.85e-11
Down	ENSG00000288253	-2.37983	6.33e-11
Down	ENSG00000287814	-2.37953	1.65e-07
Down	ENSG00000269930	-2.37921	5.54e-06
Down	ENSG00000233392	-2.37876	2.98e-06
Down	ENSG00000285847	-2.37768	2.78e-11
Down	ENSG00000280560	-2.37732	8.03e-09
Down	ENSG00000275322	-2.37684	2.2e-08
Down	ENSG00000286912	-2.37641	3.16e-09
Down	ENSG00000270139	-2.37568	8.41e-07
Down	ENSG00000255216	-2.37518	9.37e-07
Down	ENSG00000263345	-2.37517	8.09e-09
Down	ENSG00000227908	-2.37465	6.35e-08
Down	ENSG00000275212	-2.37442	1.97e-06
Down	ENSG00000287419	-2.37441	6.98e-07
Down	ENSG00000264083	-2.37438	7.17e-07
Down	ENSG00000227946	-2.37393	5.76e-12
Down	ENSG00000256628	-2.37351	1.2e-13
Down	ENSG00000277587	-2.37275	4.21e-07
Down	ENSG00000237422	-2.37251	3.29e-08
Down	ENSG00000285427	-2.37149	4.62e-09
Down	ENSG00000250906	-2.37118	1.21e-08
Down	ENSG00000203506	-2.37096	2.82e-11
Down	ENSG00000287319	-2.37091	3.06e-07
Down	ENSG00000267530	-2.36999	2.37e-06
Down	ENSG00000286550	-2.36946	3.31e-09
Down	ENSG00000287900	-2.36874	0.00226
Down	ENSG00000248309	-2.36869	3.59e-13
Down	ENSG00000229368	-2.36793	1.49e-09
Down	ENSG00000287048	-2.3675	1.8e-05
Down	ENSG00000253618	-2.36718	1.2e-08
Down	ENSG00000258425	-2.36687	2.27e-08
Down	ENSG00000226622	-2.36585	2.08e-08
Down	ENSG00000259402	-2.36358	3.41e-08
Down	ENSG00000287134	-2.36339	3.93e-12
Down	ENSG00000204934	-2.36336	9.44e-10
Down	ENSG00000257322	-2.36304	7.29e-06
Down	ENSG00000226380	-2.36283	1.78e-12
Down	ENSG00000285675	-2.36275	2.87e-10
Down	ENSG00000286108	-2.36218	1.15e-10
Down	ENSG00000197813	-2.36163	2.03e-07
Down	ENSG00000237886	-2.36152	7.17e-07
Down	ENSG00000258476	-2.35887	3.74e-08
Down	ENSG00000244757	-2.35845	6.32e-09
Down	ENSG00000237481	-2.35753	1.86e-08
Down	ENSG00000247011	-2.35634	1.8e-06
Down	ENSG00000268189	-2.35559	1.37e-09
Down	ENSG00000273189	-2.35536	6.86e-08
Down	ENSG00000281692	-2.35273	1.02e-06
Down	ENSG00000287656	-2.35036	6.11e-08
Down	ENSG00000248724	-2.34982	6.72e-08
Down	ENSG00000282944	-2.34909	0.00178
Down	ENSG00000240015	-2.34903	1.53e-07
Down	ENSG00000249035	-2.34838	3.69e-11
Down	ENSG00000287570	-2.34821	1.93e-07
Down	ENSG00000277351	-2.34782	4.95e-09
Down	ENSG00000235576	-2.3469	9.2e-10
Down	ENSG00000253576	-2.34608	6.47e-07
Down	ENSG00000231969	-2.34574	3.33e-11
Down	ENSG00000212766	-2.34528	2.9e-05
Down	ENSG00000233101	-2.3448	2.02e-06
Down	ENSG00000270022	-2.34461	2.81e-08
Down	ENSG00000225285	-2.3434	6.12e-07
Down	ENSG00000234942	-2.34242	1.43e-08
Down	ENSG00000231482	-2.34225	5.28e-07
Down	ENSG00000223797	-2.342	1.18e-13
Down	ENSG00000265246	-2.34182	1.42e-06
Down	ENSG00000231064	-2.34108	6.27e-10
Down	ENSG00000269604	-2.34087	2.79e-11
Down	ENSG00000259774	-2.34065	2.58e-07
Down	ENSG00000258824	-2.34042	7.2e-09
Down	ENSG00000286715	-2.33952	4.17e-09
Down	ENSG00000254501	-2.3392	1.22e-07
Down	ENSG00000285719	-2.33904	2.97e-08
Down	ENSG00000254340	-2.33883	1.27e-07
Down	ENSG00000253988	-2.33795	8.16e-08
Down	ENSG00000230487	-2.33777	1.97e-11
Down	ENSG00000248752	-2.33766	1.18e-07
Down	ENSG00000151303	-2.33759	1.68e-12
Down	ENSG00000248174	-2.33748	1.23e-05
Down	ENSG00000251372	-2.33594	1.32e-05
Down	ENSG00000274929	-2.33577	3.12e-08
Down	ENSG00000261737	-2.33513	1.57e-07
Down	ENSG00000248779	-2.33416	0.00116
Down	ENSG00000232931	-2.33357	4.96e-12
Down	ENSG00000185837	-2.33349	6.1e-08
Down	ENSG00000261351	-2.33339	2.54e-10
Down	ENSG00000286364	-2.33101	1.56e-08
Down	ENSG00000255571	-2.33046	2.32e-06
Down	ENSG00000282772	-2.32951	1.57e-08
Down	ENSG00000214783	-2.3295	9.87e-14
Down	ENSG00000260306	-2.32927	7.82e-10
Down	ENSG00000244151	-2.32916	1.22e-08
Down	ENSG00000272732	-2.32896	1.06e-08
Down	ENSG00000278022	-2.32879	1.32e-06
Down	ENSG00000267858	-2.32876	1.23e-10
Down	ENSG00000267313	-2.3285	4.24e-05
Down	ENSG00000286892	-2.32729	1.21e-06
Down	ENSG00000217702	-2.3267	5.17e-07
Down	ENSG00000178722	-2.32637	1.07e-06
Down	ENSG00000263327	-2.32625	5.07e-11
Down	ENSG00000230536	-2.32474	1.55e-07
Down	ENSG00000282142	-2.32421	3.33e-08
Down	ENSG00000286388	-2.32356	2.69e-11
Down	ENSG00000286000	-2.32336	2e-08
Down	ENSG00000258285	-2.32251	1.61e-08
Down	ENSG00000272865	-2.3215	4.43e-08
Down	ENSG00000265096	-2.32099	3.57e-06
Down	ENSG00000287787	-2.32068	1.86e-06
Down	ENSG00000215304	-2.31973	9.06e-09
Down	ENSG00000287105	-2.31923	4.68e-06
Down	ENSG00000286408	-2.31839	4.96e-09
Down	ENSG00000239636	-2.31781	7.15e-08
Down	ENSG00000224046	-2.31512	8.63e-08
Down	ENSG00000260102	-2.31448	4.05e-07
Down	ENSG00000269107	-2.31408	1.84e-08
Down	ENSG00000271200	-2.3122	1.93e-08
Down	ENSG00000287508	-2.31215	8.09e-11
Down	ENSG00000258920	-2.31135	2.63e-09
Down	ENSG00000269893	-2.3104	2.73e-13
Down	ENSG00000204860	-2.30979	3.74e-06
Down	ENSG00000270751	-2.30968	4.87e-09
Down	ENSG00000243961	-2.30791	4.9e-06
Down	ENSG00000260912	-2.30775	1.06e-12
Down	ENSG00000260630	-2.30532	1.35e-10
Down	ENSG00000254211	-2.30327	1.67e-06
Down	ENSG00000251661	-2.30249	2.27e-08
Down	ENSG00000230937	-2.3001	3.99e-05
Down	ENSG00000232354	-2.29982	6.85e-09
Down	ENSG00000272140	-2.29968	1.21e-11
Down	ENSG00000259635	-2.29754	4e-08
Down	ENSG00000266904	-2.29748	3.79e-11
Down	ENSG00000287348	-2.29702	1.78e-06
Down	ENSG00000232821	-2.297	4.77e-08
Down	ENSG00000275178	-2.29655	4.13e-08
Down	ENSG00000286945	-2.29518	4.03e-07
Down	ENSG00000260992	-2.29411	3.12e-08
Down	ENSG00000228799	-2.2941	9.96e-06
Down	ENSG00000256249	-2.29364	5.41e-06
Down	ENSG00000254400	-2.29307	3.57e-08
Down	ENSG00000237928	-2.29226	9.39e-08
Down	ENSG00000196696	-2.29187	2.55e-14
Down	ENSG00000287388	-2.2911	2.99e-08
Down	ENSG00000255159	-2.29001	9.71e-10
Down	ENSG00000236708	-2.28889	2.32e-07
Down	ENSG00000283766	-2.2888	6.2e-06
Down	ENSG00000215769	-2.28804	3.05e-13
Down	ENSG00000285564	-2.28761	6.48e-07
Down	ENSG00000232973	-2.28613	4.53e-11
Down	ENSG00000225399	-2.28581	2.32e-08
Down	ENSG00000236404	-2.28581	1.27e-06
Down	ENSG00000273244	-2.28548	1e-05
Down	ENSG00000272106	-2.28531	7.66e-11
Down	ENSG00000273372	-2.28509	2.07e-07
Down	ENSG00000262528	-2.28395	1.13e-05
Down	ENSG00000226465	-2.2828	1.11e-08
Down	ENSG00000269352	-2.28272	5.14e-09
Down	ENSG00000233625	-2.28236	1.9e-07
Down	ENSG00000267834	-2.28207	4.42e-07
Down	ENSG00000243715	-2.28126	1.57e-06
Down	ENSG00000233009	-2.28106	5.83e-06
Down	ENSG00000224870	-2.27979	2.23e-12
Down	ENSG00000244383	-2.27975	1.89e-07
Down	ENSG00000215533	-2.27907	5.07e-07
Down	ENSG00000272182	-2.27885	3.27e-07
Down	ENSG00000283213	-2.27823	1.93e-07
Down	ENSG00000212743	-2.27818	7.18e-10
Down	ENSG00000234917	-2.27783	1.48e-07
Down	ENSG00000261630	-2.27748	2.62e-08
Down	ENSG00000267607	-2.2773	6.97e-06
Down	ENSG00000259446	-2.27666	1.95e-07
Down	ENSG00000262823	-2.27594	5.37e-07
Down	ENSG00000234665	-2.27543	4.14e-05
Down	ENSG00000261505	-2.27465	4.68e-11
Down	ENSG00000285993	-2.27463	2.52e-07
Down	ENSG00000260468	-2.27434	2.8e-07
Down	ENSG00000264954	-2.27362	7.02e-07
Down	ENSG00000268895	-2.27315	2.9e-10
Down	ENSG00000175170	-2.27242	1.99e-09
Down	ENSG00000249201	-2.27196	1.75e-07
Down	ENSG00000231663	-2.27178	1.21e-07
Down	ENSG00000226409	-2.27168	2.56e-06
Down	ENSG00000249456	-2.27045	1.64e-07
Down	ENSG00000248647	-2.2703	5.04e-07
Down	ENSG00000259038	-2.26918	1.05e-07
Down	ENSG00000287862	-2.26854	6.64e-06
Down	ENSG00000233363	-2.26843	1.94e-05
Down	ENSG00000253361	-2.26843	0.000541
Down	ENSG00000262454	-2.2673	5.59e-10
Down	ENSG00000258647	-2.26581	3.31e-06
Down	ENSG00000272235	-2.26499	1.29e-06
Down	ENSG00000218537	-2.26497	1.49e-06
Down	ENSG00000235078	-2.2643	6.98e-09
Down	ENSG00000286118	-2.26428	1.12e-07
Down	ENSG00000235180	-2.26355	4.28e-07
Down	ENSG00000274818	-2.26311	4.71e-08
Down	ENSG00000283175	-2.2627	2.3e-07
Down	ENSG00000262833	-2.26254	2.31e-09
Down	ENSG00000273473	-2.26219	9.85e-08
Down	ENSG00000227274	-2.25969	1.43e-07
Down	ENSG00000267270	-2.25947	3.7e-09
Down	ENSG00000260037	-2.25856	1.17e-07
Down	ENSG00000287524	-2.2579	3.48e-08
Down	ENSG00000198711	-2.25751	2.07e-10
Down	ENSG00000235947	-2.25596	8.1e-09
Down	ENSG00000226200	-2.25526	1.84e-13
Down	ENSG00000227007	-2.2539	2.81e-07
Down	ENSG00000224238	-2.25381	2.23e-10
Down	ENSG00000250378	-2.25361	1.61e-05
Down	ENSG00000224812	-2.25161	1.26e-08
Down	ENSG00000287465	-2.25096	2.07e-06
Down	ENSG00000260859	-2.25081	4.31e-05
Down	ENSG00000282890	-2.24969	2.12e-05
Down	ENSG00000245688	-2.24937	5.81e-06
Down	ENSG00000269901	-2.24877	1.99e-07
Down	ENSG00000254907	-2.24875	2.16e-08
Down	ENSG00000275005	-2.24864	6.17e-07
Down	ENSG00000268555	-2.24853	5.78e-06
Down	ENSG00000231770	-2.24841	2.04e-10
Down	ENSG00000258100	-2.24832	1.59e-07
Down	ENSG00000227292	-2.24729	8.82e-07
Down	ENSG00000283108	-2.24726	1.18e-06
Down	ENSG00000255476	-2.24691	4.68e-08
Down	ENSG00000257746	-2.24663	2.74e-06
Down	ENSG00000235706	-2.2458	2.21e-12
Down	ENSG00000223725	-2.24551	4.49e-08
Down	ENSG00000173077	-2.24549	7.38e-06
Down	ENSG00000285688	-2.24466	1.73e-08
Down	ENSG00000253708	-2.24462	2e-07
Down	ENSG00000253706	-2.2445	0.000143
Down	ENSG00000267150	-2.24433	4.71e-08
Down	ENSG00000272506	-2.24367	1.85e-09
Down	ENSG00000198106	-2.24347	3.81e-12
Down	ENSG00000226194	-2.24311	2.43e-06
Down	ENSG00000259705	-2.24212	6.59e-08
Down	ENSG00000236756	-2.24156	3.81e-08
Down	ENSG00000261707	-2.24132	1.61e-07
Down	ENSG00000269559	-2.24039	4.85e-06
Down	ENSG00000267505	-2.24037	1.58e-08
Down	ENSG00000182366	-2.23948	8.64e-08
Down	ENSG00000278743	-2.23937	1.08e-07
Down	ENSG00000284954	-2.23864	9.37e-07
Down	ENSG00000254404	-2.23849	3.87e-07
Down	ENSG00000261302	-2.23799	3.9e-08
Down	ENSG00000260418	-2.23734	2.93e-07
Down	ENSG00000205790	-2.23731	3.44e-08
Down	ENSG00000254911	-2.23589	5.82e-12
Down	ENSG00000250501	-2.23557	0.000126
Down	ENSG00000277324	-2.23503	7.22e-08
Down	ENSG00000272831	-2.23503	1.89e-11
Down	ENSG00000228791	-2.23469	1.58e-08
Down	ENSG00000279345	-2.23415	4e-11
Down	ENSG00000225179	-2.23332	3.39e-05
Down	ENSG00000277566	-2.23314	9.51e-08
Down	ENSG00000281655	-2.23273	4.67e-05
Down	ENSG00000204387	-2.23236	6.06e-12
Down	ENSG00000224729	-2.23197	1.33e-06
Down	ENSG00000260832	-2.23177	6.4e-07
Down	ENSG00000277383	-2.23118	1.85e-07
Down	ENSG00000227252	-2.23103	6.89e-12
Down	ENSG00000227508	-2.22988	9.32e-08
Down	ENSG00000267219	-2.22951	2.36e-07
Down	ENSG00000274949	-2.22939	2.13e-07
Down	ENSG00000248690	-2.22861	3.37e-06
Down	ENSG00000224189	-2.22855	1.15e-09
Down	ENSG00000228315	-2.22853	2.26e-12
Down	ENSG00000287808	-2.22642	1.26e-08
Down	ENSG00000236882	-2.22611	2.37e-06
Down	ENSG00000272944	-2.2252	5.8e-07
Down	ENSG00000258940	-2.22516	7e-08
Down	ENSG00000267498	-2.22506	1.75e-07
Down	ENSG00000228789	-2.22404	1.36e-06
Down	ENSG00000227107	-2.22395	1.31e-06
Down	ENSG00000250220	-2.22391	6.04e-08
Down	ENSG00000237080	-2.22383	3.34e-07
Down	ENSG00000226516	-2.22355	9.21e-06
Down	ENSG00000233429	-2.22295	1.58e-10
Down	ENSG00000224376	-2.22123	1.43e-07
Down	ENSG00000268423	-2.22116	1.51e-07
Down	ENSG00000264739	-2.22107	7.94e-08
Down	ENSG00000246523	-2.22043	3.25e-07
Down	ENSG00000260879	-2.22036	9.73e-08
Down	ENSG00000286981	-2.22023	2.71e-07
Down	ENSG00000273356	-2.21957	1.3e-08
Down	ENSG00000258101	-2.21895	6.68e-08
Down	ENSG00000182165	-2.21875	7.69e-13
Down	ENSG00000232633	-2.21843	3.37e-06
Down	ENSG00000251450	-2.21671	2.7e-09
Down	ENSG00000286445	-2.21641	1.43e-07
Down	ENSG00000241158	-2.2151	5.4e-10
Down	ENSG00000286928	-2.21396	3.7e-05
Down	ENSG00000287427	-2.2137	1.04e-07
Down	ENSG00000264920	-2.21274	2.63e-11
Down	ENSG00000258168	-2.21226	2.76e-11
Down	ENSG00000272696	-2.21124	7e-08
Down	ENSG00000249532	-2.21102	2.3e-07
Down	ENSG00000261135	-2.21076	7.86e-06
Down	ENSG00000259482	-2.21047	9.39e-08
Down	ENSG00000260196	-2.20809	1.82e-06
Down	ENSG00000232411	-2.20805	1.27e-07
Down	ENSG00000257986	-2.20758	0.000216
Down	ENSG00000274902	-2.20714	1.8e-07
Down	ENSG00000272622	-2.20706	2.21e-07
Down	ENSG00000264520	-2.2062	4.42e-07
Down	ENSG00000233834	-2.20539	3.91e-06
Down	ENSG00000224821	-2.20527	1.32e-06
Down	ENSG00000283633	-2.2052	4.34e-07
Down	ENSG00000227017	-2.20463	7.55e-08
Down	ENSG00000225986	-2.20462	1.29e-06
Down	ENSG00000232680	-2.20373	9.77e-07
Down	ENSG00000271646	-2.20357	1.92e-11
Down	ENSG00000203876	-2.20275	1.08e-09
Down	ENSG00000287697	-2.20257	6.96e-09
Down	ENSG00000259539	-2.20256	1.08e-05
Down	ENSG00000283445	-2.20185	5.16e-10
Down	ENSG00000287101	-2.2011	9.18e-07
Down	ENSG00000253125	-2.20103	0.000405
Down	ENSG00000237870	-2.19828	1.46e-06
Down	ENSG00000259663	-2.19803	4.78e-05
Down	ENSG00000281091	-2.1975	7.12e-08
[truncated: 3,051 more rows]

## Sheet: Table S2
Table S2. Differentially expressed lncRNAs in HR+ vs normal, 2.0FC, Adj. Pval < 0.05.
Regulation	Ensembl ID	log2 Fold Change	Adj.Pval
Up	ENSG00000259623	6.62256	1.17e-40
Up	ENSG00000267512	6.08573	1.86e-49
Up	ENSG00000258430	5.91451	7.99e-38
Up	ENSG00000267165	5.55266	1.15e-41
Up	ENSG00000259661	5.52736	1.75e-44
Up	ENSG00000262831	5.26511	5.49e-24
Up	ENSG00000227195	5.15614	2.05e-48
Up	ENSG00000272742	4.89495	8.63e-20
Up	ENSG00000270103	4.58253	8.49e-44
Up	ENSG00000286037	4.57297	1.11e-27
Up	ENSG00000265618	4.41085	3.72e-26
Up	ENSG00000286171	4.26956	1.11e-27
Up	ENSG00000267469	4.26707	3.09e-25
Up	ENSG00000258377	4.25484	3.82e-16
Up	ENSG00000267576	4.15726	7.96e-23
Up	ENSG00000281453	4.15637	8.6e-18
Up	ENSG00000259185	4.06733	6.91e-25
Up	ENSG00000260772	3.90504	1.46e-13
Up	ENSG00000273221	3.8813	1.19e-18
Up	ENSG00000259627	3.87363	1.83e-16
Up	ENSG00000265287	3.67726	1.54e-18
Up	ENSG00000267436	3.48679	1.04e-17
Up	ENSG00000176868	3.34805	2.95e-07
Up	ENSG00000236263	3.30979	1.62e-21
Up	ENSG00000254894	3.21888	8.53e-15
Up	ENSG00000254873	3.19497	3.88e-16
Up	ENSG00000229851	3.18263	6.08e-14
Up	ENSG00000257270	3.13696	4.66e-21
Up	ENSG00000272851	3.06827	2.03e-16
Up	ENSG00000235123	3.0427	3.82e-08
Up	ENSG00000256040	3.04138	6.24e-13
Up	ENSG00000246283	3.03556	3.73e-16
Up	ENSG00000262979	2.84633	3.78e-20
Up	ENSG00000260465	2.82858	2.19e-09
Up	ENSG00000227964	2.73236	2.91e-13
Up	ENSG00000287482	2.72054	2.76e-15
Up	ENSG00000254721	2.70892	1.83e-11
Up	ENSG00000285094	2.69602	8.69e-11
Up	ENSG00000254578	2.68407	8.51e-14
Up	ENSG00000278996	2.67342	1.29e-07
Up	ENSG00000230838	2.53537	1.05e-13
Up	ENSG00000250714	2.50645	4.89e-14
Up	ENSG00000272558	2.48932	2.86e-11
Up	ENSG00000272379	2.48389	2.04e-12
Up	ENSG00000232679	2.47856	6.59e-11
Up	ENSG00000175746	2.46023	7.21e-11
Up	ENSG00000273275	2.44783	5.93e-08
Up	ENSG00000267143	2.40883	2.62e-10
Up	ENSG00000264019	2.40561	5.04e-09
Up	ENSG00000259390	2.36836	1.57e-09
Up	ENSG00000224715	2.34552	7.09e-09
Up	ENSG00000223808	2.33992	1.46e-08
Up	ENSG00000230628	2.25909	1.62e-08
Up	ENSG00000272821	2.25136	3.97e-08
Up	ENSG00000226445	2.23573	9.72e-16
Up	ENSG00000259884	2.21932	5.18e-07
Up	ENSG00000281327	2.1998	8.07e-13
Up	ENSG00000256152	2.18488	5.05e-09
Up	ENSG00000259423	2.17382	7.14e-09
Up	ENSG00000268120	2.11993	2.39e-08
Up	ENSG00000286464	2.10766	1.05e-08
Up	ENSG00000280634	2.08509	2.48e-05
Up	ENSG00000280614	2.01653	4.03e-05
Up	ENSG00000281181	2.01547	4.02e-05
Up	ENSG00000280800	2.01281	4.06e-05
Up	ENSG00000236703	2.00912	5.67e-10
Up	ENSG00000266642	2.00878	6.18e-07
Up	ENSG00000287765	1.99828	7.43e-07
Up	ENSG00000232192	1.98119	9.91e-11
Up	ENSG00000286619	1.98026	3.77e-05
Up	ENSG00000183242	1.97898	1.93e-06
Up	ENSG00000263585	1.97217	3.87e-07
Up	ENSG00000281591	1.96002	1.29e-06
Up	ENSG00000254665	1.94202	7.76e-07
Up	ENSG00000287457	1.94102	1.29e-08
Up	ENSG00000197085	1.90445	2.12e-05
Up	ENSG00000286379	1.90309	2.25e-11
Up	ENSG00000261063	1.89492	2.69e-06
Up	ENSG00000224505	1.86285	1.74e-05
Up	ENSG00000272638	1.86021	1.25e-05
Up	ENSG00000254263	1.85897	3.44e-14
Up	ENSG00000257181	1.84885	1.26e-06
Up	ENSG00000233183	1.84588	1.26e-09
Up	ENSG00000285639	1.78395	3.08e-10
Up	ENSG00000224116	1.77775	1.62e-08
Up	ENSG00000242539	1.77555	0.00027
Up	ENSG00000269353	1.76835	1.88e-06
Up	ENSG00000233823	1.75749	3.12e-08
Up	ENSG00000267013	1.74832	9.42e-07
Up	ENSG00000259269	1.74727	1.42e-05
Up	ENSG00000242428	1.72869	2.96e-08
Up	ENSG00000228358	1.72091	1.91e-07
Up	ENSG00000243762	1.71871	1.17e-05
Up	ENSG00000253154	1.71474	0.000203
Up	ENSG00000249346	1.70839	4.42e-05
Up	ENSG00000278769	1.70586	2.77e-06
Up	ENSG00000259442	1.70098	5.97e-05
Up	ENSG00000225339	1.69708	1.37e-08
Up	ENSG00000276434	1.68717	5.08e-10
Up	ENSG00000265987	1.66793	1.56e-05
Up	ENSG00000249100	1.66777	2.12e-08
Up	ENSG00000248335	1.66605	1.2e-08
Up	ENSG00000285948	1.66228	1.08e-07
Up	ENSG00000248870	1.64524	3.87e-07
Up	ENSG00000249359	1.61514	6.72e-06
Up	ENSG00000228918	1.60626	1.28e-05
Up	ENSG00000263786	1.58322	7.07e-08
Up	ENSG00000244137	1.58265	1.17e-06
Up	ENSG00000286208	1.58226	0.000967
Up	ENSG00000275902	1.56182	1.31e-06
Up	ENSG00000224559	1.55728	0.000483
Up	ENSG00000283662	1.54979	5.07e-07
Up	ENSG00000249234	1.54662	1.07e-08
Up	ENSG00000259345	1.54327	6.89e-06
Up	ENSG00000233589	1.52985	4.84e-05
Up	ENSG00000249084	1.51415	1.77e-06
Up	ENSG00000265786	1.49816	1.05e-05
Up	ENSG00000262413	1.48996	0.000382
Up	ENSG00000271065	1.48583	1.88e-06
Up	ENSG00000265840	1.48412	1.24e-05
Up	ENSG00000249007	1.46217	4.74e-05
Up	ENSG00000263677	1.46141	9.29e-05
Up	ENSG00000227068	1.45987	1.68e-08
Up	ENSG00000240521	1.45317	0.00727
Up	ENSG00000260695	1.44917	5.81e-05
Up	ENSG00000228189	1.44772	5.01e-06
Up	ENSG00000287480	1.44745	1.22e-05
Up	ENSG00000263618	1.44519	0.0002
Up	ENSG00000251141	1.44234	0.000106
Up	ENSG00000248773	1.4385	1.26e-06
Up	ENSG00000243960	1.42976	1.63e-05
Up	ENSG00000175779	1.4292	9.97e-07
Up	ENSG00000255404	1.42319	0.000122
Up	ENSG00000177234	1.41976	8.24e-05
Up	ENSG00000261200	1.41647	5.46e-06
Up	ENSG00000224271	1.39776	0.00213
Up	ENSG00000244265	1.39507	1.96e-05
Up	ENSG00000277675	1.39373	1.75e-07
Up	ENSG00000251629	1.39335	1.31e-08
Up	ENSG00000230733	1.39097	0.00146
Up	ENSG00000271916	1.37681	3.62e-05
Up	ENSG00000203585	1.36292	6.21e-06
Up	ENSG00000237423	1.35506	3.58e-05
Up	ENSG00000260064	1.3503	4.28e-07
Up	ENSG00000244332	1.34164	0.000164
Up	ENSG00000287818	1.34159	1.59e-05
Up	ENSG00000255178	1.33804	0.000374
Up	ENSG00000258010	1.33784	3.2e-05
Up	ENSG00000255774	1.33707	0.000981
Up	ENSG00000232309	1.33506	6.66e-05
Up	ENSG00000263501	1.33445	7.45e-07
Up	ENSG00000281383	1.32581	0.00739
Up	ENSG00000261641	1.31705	0.00225
Up	ENSG00000268316	1.31226	6.93e-06
Up	ENSG00000253523	1.3054	8.97e-06
Up	ENSG00000254829	1.30474	5.47e-05
Up	ENSG00000287359	1.29956	4.19e-05
Up	ENSG00000248393	1.29587	6.07e-06
Up	ENSG00000228028	1.29305	6.43e-06
Up	ENSG00000261586	1.28171	8.34e-05
Up	ENSG00000226320	1.26829	0.0017
Up	ENSG00000269967	1.25423	4.78e-08
Up	ENSG00000260107	1.25201	0.00015
Up	ENSG00000274751	1.25185	9.73e-07
Up	ENSG00000228786	1.25095	2.2e-05
Up	ENSG00000259607	1.24699	0.000658
Up	ENSG00000254698	1.23052	1.17e-05
Up	ENSG00000249001	1.21777	0.00025
Up	ENSG00000286218	1.21647	0.000104
Up	ENSG00000269894	1.20777	2.17e-07
Up	ENSG00000263859	1.20571	0.0014
Up	ENSG00000283125	1.20029	5.87e-07
Up	ENSG00000227170	1.19176	7.11e-06
Up	ENSG00000287314	1.18944	0.000463
Up	ENSG00000272770	1.1867	0.0211
Up	ENSG00000287645	1.17353	0.000479
Up	ENSG00000285768	1.16763	0.00323
Up	ENSG00000228437	1.15775	0.000494
Up	ENSG00000228308	1.15346	0.000413
Up	ENSG00000227392	1.14671	5.54e-05
Up	ENSG00000276278	1.13174	0.007
Up	ENSG00000259977	1.12616	0.000584
Up	ENSG00000250387	1.12402	0.0155
Up	ENSG00000258593	1.12313	7.56e-05
Up	ENSG00000286529	1.11987	0.000192
Up	ENSG00000234630	1.11514	0.000211
Up	ENSG00000279712	1.10662	0.0179
Up	ENSG00000260515	1.10267	0.0442
Up	ENSG00000286316	1.10122	6.19e-06
Up	ENSG00000269899	1.09658	0.000282
Up	ENSG00000263924	1.0958	0.000122
Up	ENSG00000248779	1.09113	0.0107
Up	ENSG00000258504	1.0846	0.0168
Up	ENSG00000239265	1.08425	0.000567
Up	ENSG00000269887	1.08044	9.69e-06
Up	ENSG00000251138	1.06028	0.013
Up	ENSG00000259871	1.05315	0.00204
Up	ENSG00000285637	1.05257	0.00238
Up	ENSG00000267644	1.0474	0.000515
Up	ENSG00000236841	1.04261	3.61e-05
Up	ENSG00000255882	1.02352	0.000743
Up	ENSG00000286559	1.01897	0.00092
Up	ENSG00000236272	1.01718	0.0057
Up	ENSG00000236212	1.01679	0.0165
Down	ENSG00000263424	-7.21536	1.48e-48
Down	ENSG00000270066	-6.38851	5.93e-17
Down	ENSG00000271880	-6.14958	7.14e-42
Down	ENSG00000287148	-6.08958	2.48e-29
Down	ENSG00000145075	-6.04655	8.55e-37
Down	ENSG00000228639	-5.99859	2.38e-32
Down	ENSG00000285565	-5.94745	3.89e-20
Down	ENSG00000273149	-5.92523	2.07e-61
Down	ENSG00000261175	-5.87397	6.01e-28
Down	ENSG00000261054	-5.81612	1.62e-35
Down	ENSG00000229246	-5.76804	1.64e-42
Down	ENSG00000236333	-5.7615	3.53e-26
Down	ENSG00000258399	-5.71231	4.05e-52
Down	ENSG00000257379	-5.64248	1.91e-31
Down	ENSG00000255036	-5.64028	6.08e-37
Down	ENSG00000250961	-5.62848	2.32e-44
Down	ENSG00000259604	-5.61558	8.38e-35
Down	ENSG00000228971	-5.59494	5.14e-33
Down	ENSG00000250538	-5.50532	3.75e-30
Down	ENSG00000260035	-5.50473	2.33e-39
Down	ENSG00000286596	-5.43494	4.68e-36
Down	ENSG00000226482	-5.42039	5.13e-21
Down	ENSG00000259244	-5.30116	1.2e-38
Down	ENSG00000256124	-5.27736	4.14e-24
Down	ENSG00000258232	-5.23448	6.22e-18
Down	ENSG00000286463	-5.21362	2.47e-24
Down	ENSG00000242908	-5.17093	4.85e-32
Down	ENSG00000256916	-5.16989	1.25e-27
Down	ENSG00000234961	-5.14674	7.61e-33
Down	ENSG00000259001	-5.13449	9.94e-31
Down	ENSG00000259080	-5.09263	2.87e-30
Down	ENSG00000255191	-5.02655	2.88e-32
Down	ENSG00000248869	-5.01178	1.21e-31
Down	ENSG00000231246	-4.98675	4.21e-35
Down	ENSG00000227591	-4.96374	3.41e-31
Down	ENSG00000231826	-4.87237	8.08e-26
Down	ENSG00000288587	-4.84421	2.07e-28
Down	ENSG00000285294	-4.77878	2.13e-27
Down	ENSG00000281769	-4.74597	7.42e-23
Down	ENSG00000282885	-4.74549	1.68e-32
Down	ENSG00000233766	-4.68716	1.15e-30
Down	ENSG00000287553	-4.67972	3.95e-35
Down	ENSG00000256947	-4.67334	9.37e-25
Down	ENSG00000270412	-4.66571	5.75e-37
Down	ENSG00000288012	-4.65816	1.05e-39
Down	ENSG00000254531	-4.64887	9.77e-43
Down	ENSG00000260807	-4.63337	5.55e-32
Down	ENSG00000264772	-4.62705	6.06e-33
Down	ENSG00000261771	-4.62441	7.26e-16
Down	ENSG00000234810	-4.61522	9.84e-28
Down	ENSG00000224307	-4.56343	9.4e-42
Down	ENSG00000225670	-4.5556	8.65e-29
Down	ENSG00000259932	-4.54866	4.68e-30
Down	ENSG00000224958	-4.54555	5.47e-35
Down	ENSG00000270726	-4.53767	8.45e-33
Down	ENSG00000254951	-4.53544	1.77e-19
Down	ENSG00000229108	-4.52851	1.16e-32
Down	ENSG00000286333	-4.5086	7.03e-33
Down	ENSG00000243836	-4.50445	1.78e-36
Down	ENSG00000254369	-4.50298	5.56e-34
Down	ENSG00000237560	-4.4955	9.63e-34
Down	ENSG00000258498	-4.49476	4.39e-33
Down	ENSG00000237986	-4.49341	1.2e-38
Down	ENSG00000259976	-4.49226	3.56e-13
Down	ENSG00000279571	-4.48912	8.73e-31
Down	ENSG00000258819	-4.48519	2.07e-32
Down	ENSG00000261064	-4.47653	9.77e-39
Down	ENSG00000279047	-4.46988	2.79e-23
Down	ENSG00000273184	-4.44702	6.88e-28
Down	ENSG00000248668	-4.44517	1.31e-36
Down	ENSG00000234840	-4.44235	2.05e-24
Down	ENSG00000286288	-4.43554	1.88e-29
Down	ENSG00000228162	-4.43453	1.75e-28
Down	ENSG00000226197	-4.41445	1.47e-31
Down	ENSG00000263096	-4.40803	2.23e-29
Down	ENSG00000260823	-4.40701	3.85e-28
Down	ENSG00000275465	-4.37918	5.78e-22
Down	ENSG00000285900	-4.36596	6.4e-37
Down	ENSG00000246430	-4.35496	1.58e-26
Down	ENSG00000229240	-4.35158	1.49e-35
Down	ENSG00000222043	-4.34923	3.47e-38
Down	ENSG00000225731	-4.349	5.78e-35
Down	ENSG00000250685	-4.34691	1.64e-26
Down	ENSG00000285338	-4.33692	5.53e-22
Down	ENSG00000241684	-4.33365	6.76e-38
Down	ENSG00000248464	-4.33118	3.32e-26
Down	ENSG00000271758	-4.32576	6.87e-32
Down	ENSG00000279068	-4.32242	5.42e-32
Down	ENSG00000286250	-4.30941	2.08e-23
Down	ENSG00000255545	-4.28647	9.1e-21
Down	ENSG00000267532	-4.27253	3.81e-35
Down	ENSG00000274092	-4.26771	6.24e-33
Down	ENSG00000231367	-4.26108	2.39e-27
Down	ENSG00000286695	-4.2474	2.99e-31
Down	ENSG00000281655	-4.24498	1.84e-21
Down	ENSG00000253434	-4.24308	2.5e-23
Down	ENSG00000267603	-4.24297	1.07e-28
Down	ENSG00000259070	-4.24118	4.46e-30
Down	ENSG00000269110	-4.24018	1.43e-33
Down	ENSG00000226005	-4.18946	1.21e-25
Down	ENSG00000272606	-4.18909	4.78e-37
Down	ENSG00000174171	-4.17703	1.09e-33
Down	ENSG00000272269	-4.17566	5.58e-32
Down	ENSG00000250971	-4.17488	1.49e-35
Down	ENSG00000285957	-4.17357	7.53e-31
Down	ENSG00000287313	-4.17221	7.61e-23
Down	ENSG00000258301	-4.16263	8.69e-30
Down	ENSG00000269900	-4.15878	1.18e-38
Down	ENSG00000272143	-4.15363	1.9e-31
Down	ENSG00000204850	-4.1487	9.81e-26
Down	ENSG00000244468	-4.14051	3.1e-12
Down	ENSG00000272808	-4.13706	1.45e-24
Down	ENSG00000260025	-4.13609	1.46e-34
Down	ENSG00000277631	-4.12303	1.34e-28
Down	ENSG00000224361	-4.11301	4.05e-27
Down	ENSG00000283000	-4.11084	2.66e-25
Down	ENSG00000234715	-4.1085	1.19e-21
Down	ENSG00000227227	-4.10275	2.52e-31
Down	ENSG00000254366	-4.10046	7.06e-28
Down	ENSG00000286322	-4.09948	2.53e-20
Down	ENSG00000275457	-4.09859	8.81e-32
Down	ENSG00000245330	-4.0971	5.77e-30
Down	ENSG00000269888	-4.07766	1.33e-22
Down	ENSG00000254921	-4.0763	3.23e-32
Down	ENSG00000286289	-4.06388	4.56e-32
Down	ENSG00000244738	-4.05986	1.75e-27
Down	ENSG00000263917	-4.05385	2.6e-23
Down	ENSG00000287570	-4.05301	8.68e-27
Down	ENSG00000283031	-4.0514	3.85e-30
Down	ENSG00000236882	-4.0432	6.12e-25
Down	ENSG00000260886	-4.04218	1.63e-25
Down	ENSG00000230587	-4.03647	3.14e-34
Down	ENSG00000261616	-4.03612	1.11e-30
Down	ENSG00000280273	-4.03598	7.26e-34
Down	ENSG00000245812	-4.03559	6.82e-35
Down	ENSG00000234899	-4.01452	3.53e-25
Down	ENSG00000250341	-4.01441	9.57e-28
Down	ENSG00000273388	-4.01122	3.46e-27
Down	ENSG00000233223	-4.00961	6.23e-35
Down	ENSG00000229167	-4.00293	2.17e-32
Down	ENSG00000273209	-4.00223	8.96e-33
Down	ENSG00000276668	-4.00216	5.94e-22
Down	ENSG00000285051	-3.99785	4.06e-27
Down	ENSG00000213373	-3.99375	6.51e-31
Down	ENSG00000177133	-3.99372	1.24e-25
Down	ENSG00000251660	-3.99175	1.59e-26
Down	ENSG00000246022	-3.9893	3.38e-23
Down	ENSG00000249574	-3.97478	1.54e-23
Down	ENSG00000288473	-3.97417	7.89e-14
Down	ENSG00000260260	-3.96439	8.59e-29
Down	ENSG00000253190	-3.96196	1.63e-26
Down	ENSG00000236618	-3.95258	2.63e-29
Down	ENSG00000231170	-3.9481	5.08e-30
Down	ENSG00000277270	-3.9376	8.87e-25
Down	ENSG00000234026	-3.93615	7.56e-33
Down	ENSG00000260343	-3.93106	3.13e-18
Down	ENSG00000231532	-3.9279	7.21e-24
Down	ENSG00000227487	-3.92023	5.11e-27
Down	ENSG00000287146	-3.91876	5.91e-30
Down	ENSG00000286892	-3.91777	3.67e-23
Down	ENSG00000244968	-3.91714	1.76e-34
Down	ENSG00000251381	-3.91621	1.64e-22
Down	ENSG00000253944	-3.91618	3.32e-28
Down	ENSG00000275367	-3.91547	4.31e-27
Down	ENSG00000288044	-3.90728	4.26e-34
Down	ENSG00000277987	-3.90572	7.3e-25
Down	ENSG00000228830	-3.89869	3.31e-08
Down	ENSG00000250829	-3.89837	1.49e-35
Down	ENSG00000238142	-3.89255	1.2e-31
Down	ENSG00000262079	-3.89147	2.12e-28
Down	ENSG00000232347	-3.88874	5.19e-32
Down	ENSG00000269289	-3.88265	1.19e-21
Down	ENSG00000245112	-3.8789	1.7e-37
Down	ENSG00000231943	-3.87699	1.03e-25
Down	ENSG00000249436	-3.87514	4.62e-27
Down	ENSG00000254528	-3.8749	3.21e-26
Down	ENSG00000256508	-3.87487	6.2e-30
Down	ENSG00000263508	-3.87423	5.22e-31
Down	ENSG00000283383	-3.87159	5.47e-35
Down	ENSG00000250334	-3.86446	2.54e-30
Down	ENSG00000235904	-3.8569	1.85e-27
Down	ENSG00000239268	-3.85544	5.49e-24
Down	ENSG00000267296	-3.85489	1.76e-32
Down	ENSG00000273771	-3.85144	1.56e-29
Down	ENSG00000254109	-3.84804	6.61e-30
Down	ENSG00000269068	-3.84476	1.85e-25
Down	ENSG00000268592	-3.84386	3.68e-23
Down	ENSG00000259430	-3.834	1.91e-26
Down	ENSG00000253200	-3.82709	3.78e-40
Down	ENSG00000258813	-3.82222	1.03e-33
Down	ENSG00000244479	-3.8183	3.33e-30
Down	ENSG00000237870	-3.81734	1.99e-24
Down	ENSG00000286961	-3.81622	1.46e-19
Down	ENSG00000277135	-3.81315	1.4e-29
Down	ENSG00000232527	-3.81116	6.96e-30
Down	ENSG00000250620	-3.81064	7.01e-21
Down	ENSG00000284685	-3.80959	6.97e-30
Down	ENSG00000271155	-3.80466	1.12e-26
Down	ENSG00000227220	-3.80457	2.13e-25
Down	ENSG00000258754	-3.80253	1.76e-23
Down	ENSG00000225420	-3.80234	1.47e-27
Down	ENSG00000267827	-3.79818	1.65e-23
Down	ENSG00000203279	-3.79543	4.14e-31
Down	ENSG00000235033	-3.79162	1.91e-31
Down	ENSG00000286500	-3.7884	2.05e-31
Down	ENSG00000227681	-3.78711	5e-23
Down	ENSG00000284672	-3.78427	6.19e-19
Down	ENSG00000237159	-3.78046	5.94e-21
Down	ENSG00000231768	-3.7792	6.93e-26
Down	ENSG00000286883	-3.77891	2.76e-27
Down	ENSG00000283646	-3.77565	6.45e-22
Down	ENSG00000257551	-3.76705	2.23e-30
Down	ENSG00000224057	-3.75107	4.14e-21
Down	ENSG00000277459	-3.7465	1.51e-31
Down	ENSG00000231566	-3.74506	2.57e-21
Down	ENSG00000253474	-3.74441	7.77e-29
Down	ENSG00000267390	-3.74415	5.35e-34
Down	ENSG00000287115	-3.7335	7.33e-29
Down	ENSG00000256654	-3.73129	2.52e-22
Down	ENSG00000251448	-3.72678	1.57e-25
Down	ENSG00000227888	-3.71966	9.47e-26
Down	ENSG00000253647	-3.7193	1.99e-27
Down	ENSG00000225472	-3.7181	4e-24
Down	ENSG00000235875	-3.7168	1.63e-25
Down	ENSG00000271730	-3.71626	1.3e-23
Down	ENSG00000283052	-3.7147	1.98e-27
Down	ENSG00000263586	-3.71391	2.11e-32
Down	ENSG00000267364	-3.71237	6.87e-34
Down	ENSG00000254453	-3.70826	1.91e-26
Down	ENSG00000229558	-3.70499	4.19e-24
Down	ENSG00000287232	-3.70315	1.72e-26
Down	ENSG00000226249	-3.70009	1.76e-21
Down	ENSG00000230747	-3.69408	1.16e-26
Down	ENSG00000254254	-3.69287	8.31e-23
Down	ENSG00000254615	-3.69142	2.86e-27
Down	ENSG00000247728	-3.69118	7.42e-33
Down	ENSG00000260026	-3.68983	1.17e-18
Down	ENSG00000287647	-3.68915	5.43e-21
Down	ENSG00000242268	-3.68464	2.97e-21
Down	ENSG00000288061	-3.6823	2.25e-26
Down	ENSG00000267280	-3.68048	7.52e-28
Down	ENSG00000203706	-3.66255	4.14e-29
Down	ENSG00000286746	-3.65191	5.55e-32
Down	ENSG00000261519	-3.65071	3.4e-27
Down	ENSG00000233907	-3.65007	1.37e-20
Down	ENSG00000255198	-3.64847	1.07e-28
Down	ENSG00000248491	-3.64217	6.85e-22
Down	ENSG00000258410	-3.6415	4.26e-30
Down	ENSG00000274021	-3.63768	3.36e-28
Down	ENSG00000249669	-3.63046	7.56e-33
Down	ENSG00000279622	-3.62761	1.84e-20
Down	ENSG00000259863	-3.62442	4.99e-26
Down	ENSG00000227542	-3.62274	4.73e-28
Down	ENSG00000250988	-3.62137	7.63e-28
Down	ENSG00000223403	-3.6196	9.89e-28
Down	ENSG00000287156	-3.61893	2.27e-23
Down	ENSG00000254670	-3.61798	7.98e-25
Down	ENSG00000253187	-3.61713	9.04e-24
Down	ENSG00000248332	-3.61177	2.69e-27
Down	ENSG00000264345	-3.60805	1.85e-27
Down	ENSG00000269386	-3.60793	5.54e-39
Down	ENSG00000285691	-3.60714	5.86e-22
Down	ENSG00000188525	-3.60317	1.87e-26
Down	ENSG00000277247	-3.60021	4.33e-26
Down	ENSG00000225877	-3.59813	6.89e-25
Down	ENSG00000225028	-3.59156	1.53e-22
Down	ENSG00000267659	-3.58845	3.28e-21
Down	ENSG00000103472	-3.58809	4.16e-33
Down	ENSG00000273471	-3.58507	1.91e-26
Down	ENSG00000229116	-3.58449	3.03e-26
Down	ENSG00000287998	-3.58068	5.67e-24
Down	ENSG00000269966	-3.57776	1.99e-24
Down	ENSG00000228649	-3.57562	5.44e-34
Down	ENSG00000236514	-3.57025	5.67e-25
Down	ENSG00000232386	-3.57012	8.65e-24
Down	ENSG00000229206	-3.57002	1.64e-23
Down	ENSG00000272589	-3.56978	6.61e-14
Down	ENSG00000237667	-3.5694	1.44e-12
Down	ENSG00000276649	-3.56905	3.02e-31
Down	ENSG00000255595	-3.56692	3.38e-18
Down	ENSG00000254929	-3.56492	1.52e-35
Down	ENSG00000233858	-3.55901	2.5e-25
Down	ENSG00000223784	-3.55814	6.95e-16
Down	ENSG00000238258	-3.55775	1.71e-22
Down	ENSG00000285106	-3.55509	3.97e-35
Down	ENSG00000273254	-3.55488	1.51e-32
Down	ENSG00000269559	-3.55205	8.25e-20
Down	ENSG00000237380	-3.54965	5.39e-27
Down	ENSG00000232803	-3.54673	7.75e-19
Down	ENSG00000214942	-3.54639	5.3e-24
Down	ENSG00000282556	-3.53918	3.79e-22
Down	ENSG00000226237	-3.53893	1.4e-29
Down	ENSG00000261625	-3.53824	7.81e-24
Down	ENSG00000261441	-3.53758	2e-23
Down	ENSG00000261113	-3.53594	1.54e-27
Down	ENSG00000259589	-3.53551	4.17e-27
Down	ENSG00000272482	-3.53262	1.2e-22
Down	ENSG00000233421	-3.52977	1.05e-23
Down	ENSG00000277526	-3.52896	1.68e-23
Down	ENSG00000263400	-3.52779	2.49e-29
Down	ENSG00000227467	-3.52586	9.88e-24
Down	ENSG00000256810	-3.52481	1.69e-19
Down	ENSG00000229847	-3.52319	2.01e-23
Down	ENSG00000231817	-3.52315	5.49e-18
Down	ENSG00000254211	-3.52088	7.71e-21
Down	ENSG00000231703	-3.52022	2.7e-32
Down	ENSG00000273203	-3.51862	3.66e-24
Down	ENSG00000232814	-3.51806	5.44e-25
Down	ENSG00000246898	-3.51781	1.79e-26
Down	ENSG00000277496	-3.51323	2.4e-28
Down	ENSG00000284513	-3.511	1.08e-20
Down	ENSG00000259704	-3.50954	3.37e-26
Down	ENSG00000237149	-3.50891	1.28e-24
Down	ENSG00000225473	-3.50679	6.89e-17
Down	ENSG00000231528	-3.50565	4.59e-19
Down	ENSG00000205682	-3.50565	5.22e-21
Down	ENSG00000264982	-3.50519	6.57e-17
Down	ENSG00000253177	-3.5026	4.67e-22
Down	ENSG00000254602	-3.49884	7.86e-24
Down	ENSG00000227258	-3.49519	1.04e-21
Down	ENSG00000235351	-3.49178	1.31e-23
Down	ENSG00000253552	-3.48998	4.24e-30
Down	ENSG00000227959	-3.48983	1.39e-24
Down	ENSG00000251359	-3.48937	1.69e-26
Down	ENSG00000234076	-3.4877	9.18e-25
Down	ENSG00000259763	-3.48664	2.46e-26
Down	ENSG00000229498	-3.48266	5.31e-24
Down	ENSG00000267339	-3.48167	2.22e-21
Down	ENSG00000256151	-3.48018	4.01e-21
Down	ENSG00000286508	-3.47989	2.28e-27
Down	ENSG00000261332	-3.47855	1.99e-24
Down	ENSG00000186594	-3.47726	3.87e-33
Down	ENSG00000255495	-3.47626	4.61e-30
Down	ENSG00000237813	-3.47093	7.74e-19
Down	ENSG00000275612	-3.4703	1.28e-17
Down	ENSG00000225431	-3.46773	6.5e-16
Down	ENSG00000223685	-3.46563	9.84e-28
Down	ENSG00000272823	-3.46466	4.08e-25
Down	ENSG00000260899	-3.46337	1.34e-18
Down	ENSG00000287656	-3.46081	6.45e-24
Down	ENSG00000231114	-3.45993	1.29e-13
Down	ENSG00000258082	-3.45985	1.64e-23
Down	ENSG00000274565	-3.45984	3.92e-25
Down	ENSG00000236404	-3.45583	7.21e-20
Down	ENSG00000197934	-3.45062	1.32e-27
Down	ENSG00000228035	-3.44924	1.55e-18
Down	ENSG00000251257	-3.44736	2.05e-23
Down	ENSG00000281358	-3.44696	1.74e-24
Down	ENSG00000273010	-3.44305	3.8e-26
Down	ENSG00000178734	-3.44301	2.28e-23
Down	ENSG00000225938	-3.44285	1.53e-29
Down	ENSG00000257060	-3.44275	4.61e-18
Down	ENSG00000267653	-3.44227	3.56e-18
Down	ENSG00000259005	-3.44086	4.99e-26
Down	ENSG00000272159	-3.4403	1.15e-20
Down	ENSG00000230513	-3.43924	7.96e-28
Down	ENSG00000197291	-3.43726	1.24e-26
Down	ENSG00000264067	-3.43708	4.47e-26
Down	ENSG00000224318	-3.42901	1.46e-23
Down	ENSG00000270547	-3.42889	2.08e-19
Down	ENSG00000286129	-3.42672	3.31e-33
Down	ENSG00000232046	-3.42169	1.33e-20
Down	ENSG00000228222	-3.41766	1.16e-26
Down	ENSG00000249258	-3.40943	1.32e-26
Down	ENSG00000259134	-3.40552	1.12e-21
Down	ENSG00000253102	-3.40167	9.52e-26
Down	ENSG00000238120	-3.40157	3.64e-21
Down	ENSG00000260228	-3.39913	4.17e-24
Down	ENSG00000287929	-3.39398	1.16e-21
Down	ENSG00000232415	-3.39155	1.9e-23
Down	ENSG00000227540	-3.39057	2.34e-24
Down	ENSG00000287227	-3.38669	2.34e-25
Down	ENSG00000272256	-3.38449	1.71e-27
Down	ENSG00000278970	-3.38199	1.81e-31
Down	ENSG00000259719	-3.38184	2.55e-28
Down	ENSG00000205562	-3.38178	1.24e-24
Down	ENSG00000236120	-3.37864	2.88e-23
Down	ENSG00000224743	-3.37673	1.46e-17
Down	ENSG00000286065	-3.3736	3.77e-24
Down	ENSG00000240086	-3.37326	5e-18
Down	ENSG00000281376	-3.371	1.58e-25
Down	ENSG00000287037	-3.37016	2.55e-21
Down	ENSG00000231290	-3.36589	2.71e-19
Down	ENSG00000277851	-3.36579	4.08e-26
Down	ENSG00000275120	-3.36529	1.09e-35
Down	ENSG00000272975	-3.36373	2.36e-22
Down	ENSG00000254319	-3.36126	1.32e-21
Down	ENSG00000272754	-3.35844	3.36e-28
Down	ENSG00000283757	-3.35824	3.39e-17
Down	ENSG00000280136	-3.35619	2.34e-23
Down	ENSG00000237949	-3.35577	3.24e-19
Down	ENSG00000248994	-3.35148	3.34e-20
Down	ENSG00000267583	-3.35021	1.14e-24
Down	ENSG00000246582	-3.34898	9.95e-25
Down	ENSG00000233639	-3.34664	4.83e-15
Down	ENSG00000250222	-3.34605	2.04e-26
Down	ENSG00000222044	-3.34474	1.48e-19
Down	ENSG00000264575	-3.3415	3.71e-25
Down	ENSG00000261079	-3.34091	9.21e-27
Down	ENSG00000261468	-3.33838	1.76e-34
Down	ENSG00000286811	-3.33799	2.79e-23
Down	ENSG00000260136	-3.33757	1.68e-26
Down	ENSG00000272195	-3.33376	9.44e-25
Down	ENSG00000253509	-3.33126	1.5e-24
Down	ENSG00000270077	-3.32854	2.99e-23
Down	ENSG00000224525	-3.32601	1.48e-22
Down	ENSG00000272523	-3.32477	3.83e-24
Down	ENSG00000203688	-3.32312	1.38e-16
Down	ENSG00000270607	-3.3217	1.26e-23
Down	ENSG00000272801	-3.31719	2.88e-24
Down	ENSG00000277369	-3.31266	4.84e-25
Down	ENSG00000288271	-3.31248	5.11e-27
Down	ENSG00000261783	-3.31152	7.77e-29
Down	ENSG00000225393	-3.31078	2.65e-24
Down	ENSG00000267506	-3.30905	1.98e-20
Down	ENSG00000275964	-3.30852	8.46e-27
Down	ENSG00000229891	-3.30375	5.38e-21
Down	ENSG00000285336	-3.30163	3.38e-23
Down	ENSG00000227954	-3.29918	7.73e-21
Down	ENSG00000286403	-3.29587	4.95e-15
Down	ENSG00000268069	-3.29576	5.25e-25
Down	ENSG00000272146	-3.29037	7.29e-26
Down	ENSG00000272789	-3.28678	4.74e-21
Down	ENSG00000257588	-3.28673	2.29e-16
Down	ENSG00000262097	-3.28635	3.35e-27
Down	ENSG00000231829	-3.28611	1.1e-22
Down	ENSG00000236751	-3.28554	1.41e-22
Down	ENSG00000253688	-3.28427	5.44e-25
Down	ENSG00000248222	-3.28308	1.36e-24
Down	ENSG00000264449	-3.28065	1.8e-23
Down	ENSG00000275719	-3.27771	1.39e-17
Down	ENSG00000286444	-3.27587	3.33e-27
Down	ENSG00000286039	-3.27465	4.51e-23
Down	ENSG00000259583	-3.27151	1.78e-28
Down	ENSG00000218537	-3.27066	3.6e-19
Down	ENSG00000286081	-3.27029	8.8e-19
Down	ENSG00000270419	-3.26878	1.2e-25
Down	ENSG00000226031	-3.26676	2.18e-23
Down	ENSG00000272154	-3.26673	2.15e-21
Down	ENSG00000265399	-3.26055	2.78e-23
Down	ENSG00000278434	-3.26017	2.5e-26
Down	ENSG00000254473	-3.26009	3.57e-23
Down	ENSG00000279855	-3.26008	3.46e-22
Down	ENSG00000272009	-3.25919	1.09e-25
Down	ENSG00000283175	-3.2572	1.04e-21
Down	ENSG00000278878	-3.25638	1.48e-20
Down	ENSG00000230910	-3.2544	7.26e-23
Down	ENSG00000258471	-3.25394	1.97e-19
Down	ENSG00000287368	-3.25363	1.28e-19
Down	ENSG00000261480	-3.25227	4.4e-26
Down	ENSG00000177335	-3.25071	1.53e-23
Down	ENSG00000225243	-3.25001	2.66e-20
Down	ENSG00000225725	-3.24874	2.22e-20
Down	ENSG00000233725	-3.24866	4.06e-16
Down	ENSG00000266010	-3.24834	2.14e-22
Down	ENSG00000225930	-3.24678	4.93e-18
Down	ENSG00000179743	-3.24531	3.41e-24
Down	ENSG00000274220	-3.24506	6.12e-29
Down	ENSG00000248275	-3.24434	6.03e-30
Down	ENSG00000243319	-3.24369	1.98e-20
Down	ENSG00000287490	-3.23248	2.06e-20
Down	ENSG00000285155	-3.23155	9.34e-17
Down	ENSG00000283083	-3.229	1.13e-16
Down	ENSG00000260577	-3.22457	7.16e-19
Down	ENSG00000271858	-3.22283	4.94e-22
Down	ENSG00000258334	-3.21981	6.35e-19
Down	ENSG00000272541	-3.21931	1.13e-16
Down	ENSG00000262227	-3.219	1.64e-25
Down	ENSG00000267272	-3.21894	3.57e-29
Down	ENSG00000259869	-3.21824	3.13e-26
Down	ENSG00000179428	-3.21804	1.34e-21
Down	ENSG00000256128	-3.21789	8.45e-22
Down	ENSG00000180139	-3.21652	5.58e-25
Down	ENSG00000163915	-3.21581	1.9e-18
Down	ENSG00000286433	-3.21495	3.03e-26
Down	ENSG00000260391	-3.21451	1.01e-13
Down	ENSG00000250208	-3.21323	3.95e-24
Down	ENSG00000284048	-3.21165	1.27e-19
Down	ENSG00000283913	-3.20918	1.72e-24
Down	ENSG00000249509	-3.20877	4.07e-21
Down	ENSG00000224821	-3.20727	3.06e-19
Down	ENSG00000236849	-3.20455	5.88e-25
Down	ENSG00000233117	-3.20371	2.51e-22
Down	ENSG00000245025	-3.20119	5.81e-34
Down	ENSG00000226409	-3.19968	4.2e-18
Down	ENSG00000267107	-3.19785	1.15e-29
Down	ENSG00000287255	-3.19725	2.03e-22
Down	ENSG00000287666	-3.19714	1.14e-15
Down	ENSG00000285190	-3.19623	2.36e-22
Down	ENSG00000257042	-3.19559	5.68e-14
Down	ENSG00000204620	-3.19402	9.44e-24
Down	ENSG00000254340	-3.19348	8e-21
Down	ENSG00000236754	-3.19296	3.37e-18
Down	ENSG00000283849	-3.19194	3.55e-19
Down	ENSG00000272767	-3.19168	2.31e-27
Down	ENSG00000231749	-3.18946	6.04e-19
Down	ENSG00000253853	-3.18845	1.42e-20
Down	ENSG00000232104	-3.18845	5.37e-29
Down	ENSG00000250934	-3.18831	4.05e-18
Down	ENSG00000247970	-3.18604	9.35e-24
Down	ENSG00000255135	-3.18521	2.12e-21
Down	ENSG00000239636	-3.18511	9.25e-22
Down	ENSG00000288580	-3.1848	9.43e-20
Down	ENSG00000286373	-3.18142	1.45e-22
Down	ENSG00000276077	-3.17971	8.46e-08
Down	ENSG00000256150	-3.17842	1.43e-24
Down	ENSG00000287271	-3.17646	2.44e-21
Down	ENSG00000280594	-3.17478	1.6e-22
Down	ENSG00000270022	-3.17372	1.04e-21
Down	ENSG00000268129	-3.17333	7.81e-24
Down	ENSG00000213904	-3.17259	4.87e-29
Down	ENSG00000235576	-3.17206	3.8e-26
Down	ENSG00000245522	-3.17152	6.28e-24
Down	ENSG00000235890	-3.17126	8.39e-19
Down	ENSG00000185904	-3.16975	8.28e-21
Down	ENSG00000235852	-3.16891	1.36e-19
Down	ENSG00000240423	-3.16875	8.35e-20
Down	ENSG00000249378	-3.16742	1.79e-18
Down	ENSG00000161149	-3.1672	3.68e-22
Down	ENSG00000275569	-3.16458	1e-23
Down	ENSG00000249456	-3.16419	1.18e-20
Down	ENSG00000254035	-3.1628	1.36e-21
Down	ENSG00000273442	-3.1617	5.5e-19
Down	ENSG00000227260	-3.15996	7.77e-29
Down	ENSG00000254933	-3.15975	6.15e-20
Down	ENSG00000278266	-3.15831	1.02e-21
Down	ENSG00000237233	-3.15764	1.26e-14
Down	ENSG00000285427	-3.15644	1.1e-23
Down	ENSG00000203280	-3.15519	2.09e-22
Down	ENSG00000253369	-3.15484	2.98e-18
Down	ENSG00000226067	-3.15401	6.91e-30
Down	ENSG00000196167	-3.15272	2.02e-21
Down	ENSG00000231160	-3.14948	2.17e-30
Down	ENSG00000229019	-3.14855	2.41e-23
Down	ENSG00000266473	-3.14478	3.02e-23
Down	ENSG00000235997	-3.14458	4.47e-25
Down	ENSG00000240240	-3.14447	6.51e-21
Down	ENSG00000235078	-3.14346	1.28e-24
Down	ENSG00000250049	-3.13998	5.69e-15
Down	ENSG00000249679	-3.13889	6.17e-20
Down	ENSG00000255216	-3.13802	7.31e-18
Down	ENSG00000287740	-3.13716	2.24e-18
Down	ENSG00000249906	-3.13689	3.38e-21
Down	ENSG00000197180	-3.1345	4.78e-23
Down	ENSG00000242767	-3.13448	8.18e-26
Down	ENSG00000204528	-3.13385	1.81e-19
Down	ENSG00000270792	-3.13297	3.66e-23
Down	ENSG00000231742	-3.13254	5.64e-22
Down	ENSG00000233760	-3.13139	2.65e-20
Down	ENSG00000267439	-3.12987	1.16e-17
Down	ENSG00000236466	-3.12839	4.06e-21
Down	ENSG00000187185	-3.12587	4.45e-19
Down	ENSG00000273204	-3.12493	4.17e-23
Down	ENSG00000215483	-3.12381	5.93e-22
Down	ENSG00000269918	-3.12307	4.58e-25
Down	ENSG00000288048	-3.12278	1.78e-18
Down	ENSG00000226386	-3.12238	1.12e-28
Down	ENSG00000283647	-3.12236	2.79e-18
Down	ENSG00000234161	-3.12221	2.21e-24
Down	ENSG00000235271	-3.12214	7.21e-24
Down	ENSG00000247121	-3.12009	1.13e-30
Down	ENSG00000215374	-3.1186	8.99e-27
Down	ENSG00000239775	-3.11752	8.9e-19
Down	ENSG00000284116	-3.11746	8.79e-24
Down	ENSG00000228804	-3.11518	6.33e-22
Down	ENSG00000235314	-3.11507	1.29e-22
Down	ENSG00000247134	-3.1128	9.05e-22
Down	ENSG00000232891	-3.11019	5.06e-20
Down	ENSG00000285882	-3.10827	5.28e-23
Down	ENSG00000229931	-3.10664	2.93e-24
Down	ENSG00000232692	-3.10569	6.52e-23
Down	ENSG00000225914	-3.10405	2.91e-28
Down	ENSG00000272084	-3.10127	2.46e-25
Down	ENSG00000231969	-3.10121	5.45e-28
Down	ENSG00000227214	-3.10072	2.97e-22
Down	ENSG00000247675	-3.10064	1.56e-19
Down	ENSG00000287986	-3.0999	4.94e-20
Down	ENSG00000254510	-3.09928	2.32e-20
Down	ENSG00000237989	-3.09903	1.46e-18
Down	ENSG00000269930	-3.09854	3.47e-15
Down	ENSG00000286721	-3.09467	3.66e-24
Down	ENSG00000272501	-3.09452	1.61e-32
Down	ENSG00000286805	-3.09442	5.69e-24
Down	ENSG00000286878	-3.09408	3.2e-17
Down	ENSG00000270006	-3.09247	5.96e-23
Down	ENSG00000235781	-3.09219	5.46e-23
Down	ENSG00000283549	-3.0912	4.56e-21
Down	ENSG00000285993	-3.09101	5.91e-20
Down	ENSG00000250764	-3.08744	6.24e-25
Down	ENSG00000223725	-3.08715	2.61e-22
Down	ENSG00000271853	-3.0866	3.09e-21
Down	ENSG00000281692	-3.08653	1.66e-17
Down	ENSG00000258851	-3.08591	1.29e-23
Down	ENSG00000259359	-3.0846	1.44e-22
Down	ENSG00000275427	-3.08328	6.31e-20
Down	ENSG00000287692	-3.08283	1.01e-15
Down	ENSG00000254707	-3.08274	9.96e-21
Down	ENSG00000240666	-3.08234	5.73e-18
Down	ENSG00000274225	-3.08139	2.12e-19
Down	ENSG00000230074	-3.07899	1.13e-29
Down	ENSG00000259744	-3.07811	2.21e-18
Down	ENSG00000249307	-3.07528	9.97e-22
Down	ENSG00000231638	-3.07404	7.49e-20
Down	ENSG00000236914	-3.07284	8.47e-25
Down	ENSG00000248441	-3.07234	3.46e-26
Down	ENSG00000250266	-3.07072	2.63e-16
Down	ENSG00000204934	-3.06594	4.97e-24
Down	ENSG00000231453	-3.0659	3.05e-17
Down	ENSG00000272904	-3.0648	5.47e-17
Down	ENSG00000258655	-3.06379	1.68e-23
Down	ENSG00000251399	-3.05777	1.15e-22
Down	ENSG00000197813	-3.0567	7.13e-19
Down	ENSG00000254847	-3.05473	5.8e-21
Down	ENSG00000224713	-3.05468	3.98e-23
Down	ENSG00000278456	-3.05363	5.16e-18
Down	ENSG00000241313	-3.05323	1.95e-23
Down	ENSG00000224418	-3.05282	8e-21
Down	ENSG00000261795	-3.05165	5.03e-14
Down	ENSG00000237361	-3.04572	1.16e-15
Down	ENSG00000261889	-3.04494	8.78e-21
Down	ENSG00000274104	-3.04243	7.7e-23
Down	ENSG00000225342	-3.04158	8.25e-24
Down	ENSG00000266538	-3.04114	8.34e-20
Down	ENSG00000273456	-3.04061	5.19e-25
Down	ENSG00000284693	-3.04019	9.98e-21
Down	ENSG00000228536	-3.0381	1.74e-22
Down	ENSG00000268751	-3.03787	4.51e-14
Down	ENSG00000273784	-3.03763	8.07e-31
Down	ENSG00000235192	-3.03727	1.62e-19
Down	ENSG00000230205	-3.03699	8.73e-18
Down	ENSG00000274629	-3.03415	6.76e-22
Down	ENSG00000267321	-3.03392	7.2e-26
Down	ENSG00000261655	-3.03387	3.53e-16
Down	ENSG00000263826	-3.03129	6.36e-30
Down	ENSG00000255043	-3.03082	3.61e-18
Down	ENSG00000287974	-3.02971	1.35e-21
Down	ENSG00000228113	-3.02892	4.76e-19
Down	ENSG00000260233	-3.02853	4.93e-20
Down	ENSG00000260653	-3.02382	1.08e-15
Down	ENSG00000238279	-3.0237	2.33e-18
Down	ENSG00000267405	-3.02338	4.01e-20
Down	ENSG00000242242	-3.02303	9.93e-19
Down	ENSG00000267373	-3.02301	5.85e-25
Down	ENSG00000256116	-3.023	8.05e-14
Down	ENSG00000259287	-3.02188	1.93e-22
Down	ENSG00000228549	-3.01973	3.35e-17
Down	ENSG00000152931	-3.0187	8.23e-25
Down	ENSG00000287710	-3.01261	3.38e-23
Down	ENSG00000275765	-3.01111	1.69e-21
Down	ENSG00000273650	-3.01004	4.97e-18
Down	ENSG00000237125	-3.00986	4.12e-28
Down	ENSG00000268584	-3.0094	4.23e-23
Down	ENSG00000256092	-3.00932	2.21e-23
Down	ENSG00000260658	-3.00869	1.55e-16
Down	ENSG00000214922	-3.00787	7.52e-33
Down	ENSG00000231419	-3.00598	1.79e-13
Down	ENSG00000287024	-3.00115	5.39e-22
Down	ENSG00000270002	-2.9986	4.58e-21
Down	ENSG00000226172	-2.9979	2.99e-23
Down	ENSG00000258056	-2.99781	8.61e-31
Down	ENSG00000268509	-2.99752	1.13e-20
Down	ENSG00000242288	-2.99633	1.98e-13
Down	ENSG00000258909	-2.99633	1.5e-16
Down	ENSG00000259774	-2.9941	2.47e-18
Down	ENSG00000233613	-2.99051	1.62e-18
Down	ENSG00000224738	-2.98967	1.44e-22
Down	ENSG00000266962	-2.98841	7.13e-19
Down	ENSG00000285793	-2.9883	1.65e-32
Down	ENSG00000273432	-2.98652	1.07e-22
Down	ENSG00000258789	-2.98529	9.31e-21
Down	ENSG00000260018	-2.98426	3.15e-21
Down	ENSG00000285588	-2.98335	2.98e-18
Down	ENSG00000206417	-2.98261	2.21e-23
Down	ENSG00000237061	-2.98256	3.66e-16
Down	ENSG00000272625	-2.9823	1.43e-22
Down	ENSG00000288100	-2.98139	9.03e-19
Down	ENSG00000271869	-2.98118	1.05e-22
Down	ENSG00000276170	-2.98081	1.05e-20
Down	ENSG00000189316	-2.98058	3.73e-20
Down	ENSG00000236017	-2.97858	3.05e-25
Down	ENSG00000267365	-2.97713	6.79e-24
Down	ENSG00000256427	-2.97463	9.98e-23
Down	ENSG00000253641	-2.97426	7.81e-25
Down	ENSG00000187013	-2.97281	5.37e-19
Down	ENSG00000236036	-2.9698	6.61e-14
Down	ENSG00000265096	-2.96793	1.83e-15
Down	ENSG00000178440	-2.96603	6.46e-31
Down	ENSG00000260693	-2.96461	1.64e-23
Down	ENSG00000260708	-2.96369	1.52e-20
Down	ENSG00000204706	-2.96244	8.39e-22
Down	ENSG00000266947	-2.96228	1.6e-23
Down	ENSG00000237179	-2.96178	1.26e-15
Down	ENSG00000260306	-2.9616	7.28e-24
Down	ENSG00000260487	-2.96148	2.1e-19
Down	ENSG00000287399	-2.96132	1.15e-14
Down	ENSG00000280224	-2.961	2.56e-18
Down	ENSG00000272944	-2.9606	1.59e-18
Down	ENSG00000229372	-2.95938	5.78e-22
Down	ENSG00000272277	-2.95932	1.24e-21
Down	ENSG00000260329	-2.95909	2.32e-20
Down	ENSG00000260721	-2.959	7.27e-22
Down	ENSG00000224356	-2.95884	8.48e-24
Down	ENSG00000265943	-2.95483	9.06e-18
Down	ENSG00000275088	-2.95075	8.69e-18
Down	ENSG00000235257	-2.9487	3.18e-30
Down	ENSG00000287388	-2.94864	6.25e-21
Down	ENSG00000272865	-2.94674	4.11e-20
Down	ENSG00000177757	-2.94655	1.17e-22
Down	ENSG00000242258	-2.94613	6.06e-18
Down	ENSG00000273007	-2.94485	2.88e-24
Down	ENSG00000256139	-2.94159	2.68e-19
Down	ENSG00000271937	-2.94001	1.62e-23
Down	ENSG00000248787	-2.93924	3.01e-22
Down	ENSG00000230928	-2.93842	1.11e-21
Down	ENSG00000247809	-2.93832	3.57e-29
Down	ENSG00000235245	-2.93603	7e-21
Down	ENSG00000281162	-2.93576	7.56e-18
Down	ENSG00000254501	-2.93488	7.14e-19
Down	ENSG00000226416	-2.93053	7.45e-17
Down	ENSG00000275496	-2.9302	3.06e-07
Down	ENSG00000263165	-2.93014	5.53e-10
Down	ENSG00000205791	-2.9301	7.55e-22
Down	ENSG00000236833	-2.92991	8.23e-16
Down	ENSG00000260473	-2.92876	6.76e-19
Down	ENSG00000230782	-2.92757	7.31e-23
Down	ENSG00000228174	-2.92704	1.05e-17
Down	ENSG00000287326	-2.92673	7.56e-18
Down	ENSG00000259124	-2.92632	2.64e-22
Down	ENSG00000246223	-2.92542	2.16e-22
Down	ENSG00000222020	-2.92517	5.07e-22
Down	ENSG00000235563	-2.92508	5.98e-18
Down	ENSG00000253164	-2.92507	1.11e-17
Down	ENSG00000226808	-2.92308	3.18e-18
Down	ENSG00000258476	-2.9221	1.85e-19
Down	ENSG00000229855	-2.92189	6.77e-14
Down	ENSG00000278899	-2.92178	6.45e-22
Down	ENSG00000257681	-2.921	1.21e-17
Down	ENSG00000225057	-2.92077	1.39e-23
Down	ENSG00000251209	-2.91949	3.59e-21
Down	ENSG00000287231	-2.91872	5.77e-14
Down	ENSG00000270001	-2.9184	8.97e-19
Down	ENSG00000254102	-2.91381	6.66e-18
Down	ENSG00000272447	-2.91262	3.61e-24
Down	ENSG00000255471	-2.91115	1.07e-21
Down	ENSG00000224310	-2.90998	2.16e-15
Down	ENSG00000285933	-2.90979	1.16e-16
Down	ENSG00000273090	-2.90934	4.82e-22
Down	ENSG00000287825	-2.90928	9.36e-22
Down	ENSG00000276728	-2.9091	2.78e-23
Down	ENSG00000271334	-2.90797	6.15e-20
Down	ENSG00000284644	-2.90655	8.48e-20
Down	ENSG00000286945	-2.90451	9.01e-18
Down	ENSG00000260947	-2.90366	1.46e-19
Down	ENSG00000262370	-2.90255	3.41e-25
Down	ENSG00000255648	-2.90091	2.51e-19
Down	ENSG00000267397	-2.89969	4.01e-23
Down	ENSG00000267246	-2.89851	7.69e-15
Down	ENSG00000254703	-2.89814	2.49e-20
Down	ENSG00000288253	-2.89759	5.46e-25
Down	ENSG00000282840	-2.89704	4.87e-18
Down	ENSG00000278921	-2.89704	1.59e-22
Down	ENSG00000171889	-2.89527	4.45e-14
Down	ENSG00000236714	-2.89517	8.56e-18
Down	ENSG00000267277	-2.89457	1e-20
Down	ENSG00000255284	-2.89413	1.17e-23
Down	ENSG00000246985	-2.89373	3.45e-21
Down	ENSG00000250986	-2.89322	7.64e-17
Down	ENSG00000233429	-2.89304	5.07e-26
Down	ENSG00000269994	-2.89288	4.97e-18
Down	ENSG00000234327	-2.89148	1.51e-21
Down	ENSG00000287554	-2.8914	4.11e-19
Down	ENSG00000226871	-2.88841	7.71e-20
Down	ENSG00000286981	-2.88796	8.87e-19
Down	ENSG00000227509	-2.88668	1.04e-21
Down	ENSG00000245293	-2.88663	5.7e-26
Down	ENSG00000273253	-2.88662	1e-18
Down	ENSG00000231496	-2.88626	3.9e-21
Down	ENSG00000258479	-2.88621	3.14e-18
Down	ENSG00000251260	-2.8845	3.86e-23
Down	ENSG00000231424	-2.88312	1.18e-20
Down	ENSG00000231252	-2.883	4.47e-17
Down	ENSG00000229996	-2.88269	6.77e-18
Down	ENSG00000233296	-2.88239	2.65e-18
Down	ENSG00000278546	-2.88203	1.15e-18
Down	ENSG00000240291	-2.88075	3.43e-22
Down	ENSG00000225889	-2.88062	6.9e-30
Down	ENSG00000227811	-2.88008	9.12e-17
Down	ENSG00000249335	-2.87988	2.72e-17
Down	ENSG00000231690	-2.87907	4.34e-17
Down	ENSG00000258944	-2.87885	2.57e-19
Down	ENSG00000257038	-2.87832	1.18e-18
Down	ENSG00000250602	-2.87831	3.05e-23
Down	ENSG00000287997	-2.87823	1.52e-18
Down	ENSG00000237070	-2.87808	2.04e-20
Down	ENSG00000226101	-2.87754	7.64e-15
Down	ENSG00000235020	-2.87737	9.75e-19
Down	ENSG00000286865	-2.87726	2.22e-19
Down	ENSG00000239569	-2.87683	2.89e-20
Down	ENSG00000272914	-2.87615	2.44e-21
Down	ENSG00000272690	-2.87598	3.54e-24
Down	ENSG00000229312	-2.87477	8.25e-22
Down	ENSG00000273061	-2.87436	1.91e-23
Down	ENSG00000258077	-2.87344	2.54e-15
Down	ENSG00000226800	-2.87253	1.22e-19
Down	ENSG00000282142	-2.87187	1.08e-19
Down	ENSG00000285831	-2.87148	4.87e-19
Down	ENSG00000233644	-2.87142	4.02e-18
Down	ENSG00000287261	-2.8703	3.17e-22
Down	ENSG00000225978	-2.86959	8.63e-17
Down	ENSG00000273189	-2.86794	1.31e-18
Down	ENSG00000205106	-2.86782	5.91e-20
Down	ENSG00000286292	-2.86626	4.74e-19
Down	ENSG00000253557	-2.86581	5.69e-18
Down	ENSG00000286942	-2.86439	5.21e-18
Down	ENSG00000232140	-2.86405	2.96e-17
Down	ENSG00000259663	-2.86346	6.86e-13
Down	ENSG00000232063	-2.86316	2.58e-23
Down	ENSG00000259347	-2.86298	1.51e-18
Down	ENSG00000226252	-2.8628	5.53e-21
Down	ENSG00000254842	-2.85991	3.15e-22
Down	ENSG00000278126	-2.85925	4.29e-23
Down	ENSG00000256073	-2.85886	1.62e-23
Down	ENSG00000164385	-2.85841	9.84e-19
Down	ENSG00000259877	-2.85663	2.36e-25
Down	ENSG00000234918	-2.85508	1.3e-10
Down	ENSG00000275441	-2.85478	1.73e-20
Down	ENSG00000279094	-2.85426	1.96e-17
Down	ENSG00000258572	-2.85221	2.58e-17
Down	ENSG00000224609	-2.85101	1.16e-20
Down	ENSG00000276997	-2.8497	1.43e-23
Down	ENSG00000212719	-2.84841	2.01e-27
Down	ENSG00000232533	-2.84723	5.69e-21
Down	ENSG00000286299	-2.84681	4.78e-20
Down	ENSG00000267784	-2.84643	2.16e-20
Down	ENSG00000205452	-2.84568	1.26e-16
Down	ENSG00000226026	-2.84562	4.85e-22
Down	ENSG00000215533	-2.84465	4.6e-17
Down	ENSG00000286116	-2.84437	1.79e-25
Down	ENSG00000237481	-2.84316	1.32e-19
Down	ENSG00000223461	-2.84294	3.97e-18
Down	ENSG00000230148	-2.84195	6.76e-21
Down	ENSG00000230943	-2.8401	1.38e-16
Down	ENSG00000259905	-2.83896	6.42e-12
Down	ENSG00000237734	-2.83802	1.14e-18
Down	ENSG00000285804	-2.83636	1.22e-18
Down	ENSG00000259038	-2.83617	8.52e-19
Down	ENSG00000234390	-2.83468	3.62e-19
Down	ENSG00000274769	-2.83281	8.7e-11
Down	ENSG00000277152	-2.83207	1.05e-23
Down	ENSG00000285663	-2.8312	7.17e-18
Down	ENSG00000253133	-2.82987	2.2e-18
Down	ENSG00000232973	-2.82909	6.12e-26
Down	ENSG00000180769	-2.82786	5.34e-31
Down	ENSG00000285744	-2.82784	1e-20
Down	ENSG00000260305	-2.82771	1.08e-15
Down	ENSG00000267879	-2.82728	1.52e-13
Down	ENSG00000285702	-2.82666	2.91e-23
Down	ENSG00000235688	-2.82565	7.43e-20
Down	ENSG00000231672	-2.82559	7.13e-20
Down	ENSG00000285931	-2.8245	4.96e-20
Down	ENSG00000260838	-2.82411	1.14e-14
Down	ENSG00000287092	-2.82234	5.71e-18
Down	ENSG00000287872	-2.81916	8.51e-18
Down	ENSG00000287214	-2.8184	2.4e-23
Down	ENSG00000231789	-2.81835	2.1e-17
Down	ENSG00000269194	-2.81815	1.05e-19
Down	ENSG00000259363	-2.81709	8.05e-28
Down	ENSG00000283141	-2.81606	4.49e-16
Down	ENSG00000287387	-2.81339	1.4e-20
Down	ENSG00000248339	-2.81289	3.69e-12
Down	ENSG00000269910	-2.81229	4.13e-17
Down	ENSG00000280623	-2.81182	7.3e-13
Down	ENSG00000235366	-2.81069	2.02e-17
Down	ENSG00000237174	-2.80925	1.66e-17
Down	ENSG00000269987	-2.80862	1.01e-20
Down	ENSG00000178977	-2.80734	7.89e-26
Down	ENSG00000285314	-2.80688	2.24e-10
Down	ENSG00000267598	-2.80504	6.45e-21
Down	ENSG00000259969	-2.80369	1.48e-20
Down	ENSG00000261707	-2.80325	1.73e-18
Down	ENSG00000285688	-2.80279	1.54e-20
Down	ENSG00000231871	-2.80201	1.98e-18
Down	ENSG00000255136	-2.8009	4.37e-21
Down	ENSG00000255224	-2.80077	1.25e-19
Down	ENSG00000226622	-2.7997	7.48e-19
Down	ENSG00000257242	-2.79941	1.69e-17
Down	ENSG00000265069	-2.79903	7.41e-14
Down	ENSG00000268204	-2.79879	2.52e-14
Down	ENSG00000250107	-2.79866	9.6e-18
Down	ENSG00000285761	-2.79604	4.94e-18
Down	ENSG00000255737	-2.79542	3.86e-22
Down	ENSG00000221949	-2.79461	4.66e-27
Down	ENSG00000258636	-2.79363	1.28e-18
Down	ENSG00000282943	-2.79251	1.79e-16
Down	ENSG00000266983	-2.79141	3.15e-17
Down	ENSG00000224957	-2.79013	9.03e-20
Down	ENSG00000272549	-2.78984	7.45e-16
Down	ENSG00000224165	-2.78959	2.21e-21
Down	ENSG00000277351	-2.78721	2.03e-20
Down	ENSG00000287865	-2.78656	1.35e-17
Down	ENSG00000260868	-2.78516	9.6e-18
Down	ENSG00000237357	-2.78438	6.38e-15
Down	ENSG00000269680	-2.78425	1.15e-17
Down	ENSG00000285955	-2.7841	1.88e-16
Down	ENSG00000287534	-2.78394	1.1e-17
Down	ENSG00000270139	-2.78223	3.49e-15
Down	ENSG00000265752	-2.78128	5.55e-15
Down	ENSG00000262050	-2.78081	1.23e-18
Down	ENSG00000259408	-2.77973	3.73e-20
Down	ENSG00000271780	-2.77878	1.31e-21
Down	ENSG00000255052	-2.77863	7.12e-17
Down	ENSG00000270504	-2.77834	1.55e-19
Down	ENSG00000275178	-2.77708	7.36e-19
Down	ENSG00000175967	-2.77664	3.6e-18
Down	ENSG00000250056	-2.77653	1.44e-15
Down	ENSG00000287440	-2.77644	6.77e-17
Down	ENSG00000261103	-2.7751	1.43e-18
Down	ENSG00000255129	-2.77445	7.58e-17
Down	ENSG00000259446	-2.77393	1.59e-17
Down	ENSG00000287268	-2.77391	6.69e-18
Down	ENSG00000248309	-2.77264	3.21e-28
Down	ENSG00000278192	-2.77213	6.73e-17
Down	ENSG00000228703	-2.77179	3.97e-15
Down	ENSG00000257221	-2.7715	1.04e-24
Down	ENSG00000260572	-2.76996	5.4e-20
Down	ENSG00000260060	-2.76932	3.63e-22
Down	ENSG00000287101	-2.76842	1.13e-16
Down	ENSG00000260192	-2.76768	1.51e-12
Down	ENSG00000272382	-2.76759	6.22e-21
Down	ENSG00000262049	-2.76727	2.17e-17
Down	ENSG00000259342	-2.76591	6.78e-16
Down	ENSG00000228086	-2.76522	7.23e-20
Down	ENSG00000227438	-2.76515	6.65e-19
Down	ENSG00000258066	-2.76402	3.35e-17
Down	ENSG00000260599	-2.76303	4.7e-12
Down	ENSG00000285599	-2.76217	3.55e-17
Down	ENSG00000277476	-2.76042	6.89e-29
Down	ENSG00000245688	-2.75768	4.34e-14
Down	ENSG00000287817	-2.75533	1.12e-19
Down	ENSG00000286812	-2.75496	2.17e-16
Down	ENSG00000244239	-2.75425	5.49e-15
Down	ENSG00000258520	-2.75375	2.71e-20
Down	ENSG00000268287	-2.75367	8.71e-14
Down	ENSG00000221990	-2.75293	1.27e-19
Down	ENSG00000257219	-2.75274	1.05e-16
Down	ENSG00000286449	-2.75026	2.41e-13
Down	ENSG00000284708	-2.74981	1.29e-13
Down	ENSG00000225194	-2.74971	5.91e-22
Down	ENSG00000261490	-2.74929	5.51e-27
Down	ENSG00000285347	-2.74873	6.23e-15
Down	ENSG00000271797	-2.74803	2.21e-19
Down	ENSG00000256742	-2.74586	2.33e-18
Down	ENSG00000287342	-2.74533	3.91e-16
Down	ENSG00000274895	-2.74497	4.83e-16
Down	ENSG00000250174	-2.74414	2.87e-19
Down	ENSG00000259129	-2.74157	5.06e-17
Down	ENSG00000271576	-2.74049	2.3e-19
Down	ENSG00000225521	-2.73976	2.3e-17
Down	ENSG00000246792	-2.73891	3.62e-17
Down	ENSG00000230082	-2.73763	6e-18
Down	ENSG00000232759	-2.7374	5.71e-18
Down	ENSG00000285553	-2.73697	6.93e-17
Down	ENSG00000271998	-2.73467	8.32e-08
Down	ENSG00000275186	-2.73304	6.8e-14
Down	ENSG00000288045	-2.733	3.34e-23
Down	ENSG00000285693	-2.73215	2.33e-17
Down	ENSG00000267707	-2.7315	2.46e-15
Down	ENSG00000250765	-2.7314	4.67e-13
Down	ENSG00000254400	-2.73122	9.69e-19
Down	ENSG00000272555	-2.72861	2.4e-17
Down	ENSG00000263551	-2.728	4.83e-19
Down	ENSG00000257025	-2.72783	9.01e-19
Down	ENSG00000246090	-2.72701	1.99e-26
Down	ENSG00000224063	-2.72686	5.28e-18
Down	ENSG00000228223	-2.72648	2.22e-29
Down	ENSG00000276317	-2.72612	2.33e-18
Down	ENSG00000267262	-2.72601	1.74e-15
Down	ENSG00000287644	-2.72563	2.89e-18
Down	ENSG00000229980	-2.72502	7.71e-18
Down	ENSG00000275202	-2.72245	5.54e-20
Down	ENSG00000261737	-2.72015	1.62e-16
Down	ENSG00000280241	-2.71998	2.3e-18
Down	ENSG00000231851	-2.71969	7.41e-19
Down	ENSG00000271895	-2.71641	7.64e-25
Down	ENSG00000233395	-2.71628	5.9e-16
Down	ENSG00000235172	-2.71585	1.44e-18
Down	ENSG00000260625	-2.71508	2.5e-20
Down	ENSG00000287543	-2.71481	3.53e-19
Down	ENSG00000287901	-2.71359	4.15e-19
Down	ENSG00000261502	-2.71276	1.86e-13
Down	ENSG00000231013	-2.71242	5.96e-16
Down	ENSG00000224812	-2.71232	1.22e-19
Down	ENSG00000274080	-2.71027	8.13e-12
Down	ENSG00000251015	-2.71004	5.29e-18
Down	ENSG00000286157	-2.70906	4.02e-12
Down	ENSG00000267100	-2.70827	3.41e-26
Down	ENSG00000225163	-2.70792	6.21e-18
Down	ENSG00000256001	-2.70762	2.31e-15
Down	ENSG00000281333	-2.70749	4.87e-19
Down	ENSG00000248540	-2.70697	2.23e-16
Down	ENSG00000204387	-2.70517	3.82e-27
Down	ENSG00000231663	-2.70506	2.08e-17
Down	ENSG00000224259	-2.70351	9.14e-12
Down	ENSG00000237807	-2.7034	2.41e-19
Down	ENSG00000273117	-2.70258	6.46e-17
Down	ENSG00000237037	-2.70256	1.56e-24
Down	ENSG00000232306	-2.70238	1.05e-18
Down	ENSG00000236051	-2.70163	5.38e-21
Down	ENSG00000232411	-2.70148	4.48e-18
Down	ENSG00000258525	-2.7014	1.77e-19
Down	ENSG00000261003	-2.7007	1.71e-17
Down	ENSG00000262903	-2.7004	2.04e-15
Down	ENSG00000264278	-2.70003	3.35e-17
Down	ENSG00000285564	-2.69899	1.44e-15
Down	ENSG00000260274	-2.69585	8.18e-21
Down	ENSG00000277324	-2.69354	3.2e-18
Down	ENSG00000280029	-2.69304	5.15e-19
Down	ENSG00000226530	-2.69258	9.82e-19
Down	ENSG00000264739	-2.69121	2.92e-18
Down	ENSG00000130600	-2.69	3.65e-19
Down	ENSG00000267811	-2.68824	1.15e-20
Down	ENSG00000275645	-2.68786	2.98e-18
Down	ENSG00000236266	-2.68783	4.15e-19
Down	ENSG00000248494	-2.6877	3.94e-15
Down	ENSG00000272167	-2.68736	2.07e-16
Down	ENSG00000234929	-2.68672	4.67e-12
Down	ENSG00000262728	-2.68663	4.58e-21
Down	ENSG00000253476	-2.6858	4.56e-20
Down	ENSG00000233926	-2.68565	7.6e-17
Down	ENSG00000283213	-2.68514	1.02e-16
Down	ENSG00000255399	-2.68393	8.58e-24
Down	ENSG00000269107	-2.683	1.36e-18
Down	ENSG00000235660	-2.68294	2.6e-16
Down	ENSG00000287069	-2.68262	4.28e-16
Down	ENSG00000227199	-2.68215	4.39e-21
Down	ENSG00000275494	-2.68204	1.23e-18
Down	ENSG00000257002	-2.67878	8.37e-16
Down	ENSG00000183308	-2.67805	8.33e-16
Down	ENSG00000266846	-2.67791	3.23e-16
Down	ENSG00000239945	-2.67686	8.31e-13
Down	ENSG00000268472	-2.67628	7.15e-17
Down	ENSG00000272734	-2.67607	2.6e-21
Down	ENSG00000234948	-2.67455	7.52e-14
Down	ENSG00000175773	-2.67422	6.86e-18
Down	ENSG00000257252	-2.67334	1.19e-14
Down	ENSG00000277449	-2.6727	6.16e-22
Down	ENSG00000286367	-2.67244	5.62e-17
Down	ENSG00000275552	-2.67129	1.05e-17
Down	ENSG00000284707	-2.67099	1.99e-24
Down	ENSG00000286550	-2.67052	2.75e-19
Down	ENSG00000274902	-2.66954	2.15e-17
Down	ENSG00000236209	-2.66891	1.33e-14
Down	ENSG00000179523	-2.66854	3.51e-28
Down	ENSG00000255363	-2.66738	8.23e-17
Down	ENSG00000223492	-2.66699	2.47e-24
Down	ENSG00000234690	-2.66631	2.39e-15
Down	ENSG00000224844	-2.66622	1.32e-15
Down	ENSG00000258376	-2.66598	6.76e-23
Down	ENSG00000234456	-2.66566	5.68e-29
Down	ENSG00000257433	-2.66548	7.15e-19
Down	ENSG00000260778	-2.66512	1.52e-19
Down	ENSG00000249532	-2.66451	4.6e-17
Down	ENSG00000226581	-2.66364	2.35e-16
Down	ENSG00000281128	-2.66362	3.35e-17
Down	ENSG00000237232	-2.66321	9.27e-18
Down	ENSG00000268996	-2.66278	9.5e-23
Down	ENSG00000286408	-2.66267	1.59e-19
Down	ENSG00000254489	-2.65938	1.72e-15
Down	ENSG00000270959	-2.65921	3.37e-23
Down	ENSG00000215386	-2.65864	4.15e-22
Down	ENSG00000271579	-2.65678	3.4e-15
Down	ENSG00000237461	-2.65511	1.74e-15
Down	ENSG00000283148	-2.65484	2.6e-19
Down	ENSG00000249604	-2.65048	1.54e-19
Down	ENSG00000263033	-2.65029	6.56e-18
Down	ENSG00000235023	-2.64954	2.49e-16
Down	ENSG00000230537	-2.64853	3.49e-19
Down	ENSG00000233220	-2.64825	1.5e-16
Down	ENSG00000276166	-2.64775	8.23e-14
Down	ENSG00000272267	-2.64725	1.87e-16
Down	ENSG00000231106	-2.64702	1.36e-10
Down	ENSG00000260922	-2.64569	4.71e-13
Down	ENSG00000261537	-2.64162	1.98e-17
Down	ENSG00000225937	-2.64124	9.85e-13
Down	ENSG00000236548	-2.64093	5.3e-22
Down	ENSG00000235760	-2.64046	1.82e-17
Down	ENSG00000230366	-2.63908	3.28e-18
Down	ENSG00000223855	-2.63871	2.17e-17
Down	ENSG00000265100	-2.63726	1.04e-21
Down	ENSG00000288009	-2.63676	4.07e-19
Down	ENSG00000205181	-2.63539	7.29e-22
Down	ENSG00000274922	-2.63533	9.71e-17
Down	ENSG00000170919	-2.63487	4.25e-26
Down	ENSG00000267610	-2.6339	5.49e-16
Down	ENSG00000275454	-2.63271	4.83e-17
Down	ENSG00000248174	-2.63051	9.58e-12
Down	ENSG00000238184	-2.62984	2.68e-19
Down	ENSG00000276476	-2.62975	2.28e-14
Down	ENSG00000177340	-2.62844	3.14e-18
Down	ENSG00000175061	-2.62822	1.92e-24
Down	ENSG00000255337	-2.62761	2.94e-15
Down	ENSG00000235726	-2.62647	1.41e-11
Down	ENSG00000259523	-2.6264	3.38e-18
Down	ENSG00000274929	-2.62636	2.64e-17
Down	ENSG00000229111	-2.62542	1.15e-17
Down	ENSG00000287494	-2.62514	2.21e-17
Down	ENSG00000253618	-2.62479	8.59e-18
Down	ENSG00000237523	-2.62456	8.72e-17
Down	ENSG00000259702	-2.62452	1.05e-13
Down	ENSG00000286585	-2.62446	6.99e-18
Down	ENSG00000261433	-2.6219	1.39e-17
Down	ENSG00000287731	-2.62153	3.73e-14
Down	ENSG00000261390	-2.62092	3.08e-18
Down	ENSG00000231920	-2.62048	4.46e-16
Down	ENSG00000237001	-2.61927	8.75e-18
Down	ENSG00000258088	-2.61892	9.73e-15
Down	ENSG00000236740	-2.61758	1.96e-13
Down	ENSG00000254622	-2.61716	2.61e-14
Down	ENSG00000233079	-2.61522	6.31e-12
Down	ENSG00000275830	-2.61464	3.05e-15
Down	ENSG00000287051	-2.61442	6.06e-12
Down	ENSG00000268001	-2.61431	1.16e-23
Down	ENSG00000278202	-2.6141	4.38e-16
Down	ENSG00000236723	-2.61402	4.28e-16
Down	ENSG00000271816	-2.6137	5.56e-22
Down	ENSG00000284657	-2.61127	5.97e-17
Down	ENSG00000255418	-2.61121	7.22e-18
Down	ENSG00000287001	-2.61048	8e-14
Down	ENSG00000259546	-2.6097	2.17e-16
Down	ENSG00000286186	-2.60895	5.62e-17
Down	ENSG00000278925	-2.6079	1.36e-13
Down	ENSG00000272667	-2.60631	2.46e-19
Down	ENSG00000267801	-2.60493	3.51e-15
Down	ENSG00000286498	-2.60444	3.75e-16
Down	ENSG00000229368	-2.60419	2.23e-19
Down	ENSG00000249790	-2.60401	4.57e-15
Down	ENSG00000287609	-2.60306	1.53e-13
Down	ENSG00000260879	-2.60191	3.34e-17
Down	ENSG00000228799	-2.60173	4.16e-12
Down	ENSG00000264630	-2.60092	2.79e-18
Down	ENSG00000288022	-2.59949	2.1e-16
Down	ENSG00000287976	-2.59933	7.37e-16
Down	ENSG00000146521	-2.59877	2.36e-16
Down	ENSG00000261096	-2.59746	1.4e-20
Down	ENSG00000273424	-2.59651	6.08e-19
Down	ENSG00000260992	-2.59523	1.79e-17
Down	ENSG00000242282	-2.59516	4.37e-18
Down	ENSG00000257084	-2.59513	5.35e-16
Down	ENSG00000266527	-2.59456	4.7e-13
Down	ENSG00000286232	-2.59428	4.12e-12
Down	ENSG00000287415	-2.59307	4e-15
Down	ENSG00000260123	-2.59227	3.2e-13
Down	ENSG00000287380	-2.59205	4.69e-16
Down	ENSG00000261840	-2.59111	9e-24
Down	ENSG00000236295	-2.59041	7.26e-16
Down	ENSG00000231682	-2.58999	6.49e-17
Down	ENSG00000272182	-2.58915	2.02e-15
Down	ENSG00000272733	-2.58815	9.89e-15
Down	ENSG00000233953	-2.588	2.66e-15
Down	ENSG00000271133	-2.58713	8.93e-15
Down	ENSG00000227946	-2.58654	8.61e-24
Down	ENSG00000256204	-2.58638	1.2e-16
Down	ENSG00000250490	-2.58558	8.73e-18
Down	ENSG00000204666	-2.58525	8.64e-16
Down	ENSG00000286736	-2.58427	2.36e-15
Down	ENSG00000253829	-2.58419	2.05e-16
Down	ENSG00000270021	-2.58315	7.54e-18
Down	ENSG00000244300	-2.58196	2.93e-16
Down	ENSG00000288063	-2.58013	1.07e-17
Down	ENSG00000235888	-2.58	1.67e-22
Down	ENSG00000259498	-2.57881	2.96e-18
Down	ENSG00000287077	-2.57866	5.57e-19
Down	ENSG00000261656	-2.57808	1.2e-16
Down	ENSG00000287018	-2.57799	5.15e-18
Down	ENSG00000269210	-2.57694	1.03e-14
Down	ENSG00000281005	-2.57643	6.93e-24
Down	ENSG00000267505	-2.57613	1.67e-18
Down	ENSG00000256705	-2.57553	2.13e-17
Down	ENSG00000280560	-2.57539	1.26e-17
Down	ENSG00000287620	-2.5748	1.14e-18
Down	ENSG00000224945	-2.57409	1.79e-15
Down	ENSG00000251661	-2.57338	2.25e-17
Down	ENSG00000227292	-2.57325	1.25e-14
Down	ENSG00000243961	-2.57307	1.77e-12
Down	ENSG00000263823	-2.57307	3.84e-18
Down	ENSG00000259694	-2.57275	8.98e-19
Down	ENSG00000278901	-2.57274	3.72e-14
Down	ENSG00000250786	-2.5721	5.77e-19
Down	ENSG00000234377	-2.57074	1.22e-13
Down	ENSG00000283352	-2.56963	2.01e-22
Down	ENSG00000227744	-2.56927	4.28e-14
Down	ENSG00000237836	-2.56843	3.99e-14
Down	ENSG00000258913	-2.56827	5.85e-14
Down	ENSG00000248529	-2.5679	8.9e-13
Down	ENSG00000257120	-2.56775	9.39e-19
Down	ENSG00000267121	-2.56751	3.77e-21
Down	ENSG00000235180	-2.56598	4.13e-15
Down	ENSG00000249352	-2.56592	2.46e-14
Down	ENSG00000238133	-2.56436	8.64e-19
Down	ENSG00000282304	-2.56393	3.94e-15
Down	ENSG00000203876	-2.56338	4.28e-21
Down	ENSG00000221953	-2.56326	1.17e-16
Down	ENSG00000248101	-2.56306	7.71e-15
Down	ENSG00000226263	-2.56286	6.01e-15
Down	ENSG00000233851	-2.56218	2.56e-16
Down	ENSG00000232284	-2.55892	4.87e-17
Down	ENSG00000284879	-2.5587	1.45e-19
Down	ENSG00000176320	-2.55849	1.39e-15
Down	ENSG00000226133	-2.55822	2.04e-17
Down	ENSG00000255046	-2.55619	5.96e-17
Down	ENSG00000231560	-2.5556	2.48e-15
Down	ENSG00000281831	-2.55511	5.41e-16
Down	ENSG00000245067	-2.55466	5.94e-16
Down	ENSG00000266933	-2.55348	4.85e-17
Down	ENSG00000261183	-2.55177	1.81e-17
Down	ENSG00000227508	-2.55156	1.05e-16
Down	ENSG00000268416	-2.55092	4.51e-13
Down	ENSG00000276791	-2.55026	1.81e-22
Down	ENSG00000231856	-2.55006	2.78e-22
Down	ENSG00000260121	-2.5499	9.43e-20
Down	ENSG00000214548	-2.54946	5.46e-23
Down	ENSG00000261448	-2.54845	4.47e-16
Down	ENSG00000237927	-2.54709	2.12e-15
Down	ENSG00000288018	-2.54634	2.35e-13
Down	ENSG00000269604	-2.54615	2.31e-22
Down	ENSG00000254802	-2.54609	2.75e-16
Down	ENSG00000267480	-2.54555	1.66e-15
Down	ENSG00000228058	-2.54409	4.1e-16
Down	ENSG00000241158	-2.5438	2.02e-21
Down	ENSG00000246548	-2.54298	7.65e-14
Down	ENSG00000263335	-2.5426	1.17e-16
Down	ENSG00000286481	-2.54112	3.98e-12
Down	ENSG00000274605	-2.54081	1.11e-17
Down	ENSG00000238035	-2.53831	7.6e-19
Down	ENSG00000263065	-2.5377	6.42e-15
Down	ENSG00000286817	-2.53607	1.42e-09
Down	ENSG00000286647	-2.53439	2.71e-10
Down	ENSG00000226578	-2.53423	7.62e-18
Down	ENSG00000268189	-2.53225	6.53e-19
Down	ENSG00000255794	-2.53152	1.16e-08
Down	ENSG00000235584	-2.53108	1.57e-09
Down	ENSG00000258743	-2.53036	6.64e-13
Down	ENSG00000228793	-2.52898	2.74e-14
Down	ENSG00000189295	-2.52817	8.62e-11
Down	ENSG00000230461	-2.52801	2.55e-14
Down	ENSG00000225096	-2.52801	4.53e-17
Down	ENSG00000212939	-2.52778	9.35e-14
Down	ENSG00000265246	-2.52755	5.29e-13
Down	ENSG00000263126	-2.52682	1.74e-19
Down	ENSG00000260409	-2.52588	1.59e-15
Down	ENSG00000224965	-2.52535	8.7e-17
Down	ENSG00000242741	-2.52533	5.03e-14
Down	ENSG00000277425	-2.52475	6.64e-16
Down	ENSG00000231473	-2.52359	2.18e-17
Down	ENSG00000286300	-2.52253	6.67e-14
Down	ENSG00000218018	-2.52085	2.6e-16
Down	ENSG00000227355	-2.52015	3.6e-17
Down	ENSG00000287458	-2.52007	3.24e-10
Down	ENSG00000234476	-2.51927	1.43e-15
Down	ENSG00000237863	-2.51886	2.63e-13
Down	ENSG00000234636	-2.51706	1.34e-17
Down	ENSG00000248844	-2.51588	5.61e-11
Down	ENSG00000283696	-2.51491	2.5e-16
Down	ENSG00000246662	-2.51414	1e-18
Down	ENSG00000267344	-2.51395	1.11e-15
Down	ENSG00000234694	-2.51359	6.11e-15
Down	ENSG00000176984	-2.51282	8.76e-15
Down	ENSG00000231770	-2.51209	2.97e-21
Down	ENSG00000228290	-2.51151	5e-16
Down	ENSG00000223561	-2.50971	5.27e-13
Down	ENSG00000275807	-2.50938	6.02e-16
Down	ENSG00000259322	-2.50767	2.29e-16
Down	ENSG00000273760	-2.50758	2.65e-11
Down	ENSG00000237640	-2.50699	2.5e-15
Down	ENSG00000282772	-2.50647	7.86e-17
Down	ENSG00000283445	-2.50549	3.97e-21
Down	ENSG00000250802	-2.50507	5.23e-23
Down	ENSG00000286067	-2.50468	2.51e-22
Down	ENSG00000259402	-2.50332	7e-16
Down	ENSG00000264920	-2.50199	1.89e-23
Down	ENSG00000234199	-2.50157	5.48e-16
Down	ENSG00000225285	-2.50102	1.51e-13
Down	ENSG00000262528	-2.50097	2.2e-11
Down	ENSG00000235009	-2.5008	9.5e-15
Down	ENSG00000281560	-2.49999	7.64e-12
Down	ENSG00000205885	-2.49906	1.53e-23
Down	ENSG00000285987	-2.49836	3.64e-13
Down	ENSG00000276266	-2.49831	3.57e-14
Down	ENSG00000261821	-2.49801	6.76e-13
Down	ENSG00000275874	-2.4979	3.66e-15
Down	ENSG00000257527	-2.49781	3.73e-15
Down	ENSG00000203808	-2.49723	7.8e-13
Down	ENSG00000254911	-2.49619	2.01e-24
Down	ENSG00000285331	-2.49508	2.38e-24
Down	ENSG00000274370	-2.49334	2.17e-13
Down	ENSG00000224795	-2.49304	2.85e-14
Down	ENSG00000250012	-2.49126	2.84e-19
Down	ENSG00000286833	-2.49095	2.91e-14
Down	ENSG00000272909	-2.49078	6.65e-21
Down	ENSG00000233559	-2.49051	5.4e-23
Down	ENSG00000242082	-2.48997	1.49e-22
Down	ENSG00000287867	-2.48969	1.18e-09
Down	ENSG00000226516	-2.48882	5.93e-12
Down	ENSG00000256576	-2.48877	1.82e-17
Down	ENSG00000232977	-2.48839	9.49e-16
Down	ENSG00000261512	-2.48621	1.65e-14
Down	ENSG00000217455	-2.48619	1.35e-12
Down	ENSG00000272508	-2.48363	1.94e-15
Down	ENSG00000267313	-2.48157	8.45e-10
Down	ENSG00000286133	-2.48108	4.53e-11
Down	ENSG00000260185	-2.48	3.92e-17
Down	ENSG00000273297	-2.47979	5e-14
Down	ENSG00000276529	-2.47916	1.14e-13
Down	ENSG00000273055	-2.47782	6.12e-16
Down	ENSG00000267387	-2.47759	9.64e-17
Down	ENSG00000254731	-2.47624	1.27e-15
Down	ENSG00000248161	-2.47516	1.56e-16
Down	ENSG00000259462	-2.47475	4.07e-15
Down	ENSG00000226849	-2.47451	5.24e-13
Down	ENSG00000273356	-2.47432	8.39e-18
Down	ENSG00000272347	-2.47358	5.24e-15
Down	ENSG00000183154	-2.47341	2.13e-13
Down	ENSG00000285732	-2.47301	1.23e-12
Down	ENSG00000120664	-2.47269	1.1e-16
Down	ENSG00000277287	-2.47261	2.79e-14
Down	ENSG00000167046	-2.47182	4.38e-14
Down	ENSG00000267417	-2.47034	4.71e-14
Down	ENSG00000285928	-2.47022	1.82e-18
Down	ENSG00000249494	-2.47007	2.62e-16
Down	ENSG00000286532	-2.4695	5.49e-19
Down	ENSG00000274507	-2.46912	2.37e-14
Down	ENSG00000273129	-2.46842	9.86e-17
Down	ENSG00000246089	-2.46837	1.89e-19
Down	ENSG00000213888	-2.46768	1.09e-17
Down	ENSG00000214783	-2.46713	5.74e-26
Down	ENSG00000287287	-2.46711	2.27e-14
Down	ENSG00000232117	-2.46458	4.87e-17
Down	ENSG00000244757	-2.46346	7.1e-17
Down	ENSG00000283122	-2.46188	2.14e-20
Down	ENSG00000260418	-2.46159	8.49e-15
Down	ENSG00000227189	-2.46136	5.33e-14
Down	ENSG00000286753	-2.46113	3.93e-15
Down	ENSG00000253796	-2.46076	2.28e-12
Down	ENSG00000286480	-2.46069	4.41e-15
Down	ENSG00000264672	-2.46034	6.47e-15
Down	ENSG00000233251	-2.45998	5.99e-17
Down	ENSG00000267342	-2.45886	1.4e-16
Down	ENSG00000272505	-2.45868	9.03e-19
Down	ENSG00000287498	-2.45822	2.89e-13
Down	ENSG00000227007	-2.45781	1.25e-14
Down	ENSG00000251314	-2.4569	8.35e-17
Down	ENSG00000273148	-2.45555	3.98e-19
Down	ENSG00000232057	-2.45526	1.82e-12
Down	ENSG00000236975	-2.45468	2.66e-13
Down	ENSG00000265489	-2.45456	1.33e-13
Down	ENSG00000174680	-2.45455	1.15e-10
Down	ENSG00000280195	-2.45448	8.12e-20
Down	ENSG00000279345	-2.45359	2.37e-22
Down	ENSG00000226380	-2.45282	4.3e-23
Down	ENSG00000204990	-2.45267	1.57e-12
Down	ENSG00000228427	-2.45257	6.54e-15
Down	ENSG00000228109	-2.45183	1.88e-16
Down	ENSG00000233332	-2.45065	3.16e-11
Down	ENSG00000268324	-2.45011	1.89e-13
Down	ENSG00000225683	-2.45003	5.18e-15
Down	ENSG00000254626	-2.44766	1.64e-11
Down	ENSG00000246523	-2.44757	1.02e-14
Down	ENSG00000237310	-2.44697	2.41e-19
Down	ENSG00000234928	-2.44642	9.17e-13
Down	ENSG00000263847	-2.44566	1.02e-16
Down	ENSG00000281849	-2.44481	7.39e-18
Down	ENSG00000266573	-2.44367	2.86e-14
Down	ENSG00000225956	-2.4425	1.4e-14
Down	ENSG00000237654	-2.441	1.5e-11
Down	ENSG00000203801	-2.44087	6.1e-17
Down	ENSG00000254040	-2.43787	1.9e-13
Down	ENSG00000274956	-2.43664	2.5e-11
Down	ENSG00000268575	-2.43656	3.78e-23
Down	ENSG00000248896	-2.43577	6.23e-20
Down	ENSG00000250167	-2.43518	1.13e-13
Down	ENSG00000286729	-2.43452	7.05e-17
Down	ENSG00000261216	-2.43437	1.1e-16
Down	ENSG00000255067	-2.43411	1.81e-15
Down	ENSG00000204282	-2.43376	7.09e-19
Down	ENSG00000221571	-2.43372	1.18e-14
Down	ENSG00000222004	-2.43272	4.84e-18
Down	ENSG00000277501	-2.43261	2.87e-15
Down	ENSG00000271725	-2.43195	2.28e-14
Down	ENSG00000165511	-2.43131	3.16e-18
Down	ENSG00000238039	-2.43043	2.42e-13
Down	ENSG00000260612	-2.43	1.13e-17
Down	ENSG00000273674	-2.42852	7.62e-18
Down	ENSG00000248724	-2.42792	9.49e-15
Down	ENSG00000236031	-2.42744	2.89e-12
Down	ENSG00000273287	-2.42676	1.06e-15
Down	ENSG00000287797	-2.42673	2.45e-15
Down	ENSG00000276075	-2.42559	9.31e-16
Down	ENSG00000261404	-2.42499	4.59e-13
Down	ENSG00000276772	-2.42461	8.07e-13
Down	ENSG00000256196	-2.42378	1.79e-15
Down	ENSG00000253139	-2.42366	4.26e-12
Down	ENSG00000226089	-2.42287	3.24e-16
Down	ENSG00000246379	-2.42228	4.45e-13
Down	ENSG00000246323	-2.4216	1.36e-15
Down	ENSG00000237772	-2.42157	1.47e-13
Down	ENSG00000254855	-2.4202	4.95e-14
Down	ENSG00000225929	-2.41964	3.17e-13
Down	ENSG00000233817	-2.419	5.29e-13
Down	ENSG00000261879	-2.41875	3.86e-22
Down	ENSG00000268744	-2.41851	5.59e-20
Down	ENSG00000204055	-2.41839	1.82e-13
Down	ENSG00000267466	-2.41813	1.18e-12
Down	ENSG00000272848	-2.41766	8.51e-17
Down	ENSG00000265496	-2.41746	3.29e-16
Down	ENSG00000099869	-2.41738	5.82e-14
Down	ENSG00000235897	-2.41583	2.18e-14
Down	ENSG00000258425	-2.41538	2.22e-15
Down	ENSG00000274654	-2.41521	5.61e-17
Down	ENSG00000266258	-2.41464	3.14e-17
Down	ENSG00000258535	-2.41462	2.19e-14
Down	ENSG00000255507	-2.41423	2.28e-14
Down	ENSG00000256433	-2.41418	5.3e-19
Down	ENSG00000251497	-2.4141	8.38e-16
Down	ENSG00000272711	-2.41389	2.88e-17
Down	ENSG00000271314	-2.41296	4.07e-14
Down	ENSG00000261215	-2.41235	3.62e-14
Down	ENSG00000225684	-2.41127	1.18e-16
Down	ENSG00000264707	-2.41081	6.71e-18
Down	ENSG00000250237	-2.41038	2.74e-14
Down	ENSG00000287839	-2.41036	9.12e-17
Down	ENSG00000249201	-2.40919	1.92e-14
Down	ENSG00000260924	-2.40844	7.29e-20
Down	ENSG00000230555	-2.40765	5.33e-14
Down	ENSG00000250302	-2.40764	1.04e-11
Down	ENSG00000249275	-2.40721	3.08e-11
Down	ENSG00000267454	-2.40641	4.72e-20
Down	ENSG00000230091	-2.40634	2.31e-16
Down	ENSG00000267288	-2.40507	1.3e-15
Down	ENSG00000287292	-2.40505	6.64e-14
Down	ENSG00000226963	-2.40387	6.84e-14
Down	ENSG00000273244	-2.40288	8.08e-11
Down	ENSG00000287502	-2.40281	4.28e-16
Down	ENSG00000281912	-2.40218	9.46e-17
Down	ENSG00000287808	-2.40123	3.99e-17
Down	ENSG00000272856	-2.40112	6.74e-14
Down	ENSG00000237975	-2.40088	2.84e-19
Down	ENSG00000250331	-2.40077	2.82e-13
Down	ENSG00000260475	-2.3995	9.06e-16
Down	ENSG00000286616	-2.39891	1.06e-20
Down	ENSG00000286689	-2.39825	5.07e-14
Down	ENSG00000232855	-2.39811	8.91e-17
Down	ENSG00000244952	-2.39797	2.46e-15
Down	ENSG00000227531	-2.39729	1.37e-11
Down	ENSG00000287918	-2.39715	1.31e-15
Down	ENSG00000246731	-2.39686	3.41e-18
Down	ENSG00000287355	-2.3965	4.09e-19
Down	ENSG00000232645	-2.39574	1.6e-15
Down	ENSG00000282221	-2.39529	6.21e-12
Down	ENSG00000244151	-2.39502	4.8e-16
Down	ENSG00000285467	-2.39501	9.34e-14
Down	ENSG00000232445	-2.3944	3.42e-08
Down	ENSG00000285852	-2.39428	8.27e-12
Down	ENSG00000196696	-2.39374	1.91e-26
Down	ENSG00000259416	-2.39283	2.66e-13
Down	ENSG00000257831	-2.39214	9.88e-15
Down	ENSG00000272180	-2.39119	5.76e-15
Down	ENSG00000286150	-2.39025	7.44e-14
Down	ENSG00000286445	-2.38998	5.43e-15
Down	ENSG00000250072	-2.38994	2.98e-14
Down	ENSG00000272729	-2.38981	5.9e-17
Down	ENSG00000248538	-2.38924	6.29e-10
Down	ENSG00000256028	-2.38923	1.38e-15
Down	ENSG00000234222	-2.38835	2.03e-16
Down	ENSG00000274253	-2.38809	5.28e-14
Down	ENSG00000093100	-2.38705	1.64e-19
Down	ENSG00000271755	-2.38682	8.33e-17
Down	ENSG00000229766	-2.38643	5.37e-15
Down	ENSG00000222012	-2.38542	5.33e-13
Down	ENSG00000247157	-2.38534	1.63e-16
Down	ENSG00000238290	-2.38504	1.15e-13
Down	ENSG00000272777	-2.38492	3.62e-18
Down	ENSG00000272864	-2.3841	7.05e-13
Down	ENSG00000270265	-2.38366	1.96e-13
Down	ENSG00000260267	-2.38355	3.6e-20
Down	ENSG00000236305	-2.38268	3.49e-15
Down	ENSG00000246308	-2.38212	2.79e-18
Down	ENSG00000248872	-2.38093	1.23e-10
Down	ENSG00000253586	-2.38019	8.23e-12
Down	ENSG00000286688	-2.37968	5.42e-20
Down	ENSG00000287870	-2.37896	1.87e-12
Down	ENSG00000226711	-2.3777	2.07e-19
Down	ENSG00000279833	-2.37649	1.42e-19
Down	ENSG00000229743	-2.3759	4.98e-10
Down	ENSG00000237188	-2.37502	2.08e-19
Down	ENSG00000236700	-2.37498	1.42e-12
Down	ENSG00000257283	-2.37481	7.53e-15
Down	ENSG00000211683	-2.37401	1.01e-14
Down	ENSG00000254862	-2.37394	6.84e-14
Down	ENSG00000284237	-2.37302	1.4e-18
Down	ENSG00000268364	-2.37297	8.56e-22
Down	ENSG00000222005	-2.37056	2.35e-17
Down	ENSG00000204446	-2.37028	7.74e-13
Down	ENSG00000280916	-2.36998	1.15e-11
Down	ENSG00000288079	-2.36982	1.5e-17
Down	ENSG00000227646	-2.36957	8.12e-15
Down	ENSG00000215304	-2.36954	3.75e-16
Down	ENSG00000228079	-2.36874	5.57e-15
Down	ENSG00000228334	-2.36762	3.86e-12
Down	ENSG00000230918	-2.36732	4.54e-12
Down	ENSG00000269486	-2.3671	1.4e-16
Down	ENSG00000258779	-2.36633	1.15e-11
Down	ENSG00000232931	-2.36627	1.37e-21
Down	ENSG00000248132	-2.36621	2.31e-13
Down	ENSG00000257550	-2.3662	2.73e-12
Down	ENSG00000231527	-2.36607	5.47e-17
Down	ENSG00000260102	-2.36455	5.35e-13
Down	ENSG00000272288	-2.36425	5.42e-15
Down	ENSG00000237054	-2.36356	6.1e-16
Down	ENSG00000225084	-2.3634	1.06e-15
Down	ENSG00000285881	-2.36176	1.14e-15
Down	ENSG00000203356	-2.35884	2.39e-14
Down	ENSG00000274425	-2.3581	4.29e-09
Down	ENSG00000256271	-2.35806	4.89e-14
Down	ENSG00000282143	-2.35794	1.61e-11
Down	ENSG00000229348	-2.35788	3.93e-14
Down	ENSG00000245017	-2.35692	2.39e-14
Down	ENSG00000248572	-2.35616	3.69e-16
Down	ENSG00000231713	-2.35575	1.58e-08
Down	ENSG00000286625	-2.35567	1.17e-12
Down	ENSG00000272056	-2.35472	2.45e-16
Down	ENSG00000230710	-2.35437	9.46e-13
Down	ENSG00000281392	-2.35373	1.35e-20
Down	ENSG00000223935	-2.35372	2.07e-18
Down	ENSG00000258733	-2.35338	1.55e-20
Down	ENSG00000254826	-2.35307	8.31e-12
Down	ENSG00000234608	-2.35298	1.14e-25
Down	ENSG00000272831	-2.35274	8.62e-22
Down	ENSG00000241219	-2.35227	3.07e-15
Down	ENSG00000254876	-2.35207	1.93e-20
Down	ENSG00000254872	-2.35202	1.36e-09
Down	ENSG00000274678	-2.3516	2.44e-14
Down	ENSG00000287787	-2.35145	1.02e-11
Down	ENSG00000174403	-2.35145	5.51e-12
Down	ENSG00000243155	-2.35143	1.88e-14
Down	ENSG00000248801	-2.35093	3.18e-09
Down	ENSG00000285572	-2.35034	1.38e-18
Down	ENSG00000267767	-2.34947	9.37e-15
Down	ENSG00000271761	-2.34827	8.77e-13
Down	ENSG00000227039	-2.34805	1.04e-17
Down	ENSG00000274949	-2.34799	3.75e-14
Down	ENSG00000259826	-2.34629	1.5e-19
Down	ENSG00000228436	-2.34535	6.44e-13
Down	ENSG00000269893	-2.34466	9.35e-24
Down	ENSG00000249464	-2.34456	2.08e-18
Down	ENSG00000233016	-2.34451	1.99e-21
Down	ENSG00000239332	-2.34439	6.43e-14
Down	ENSG00000249167	-2.34356	1.83e-15
Down	ENSG00000181798	-2.34272	2.46e-13
Down	ENSG00000273361	-2.3426	3.02e-10
Down	ENSG00000287252	-2.34203	2.46e-10
Down	ENSG00000259883	-2.34188	1.27e-19
Down	ENSG00000261338	-2.34166	4.55e-23
Down	ENSG00000234661	-2.33973	1.94e-16
Down	ENSG00000275443	-2.3396	1.32e-13
Down	ENSG00000225439	-2.33955	5.95e-22
Down	ENSG00000285597	-2.33876	1.87e-16
Down	ENSG00000226272	-2.33834	2.03e-12
Down	ENSG00000224613	-2.33814	1.52e-13
Down	ENSG00000225649	-2.3381	1.16e-15
Down	ENSG00000271754	-2.3378	9.19e-12
Down	ENSG00000285095	-2.33762	4.81e-11
Down	ENSG00000271646	-2.33712	6.67e-22
Down	ENSG00000287672	-2.33648	3.22e-12
Down	ENSG00000264985	-2.33631	2.52e-10
Down	ENSG00000233891	-2.33508	1.94e-11
Down	ENSG00000261786	-2.33379	1.64e-13
Down	ENSG00000281091	-2.3332	3.02e-15
Down	ENSG00000254154	-2.3331	9.34e-19
Down	ENSG00000277142	-2.33263	1.06e-18
Down	ENSG00000287789	-2.33249	8.2e-17
Down	ENSG00000242588	-2.33249	2.01e-22
Down	ENSG00000285778	-2.33181	9.56e-11
Down	ENSG00000286340	-2.3311	4.43e-17
Down	ENSG00000253406	-2.33009	2.84e-15
Down	ENSG00000257557	-2.32992	4.82e-19
Down	ENSG00000235427	-2.32976	5.56e-13
Down	ENSG00000274026	-2.32766	5.53e-14
Down	ENSG00000288156	-2.32726	5.26e-15
Down	ENSG00000241111	-2.32656	1.29e-15
Down	ENSG00000182586	-2.32629	3.17e-11
Down	ENSG00000239911	-2.32617	1.63e-15
Down	ENSG00000263004	-2.32607	1.94e-15
Down	ENSG00000225721	-2.32604	1.52e-13
Down	ENSG00000251675	-2.32585	7.37e-13
Down	ENSG00000271737	-2.32498	2.27e-15
Down	ENSG00000238005	-2.32446	4.19e-13
Down	ENSG00000239407	-2.32389	8.02e-22
Down	ENSG00000241163	-2.32355	6.99e-15
Down	ENSG00000234418	-2.32347	2.64e-12
Down	ENSG00000256628	-2.32294	2.01e-23
Down	ENSG00000285719	-2.32262	1.6e-14
Down	ENSG00000225746	-2.32207	2.63e-21
Down	ENSG00000263753	-2.32206	9.46e-25
Down	ENSG00000244586	-2.32148	8.4e-15
Down	ENSG00000248752	-2.32075	1.65e-13
Down	ENSG00000248206	-2.31929	1.11e-15
Down	ENSG00000215769	-2.31905	1.29e-23
Down	ENSG00000253982	-2.3188	3.8e-23
Down	ENSG00000275557	-2.3185	4.54e-12
Down	ENSG00000258168	-2.31849	2.49e-21
Down	ENSG00000283103	-2.31823	1.08e-21
Down	ENSG00000272853	-2.31811	8.55e-14
Down	ENSG00000286364	-2.31806	3.81e-15
Down	ENSG00000274383	-2.31784	1.71e-12
Down	ENSG00000259219	-2.31721	2.88e-13
Down	ENSG00000279317	-2.31715	2.47e-12
Down	ENSG00000186056	-2.31682	7.62e-18
Down	ENSG00000224853	-2.31658	1.51e-08
Down	ENSG00000285205	-2.31649	1.56e-12
Down	ENSG00000268027	-2.31615	1.76e-14
Down	ENSG00000285848	-2.31503	7.63e-11
Down	ENSG00000228340	-2.31389	2.4e-14
Down	ENSG00000225793	-2.31382	4.44e-23
Down	ENSG00000273507	-2.31353	2.08e-17
Down	ENSG00000257514	-2.31183	1.56e-12
Down	ENSG00000248874	-2.31042	3.67e-08
Down	ENSG00000285669	-2.30851	2.95e-21
Down	ENSG00000274215	-2.30819	1.75e-14
Down	ENSG00000240859	-2.30732	1.4e-13
Down	ENSG00000272106	-2.30686	1.51e-19
Down	ENSG00000267612	-2.30536	3.96e-13
Down	ENSG00000250220	-2.30521	7.04e-15
Down	ENSG00000255548	-2.3051	5.21e-13
Down	ENSG00000238164	-2.30498	1.08e-18
Down	ENSG00000271086	-2.30423	6.2e-11
Down	ENSG00000267607	-2.30407	1.5e-10
Down	ENSG00000249035	-2.30406	1.77e-19
Down	ENSG00000287756	-2.3031	4.61e-12
Down	ENSG00000258175	-2.30275	3.15e-11
Down	ENSG00000272717	-2.30173	4.34e-15
Down	ENSG00000267980	-2.3009	4e-13
Down	ENSG00000271522	-2.30034	3.87e-12
Down	ENSG00000232124	-2.30031	1.3e-10
Down	ENSG00000228939	-2.30008	7.84e-14
Down	ENSG00000248103	-2.29988	2.17e-13
Down	ENSG00000267322	-2.29976	1.71e-24
Down	ENSG00000266601	-2.29952	4.97e-13
Down	ENSG00000285841	-2.29938	1.15e-10
Down	ENSG00000261302	-2.29937	5.03e-15
Down	ENSG00000258177	-2.29915	1.69e-15
Down	ENSG00000285530	-2.29883	1.03e-15
Down	ENSG00000223382	-2.29866	2.71e-14
Down	ENSG00000224046	-2.2956	1.02e-13
Down	ENSG00000255248	-2.29549	3.86e-22
Down	ENSG00000242086	-2.29488	4.94e-24
Down	ENSG00000244383	-2.29438	2.37e-13
Down	ENSG00000287109	-2.2935	8.98e-18
Down	ENSG00000285918	-2.29331	2.38e-16
Down	ENSG00000262898	-2.29294	1.06e-10
Down	ENSG00000227409	-2.2924	3.38e-12
Down	ENSG00000267852	-2.2918	5.48e-16
Down	ENSG00000258920	-2.29169	1.82e-16
Down	ENSG00000235298	-2.29147	6.97e-10
Down	ENSG00000270673	-2.29143	8.49e-14
Down	ENSG00000249772	-2.29122	7.52e-13
Down	ENSG00000257303	-2.29094	8.56e-21
Down	ENSG00000260273	-2.29056	3.11e-13
Down	ENSG00000255650	-2.29055	4.87e-13
Down	ENSG00000266283	-2.29041	1.78e-12
Down	ENSG00000254859	-2.29028	1.45e-14
Down	ENSG00000260084	-2.29023	5.88e-13
Down	ENSG00000275413	-2.29021	2.75e-13
Down	ENSG00000267216	-2.29014	6.86e-21
Down	ENSG00000287263	-2.2897	5.03e-20
Down	ENSG00000167912	-2.28865	1.64e-13
Down	ENSG00000288575	-2.28824	4.97e-14
Down	ENSG00000251003	-2.28817	1.71e-14
Down	ENSG00000235295	-2.28783	1.36e-10
Down	ENSG00000249476	-2.28772	7e-25
Down	ENSG00000254192	-2.28726	7.94e-12
Down	ENSG00000268798	-2.28725	1.48e-16
Down	ENSG00000275880	-2.28644	1.02e-12
Down	ENSG00000277491	-2.28576	6.93e-13
Down	ENSG00000272449	-2.2851	1.36e-13
Down	ENSG00000255389	-2.28504	1.32e-17
Down	ENSG00000183784	-2.28455	1.38e-20
Down	ENSG00000269155	-2.2845	1.41e-11
Down	ENSG00000286389	-2.28403	2.3e-12
Down	ENSG00000267072	-2.28373	1.57e-12
Down	ENSG00000227230	-2.28343	5.84e-13
Down	ENSG00000231064	-2.28338	3.29e-17
Down	ENSG00000286863	-2.28247	3.1e-14
Down	ENSG00000283503	-2.28232	3.21e-13
Down	ENSG00000275871	-2.28068	7.42e-12
Down	ENSG00000224870	-2.28023	7.67e-22
Down	ENSG00000228213	-2.27958	3.43e-13
Down	ENSG00000286118	-2.27958	8.65e-14
Down	ENSG00000272948	-2.27871	4.17e-13
Down	ENSG00000223947	-2.2786	6.12e-13
Down	ENSG00000185837	-2.27795	1.14e-13
Down	ENSG00000179136	-2.2777	4.17e-11
Down	ENSG00000286724	-2.27767	4.42e-20
Down	ENSG00000269749	-2.27696	2.31e-13
Down	ENSG00000250280	-2.27578	5.98e-19
Down	ENSG00000261286	-2.27554	9.17e-13
Down	ENSG00000257698	-2.27544	5.36e-19
Down	ENSG00000260552	-2.27477	1.77e-11
Down	ENSG00000230563	-2.27426	2.65e-09
Down	ENSG00000267530	-2.27371	1.12e-10
Down	ENSG00000259062	-2.27351	2.41e-12
Down	ENSG00000272108	-2.27348	8.97e-11
Down	ENSG00000233554	-2.27346	3.72e-14
Down	ENSG00000237248	-2.2718	1.11e-19
Down	ENSG00000227481	-2.27124	2.28e-13
Down	ENSG00000253105	-2.27027	2.22e-11
Down	ENSG00000281691	-2.26992	4.42e-22
Down	ENSG00000286427	-2.26989	7.38e-13
Down	ENSG00000267122	-2.26777	4.79e-15
Down	ENSG00000276850	-2.2668	1.58e-07
Down	ENSG00000244198	-2.26639	5.44e-21
Down	ENSG00000271614	-2.26613	1.94e-20
Down	ENSG00000277954	-2.26605	3.7e-18
Down	ENSG00000271945	-2.26553	2.78e-13
Down	ENSG00000265477	-2.26515	6.07e-12
Down	ENSG00000258924	-2.26469	8.85e-10
Down	ENSG00000205959	-2.26405	5.36e-16
Down	ENSG00000253553	-2.26395	7.63e-11
Down	ENSG00000261426	-2.26384	6.34e-10
Down	ENSG00000203506	-2.26307	6.9e-19
Down	ENSG00000248738	-2.26168	7.18e-12
Down	ENSG00000288162	-2.26162	3.18e-12
Down	ENSG00000285750	-2.26158	2.33e-12
Down	ENSG00000267279	-2.26107	4.99e-13
Down	ENSG00000269921	-2.25997	5.73e-15
Down	ENSG00000271380	-2.25979	1.52e-13
Down	ENSG00000285675	-2.25978	1.85e-17
Down	ENSG00000246228	-2.25969	3.48e-12
Down	ENSG00000262777	-2.25947	3.39e-15
Down	ENSG00000287303	-2.25941	4.4e-14
Down	ENSG00000225383	-2.2589	1.56e-10
Down	ENSG00000272540	-2.25701	2.28e-15
Down	ENSG00000270823	-2.2567	3.02e-14
Down	ENSG00000262823	-2.25649	2.63e-12
Down	ENSG00000230424	-2.2564	2.99e-15
Down	ENSG00000179219	-2.25615	5.16e-11
Down	ENSG00000246774	-2.25613	1.12e-13
Down	ENSG00000261177	-2.25461	3.53e-10
Down	ENSG00000234336	-2.2542	1.7e-13
Down	ENSG00000224238	-2.2541	1.19e-18
Down	ENSG00000181800	-2.25324	2.71e-20
Down	ENSG00000272279	-2.25318	4.59e-12
Down	ENSG00000287629	-2.25262	5.86e-12
Down	ENSG00000247049	-2.25186	1.43e-13
Down	ENSG00000198106	-2.25175	1.35e-21
Down	ENSG00000273080	-2.25142	4.38e-14
Down	ENSG00000285980	-2.25119	4.92e-11
Down	ENSG00000287916	-2.25077	1.09e-21
Down	ENSG00000251323	-2.2502	1.55e-14
Down	ENSG00000228740	-2.24991	4.47e-10
Down	ENSG00000255476	-2.24953	2.46e-14
Down	ENSG00000260578	-2.24947	2.29e-13
Down	ENSG00000270751	-2.24891	1.71e-15
Down	ENSG00000287528	-2.24863	5.46e-11
Down	ENSG00000261193	-2.24845	2.42e-12
Down	ENSG00000231291	-2.24756	7.31e-11
Down	ENSG00000248690	-2.24706	4.45e-11
Down	ENSG00000234936	-2.24682	2.74e-14
Down	ENSG00000232860	-2.24498	1.55e-13
Down	ENSG00000269989	-2.24387	7.41e-11
Down	ENSG00000270071	-2.24332	1.07e-11
Down	ENSG00000263612	-2.24265	1.89e-12
Down	ENSG00000226137	-2.24252	2.64e-20
Down	ENSG00000284615	-2.24176	5.04e-12
Down	ENSG00000166770	-2.24143	1.25e-17
Down	ENSG00000233806	-2.24102	9.2e-12
Down	ENSG00000285534	-2.24007	1.01e-12
Down	ENSG00000259544	-2.23911	7.83e-14
Down	ENSG00000272247	-2.23906	6.08e-14
Down	ENSG00000284652	-2.23902	3.73e-12
Down	ENSG00000232504	-2.238	4.93e-12
Down	ENSG00000207955	-2.23784	3.57e-13
Down	ENSG00000255326	-2.23776	1.33e-12
Down	ENSG00000177822	-2.23735	2.96e-09
Down	ENSG00000225880	-2.23651	1.36e-14
Down	ENSG00000258904	-2.2362	5.21e-13
Down	ENSG00000272235	-2.23484	1.49e-11
Down	ENSG00000273272	-2.23457	2.76e-10
Down	ENSG00000257613	-2.23383	2.14e-13
Down	ENSG00000184809	-2.23354	1.11e-07
Down	ENSG00000228315	-2.23301	8.18e-22
Down	ENSG00000247516	-2.23185	1.05e-14
Down	ENSG00000260630	-2.23129	4.11e-18
Down	ENSG00000286873	-2.23092	1.06e-15
Down	ENSG00000224950	-2.23073	8.86e-17
[truncated: 3,255 more rows]

## Sheet: Table S3
Table S3. Differentially expressed lncRNAs in HER2+ vs normal, 2.0FC, Adj. Pval < 0.05.
Regulation	Ensembl ID	log2 Fold Change	Adj.Pval
Up	ENSG00000258430	6.38721	5.22e-29
Up	ENSG00000267512	6.28356	3.41e-36
Up	ENSG00000267165	5.91042	1.84e-31
Up	ENSG00000259623	5.80617	3.77e-22
Up	ENSG00000262831	5.52414	9.6e-17
Up	ENSG00000259661	5.20644	1.73e-27
Up	ENSG00000227195	5.10227	8.12e-33
Up	ENSG00000267576	4.99145	1.02e-19
Up	ENSG00000259627	4.76843	5.95e-15
Up	ENSG00000286037	4.63092	3.96e-18
Up	ENSG00000270103	4.53353	6.62e-29
Up	ENSG00000267469	4.41496	5.06e-17
Up	ENSG00000265618	4.40818	2.31e-16
Up	ENSG00000273221	4.40293	1.25e-14
Up	ENSG00000260465	4.336	1.42e-12
Up	ENSG00000281453	4.24206	1.27e-11
Up	ENSG00000272742	4.19149	4.13e-09
Up	ENSG00000265287	3.88622	1.05e-12
Up	ENSG00000236263	3.74666	2.72e-16
Up	ENSG00000259185	3.70432	4.85e-13
Up	ENSG00000272851	3.70095	4.99e-14
Up	ENSG00000285108	3.62615	2.72e-12
Up	ENSG00000232044	3.57087	3.45e-11
Up	ENSG00000260772	3.5537	4.73e-07
Up	ENSG00000286171	3.54073	1.16e-12
Up	ENSG00000267436	3.48008	6.67e-11
Up	ENSG00000232679	3.43158	6.21e-12
Up	ENSG00000254894	3.43074	4.17e-10
Up	ENSG00000246283	3.22353	4.31e-11
Up	ENSG00000254873	3.21463	4.05e-10
Up	ENSG00000176868	3.16586	0.000333
Up	ENSG00000230838	3.11284	3.63e-12
Up	ENSG00000258377	3.1101	7.33e-06
Up	ENSG00000254665	3.09788	2.7e-09
Up	ENSG00000257270	3.06307	1.68e-12
Up	ENSG00000262979	2.84856	1.85e-12
Up	ENSG00000235123	2.84459	0.000158
Up	ENSG00000272821	2.80263	4.17e-07
Up	ENSG00000278996	2.76982	4.88e-05
Up	ENSG00000273275	2.73319	5.67e-06
Up	ENSG00000287314	2.71217	2.51e-09
Up	ENSG00000250714	2.70455	1.33e-09
Up	ENSG00000256040	2.70208	1.66e-06
Up	ENSG00000229851	2.6925	2.3e-06
Up	ENSG00000281327	2.68465	4.66e-11
Up	ENSG00000265840	2.66361	7.46e-09
Up	ENSG00000281181	2.64794	9.84e-05
Up	ENSG00000280614	2.64766	9.97e-05
Up	ENSG00000280800	2.64382	9.99e-05
Up	ENSG00000256152	2.6325	1.93e-07
Up	ENSG00000285639	2.61992	4.3e-12
Up	ENSG00000227964	2.56616	2.95e-07
Up	ENSG00000224272	2.5374	1.16e-07
Up	ENSG00000272379	2.48701	1.37e-07
Up	ENSG00000254721	2.44036	7.4e-06
Up	ENSG00000263585	2.41988	4.53e-06
Up	ENSG00000228437	2.4088	8.98e-08
Up	ENSG00000183242	2.40639	1.69e-05
Up	ENSG00000254263	2.36373	6.17e-13
Up	ENSG00000254578	2.35404	1.38e-06
Up	ENSG00000266642	2.33933	1.42e-05
Up	ENSG00000260695	2.30362	1.82e-06
Up	ENSG00000263786	2.28691	6.82e-09
Up	ENSG00000271216	2.27391	4.16e-07
Up	ENSG00000226445	2.25473	1.93e-09
Up	ENSG00000228358	2.24312	6.78e-07
Up	ENSG00000274996	2.23911	1.19e-06
Up	ENSG00000233589	2.23848	1.03e-05
Up	ENSG00000253490	2.21429	5.26e-07
Up	ENSG00000226320	2.20704	3.82e-05
Up	ENSG00000274508	2.18763	1.15e-08
Up	ENSG00000203585	2.16269	8.94e-08
Up	ENSG00000259442	2.14821	0.000223
Up	ENSG00000287482	2.13704	4.54e-06
Up	ENSG00000232192	2.11492	2.56e-07
Up	ENSG00000287786	2.10677	4e-07
Up	ENSG00000204949	2.09229	1.29e-05
Up	ENSG00000270321	2.08096	5.52e-05
Up	ENSG00000234578	2.08043	2.1e-06
Up	ENSG00000263745	2.0771	1.92e-05
Up	ENSG00000234431	2.07385	6.1e-05
Up	ENSG00000261104	2.06862	2.56e-05
Up	ENSG00000266602	2.05547	0.000165
Up	ENSG00000261641	2.0363	0.00049
Up	ENSG00000228630	2.00577	0.000348
Up	ENSG00000243762	1.98485	0.000235
Up	ENSG00000225339	1.98203	1.34e-06
Up	ENSG00000281383	1.98185	0.00356
Up	ENSG00000237525	1.97533	1.57e-05
Up	ENSG00000241599	1.96113	3.98e-06
Up	ENSG00000249084	1.95453	6e-06
Up	ENSG00000243885	1.92397	0.000103
Up	ENSG00000249100	1.89147	3.14e-06
Up	ENSG00000251138	1.86468	0.00113
Up	ENSG00000251320	1.8387	0.000252
Up	ENSG00000263680	1.83209	4.89e-05
Up	ENSG00000253174	1.82921	0.000227
Up	ENSG00000267013	1.82884	0.000152
Up	ENSG00000228918	1.82221	0.000245
Up	ENSG00000279082	1.82127	2.84e-05
Up	ENSG00000248870	1.79392	5.25e-05
Up	ENSG00000244332	1.77419	0.000264
Up	ENSG00000215023	1.76947	9.38e-05
Up	ENSG00000275902	1.73846	8.91e-05
Up	ENSG00000224116	1.73845	4.99e-05
Up	ENSG00000248393	1.7355	1.02e-05
Up	ENSG00000258616	1.70661	0.00456
Up	ENSG00000257764	1.69576	0.00919
Up	ENSG00000259871	1.68597	0.000286
Up	ENSG00000264019	1.67767	0.00337
Up	ENSG00000232309	1.67367	0.000267
Up	ENSG00000261063	1.67366	0.00286
Up	ENSG00000256115	1.66698	0.00383
Up	ENSG00000268316	1.65518	3.33e-05
Up	ENSG00000253658	1.64565	0.000445
Up	ENSG00000235872	1.64383	0.00325
Up	ENSG00000258757	1.64362	0.00267
Up	ENSG00000250541	1.64103	0.00011
Up	ENSG00000269899	1.61794	6.52e-05
Up	ENSG00000244137	1.61753	0.000278
Up	ENSG00000255178	1.61749	0.00178
Up	ENSG00000227036	1.60031	0.000115
Up	ENSG00000256146	1.58189	0.00849
Up	ENSG00000235304	1.57914	0.000585
Up	ENSG00000260289	1.56012	0.00488
Up	ENSG00000279668	1.54555	0.000441
Up	ENSG00000273576	1.52171	2.32e-05
Up	ENSG00000261200	1.52136	0.000399
Up	ENSG00000267143	1.51923	0.00451
Up	ENSG00000276232	1.51387	0.0383
Up	ENSG00000277619	1.49751	0.000626
Up	ENSG00000265845	1.48312	2.63e-05
Up	ENSG00000272558	1.48199	0.00448
Up	ENSG00000228028	1.47715	0.000164
Up	ENSG00000177234	1.47463	0.00314
Up	ENSG00000228308	1.46775	0.000936
Up	ENSG00000261586	1.46771	0.00113
Up	ENSG00000265987	1.46646	0.00643
Up	ENSG00000230628	1.46404	0.00971
Up	ENSG00000246790	1.46402	9.47e-05
Up	ENSG00000287286	1.46224	0.00941
Up	ENSG00000263466	1.4565	1.72e-05
Up	ENSG00000272760	1.45304	0.00655
Up	ENSG00000225206	1.43988	0.00489
Up	ENSG00000227769	1.41877	0.000453
Up	ENSG00000257181	1.41814	0.0072
Up	ENSG00000227068	1.41483	5.76e-05
Up	ENSG00000259439	1.40343	0.0115
Up	ENSG00000286003	1.39394	0.00303
Up	ENSG00000249835	1.38249	0.000311
Up	ENSG00000249007	1.38092	0.0053
Up	ENSG00000271926	1.38025	9.54e-05
Up	ENSG00000236841	1.37783	5.91e-05
Up	ENSG00000253519	1.36565	8.62e-05
Up	ENSG00000263501	1.35862	0.000234
Up	ENSG00000261573	1.35569	0.000775
Up	ENSG00000267257	1.3556	0.0129
Up	ENSG00000260920	1.33889	1.75e-05
Up	ENSG00000278769	1.33662	0.00879
Up	ENSG00000245164	1.32824	0.000234
Up	ENSG00000258869	1.32516	0.00161
Up	ENSG00000285948	1.32384	0.00226
Up	ENSG00000249318	1.32327	0.00215
Up	ENSG00000223715	1.32196	0.0137
Up	ENSG00000226715	1.3205	0.00308
Up	ENSG00000253666	1.30836	0.00477
Up	ENSG00000275216	1.29752	0.0107
Up	ENSG00000235142	1.29578	0.0127
Up	ENSG00000262413	1.28195	0.0299
Up	ENSG00000229970	1.27871	0.0119
Up	ENSG00000251408	1.27677	0.0031
Up	ENSG00000275638	1.27235	0.00321
Up	ENSG00000284543	1.25863	0.00892
Up	ENSG00000272046	1.25243	0.0427
Up	ENSG00000245080	1.24358	0.00154
Up	ENSG00000231898	1.23318	0.0323
Up	ENSG00000235532	1.23207	0.00781
Up	ENSG00000228742	1.22795	0.00668
Up	ENSG00000276434	1.22211	0.000981
Up	ENSG00000225790	1.21816	0.0237
Up	ENSG00000250488	1.21516	0.0207
Up	ENSG00000230733	1.20669	0.0489
Up	ENSG00000255882	1.19433	0.0045
Up	ENSG00000258667	1.19355	7.06e-05
Up	ENSG00000242428	1.19299	0.00599
Up	ENSG00000267943	1.19129	0.0158
Up	ENSG00000283662	1.17638	0.00627
Up	ENSG00000245526	1.1641	0.0387
Up	ENSG00000253972	1.16247	0.00308
Up	ENSG00000268120	1.1572	0.0313
Up	ENSG00000286559	1.15653	0.00597
Up	ENSG00000287446	1.15574	0.0125
Up	ENSG00000256789	1.14534	0.00228
Up	ENSG00000258035	1.14534	0.00156
Up	ENSG00000234308	1.1401	0.00482
Up	ENSG00000260064	1.13996	0.00185
Up	ENSG00000281591	1.1378	0.0487
Up	ENSG00000214919	1.13313	0.00892
Up	ENSG00000287765	1.13258	0.0486
Up	ENSG00000228933	1.13169	0.0299
Up	ENSG00000266869	1.13142	0.0148
Up	ENSG00000259721	1.11992	0.0273
Up	ENSG00000260107	1.11486	0.0162
Up	ENSG00000287566	1.10784	0.0322
Up	ENSG00000263120	1.09097	0.00159
Up	ENSG00000286563	1.08834	0.0104
Up	ENSG00000267719	1.08355	0.014
Up	ENSG00000248458	1.07505	0.00442
Up	ENSG00000261327	1.07429	0.0165
Up	ENSG00000243415	1.06766	0.0135
Up	ENSG00000286316	1.05607	0.00161
Up	ENSG00000271065	1.05528	0.0158
Up	ENSG00000234389	1.05282	0.0144
Up	ENSG00000228655	1.02465	0.00115
Up	ENSG00000277675	1.02063	0.0059
Up	ENSG00000259954	1.01954	0.0154
Up	ENSG00000224216	1.01915	0.0374
Up	ENSG00000265784	1.00923	0.0428
Up	ENSG00000188280	1.00117	0.0273
Down	ENSG00000271880	-7.9348	2.69e-31
Down	ENSG00000263424	-7.26213	2.33e-29
Down	ENSG00000256124	-6.55248	1.76e-16
Down	ENSG00000228971	-6.39591	1.53e-21
Down	ENSG00000228639	-6.28503	2.32e-19
Down	ENSG00000258399	-6.2264	1.23e-35
Down	ENSG00000285565	-6.22292	8.78e-12
Down	ENSG00000145075	-5.9113	1.26e-20
Down	ENSG00000236333	-5.83323	6.15e-15
Down	ENSG00000287148	-5.81468	1.53e-15
Down	ENSG00000257379	-5.79181	2.52e-18
Down	ENSG00000250538	-5.78128	3.37e-18
Down	ENSG00000259604	-5.77314	8.77e-21
Down	ENSG00000234918	-5.75113	2.22e-13
Down	ENSG00000260035	-5.71871	3.81e-24
Down	ENSG00000255036	-5.71023	1.11e-21
Down	ENSG00000286463	-5.68597	5.84e-15
Down	ENSG00000248464	-5.61586	7.38e-20
Down	ENSG00000229246	-5.55806	4.69e-24
Down	ENSG00000256947	-5.54581	5.32e-17
Down	ENSG00000248869	-5.52007	4.27e-20
Down	ENSG00000254951	-5.49979	2.51e-13
Down	ENSG00000273149	-5.47853	1.01e-35
Down	ENSG00000250961	-5.45326	2.19e-25
Down	ENSG00000255191	-5.43558	2.79e-20
Down	ENSG00000234961	-5.4212	5.98e-20
Down	ENSG00000233766	-5.27795	4.99e-20
Down	ENSG00000256916	-5.25938	6.78e-16
Down	ENSG00000259244	-5.23624	3.77e-22
Down	ENSG00000255794	-5.19956	2.16e-11
Down	ENSG00000270066	-5.17724	3.14e-07
Down	ENSG00000242908	-5.17286	3.06e-18
Down	ENSG00000226482	-5.13988	6.74e-11
Down	ENSG00000261054	-5.1335	2.57e-18
Down	ENSG00000231246	-5.07527	8.77e-21
Down	ENSG00000268204	-5.0039	9.69e-17
Down	ENSG00000285900	-4.97767	3.77e-25
Down	ENSG00000285051	-4.93873	2.68e-19
Down	ENSG00000197291	-4.92777	4.13e-22
Down	ENSG00000267532	-4.92557	1.32e-23
Down	ENSG00000244738	-4.91232	8.98e-20
Down	ENSG00000227888	-4.90969	1.69e-20
Down	ENSG00000285294	-4.87213	7.29e-16
Down	ENSG00000277631	-4.85241	7.38e-20
Down	ENSG00000241684	-4.82064	2.86e-25
Down	ENSG00000286596	-4.81708	3.86e-18
Down	ENSG00000261175	-4.80244	1.88e-12
Down	ENSG00000288587	-4.76237	7.83e-16
Down	ENSG00000251381	-4.75805	4.62e-16
Down	ENSG00000227591	-4.75312	7.33e-17
Down	ENSG00000272143	-4.75255	3.32e-21
Down	ENSG00000244968	-4.74475	1.95e-24
Down	ENSG00000264772	-4.69439	2.53e-19
Down	ENSG00000285338	-4.6591	1.08e-13
Down	ENSG00000286647	-4.62451	6.21e-12
Down	ENSG00000228162	-4.62207	2.96e-17
Down	ENSG00000251095	-4.61466	3.47e-11
Down	ENSG00000258498	-4.60514	1.1e-19
Down	ENSG00000235584	-4.5862	1.68e-11
Down	ENSG00000237560	-4.56126	5.1e-20
Down	ENSG00000260025	-4.55679	1.46e-22
Down	ENSG00000259001	-4.55427	2.33e-15
Down	ENSG00000229240	-4.54568	1.05e-21
Down	ENSG00000276668	-4.54538	1.64e-14
Down	ENSG00000263508	-4.51055	8.62e-22
Down	ENSG00000226005	-4.49925	7e-16
Down	ENSG00000272606	-4.48333	1.41e-23
Down	ENSG00000270412	-4.48078	1.39e-20
Down	ENSG00000259080	-4.47948	9.97e-15
Down	ENSG00000254531	-4.47398	2.84e-24
Down	ENSG00000271758	-4.46979	2.16e-19
Down	ENSG00000282728	-4.46405	3.51e-18
Down	ENSG00000287553	-4.46096	2.49e-19
Down	ENSG00000272195	-4.45494	1.05e-19
Down	ENSG00000230910	-4.45182	4.49e-19
Down	ENSG00000273771	-4.45116	5.02e-20
Down	ENSG00000236618	-4.45032	2.41e-19
Down	ENSG00000266256	-4.45003	6.64e-16
Down	ENSG00000249203	-4.4486	1.05e-11
Down	ENSG00000284672	-4.42182	7.11e-13
Down	ENSG00000287647	-4.40781	1.71e-14
Down	ENSG00000260886	-4.38101	5.36e-16
Down	ENSG00000259932	-4.37972	2.34e-16
Down	ENSG00000234715	-4.36311	4.4e-13
Down	ENSG00000286500	-4.35486	2.05e-21
Down	ENSG00000248994	-4.35231	1.09e-15
Down	ENSG00000267280	-4.35043	1.48e-19
Down	ENSG00000225670	-4.3484	1.03e-15
Down	ENSG00000286746	-4.34335	3.11e-22
Down	ENSG00000245812	-4.34074	6.97e-22
Down	ENSG00000281769	-4.33238	2.1e-11
Down	ENSG00000250341	-4.32982	2.32e-17
Down	ENSG00000267390	-4.31598	1.68e-23
Down	ENSG00000286961	-4.31514	6.76e-13
Down	ENSG00000287146	-4.31346	1.42e-19
Down	ENSG00000269110	-4.31204	7.48e-20
Down	ENSG00000255026	-4.30638	1.37e-10
Down	ENSG00000263096	-4.29913	3.28e-16
Down	ENSG00000287313	-4.28542	2.63e-13
Down	ENSG00000272904	-4.28484	5.41e-15
Down	ENSG00000267296	-4.27788	5.69e-21
Down	ENSG00000237986	-4.27116	8.62e-22
Down	ENSG00000286322	-4.27002	5.56e-12
Down	ENSG00000254921	-4.2693	7.38e-20
Down	ENSG00000272159	-4.26623	2.9e-15
Down	ENSG00000253434	-4.26221	2.8e-13
Down	ENSG00000174171	-4.25946	5.46e-20
Down	ENSG00000224361	-4.25076	4.47e-16
Down	ENSG00000282885	-4.25032	1.26e-16
Down	ENSG00000279571	-4.23474	2.17e-16
Down	ENSG00000258232	-4.23174	1.36e-07
Down	ENSG00000285957	-4.22504	5.11e-18
Down	ENSG00000253768	-4.22315	1.15e-12
Down	ENSG00000276077	-4.21712	2e-06
Down	ENSG00000254369	-4.20751	3.89e-18
Down	ENSG00000279047	-4.19773	4.25e-12
Down	ENSG00000231367	-4.18285	2.63e-15
Down	ENSG00000254366	-4.17768	2.63e-16
Down	ENSG00000263917	-4.1738	7.67e-14
Down	ENSG00000260260	-4.17171	2.48e-17
Down	ENSG00000254109	-4.16745	8.18e-19
Down	ENSG00000275367	-4.1496	2.2e-16
Down	ENSG00000256654	-4.13737	3.07e-14
Down	ENSG00000261064	-4.13592	7.65e-21
Down	ENSG00000227227	-4.13477	3.36e-18
Down	ENSG00000277135	-4.12892	1.55e-18
Down	ENSG00000288271	-4.12735	3.2e-20
Down	ENSG00000250971	-4.10232	1.91e-20
Down	ENSG00000267603	-4.09946	1.02e-15
Down	ENSG00000258301	-4.09419	9.88e-17
Down	ENSG00000269900	-4.08968	1.16e-22
Down	ENSG00000265369	-4.08331	8.49e-08
Down	ENSG00000279068	-4.06338	4.51e-17
Down	ENSG00000253190	-4.06297	1.94e-15
Down	ENSG00000255495	-4.0535	1.39e-20
Down	ENSG00000232415	-4.05097	1.06e-16
Down	ENSG00000251660	-4.04962	2.23e-15
Down	ENSG00000224307	-4.04314	1.53e-21
Down	ENSG00000237233	-4.03282	1.87e-11
Down	ENSG00000273184	-4.03232	4.81e-14
Down	ENSG00000275457	-4.03148	6.82e-18
Down	ENSG00000242268	-4.03134	1.76e-13
Down	ENSG00000229108	-4.02916	2.55e-16
Down	ENSG00000280273	-4.02846	1.05e-19
Down	ENSG00000270726	-4.02756	2.12e-16
Down	ENSG00000250501	-4.02448	8.24e-10
Down	ENSG00000283647	-4.01228	2.65e-14
Down	ENSG00000248332	-3.99856	7.6e-18
Down	ENSG00000231160	-3.99429	3.44e-23
Down	ENSG00000250334	-3.99123	5e-18
Down	ENSG00000247728	-3.98968	9.43e-21
Down	ENSG00000284685	-3.98842	5.1e-18
Down	ENSG00000273209	-3.9871	6.1e-19
Down	ENSG00000254670	-3.98685	3.69e-16
Down	ENSG00000239268	-3.98389	3.13e-14
Down	ENSG00000275612	-3.9836	6.61e-12
Down	ENSG00000259430	-3.98128	8.57e-16
Down	ENSG00000245330	-3.97942	1.58e-16
Down	ENSG00000224958	-3.97587	2.81e-17
Down	ENSG00000258813	-3.97419	1.34e-20
Down	ENSG00000234026	-3.9693	2.64e-19
Down	ENSG00000262079	-3.96325	9.34e-17
Down	ENSG00000286333	-3.96265	3.56e-16
Down	ENSG00000240240	-3.95607	2.45e-15
Down	ENSG00000248787	-3.95541	2.4e-18
Down	ENSG00000222043	-3.94926	4.5e-20
Down	ENSG00000229019	-3.94825	7.79e-18
Down	ENSG00000288044	-3.94666	3.94e-20
Down	ENSG00000233907	-3.94434	7.46e-13
Down	ENSG00000249456	-3.9395	4.03e-15
Down	ENSG00000232347	-3.93477	8.48e-19
Down	ENSG00000286935	-3.92576	2.64e-10
Down	ENSG00000261771	-3.92547	4.26e-07
Down	ENSG00000231170	-3.92446	4.57e-17
Down	ENSG00000285336	-3.9203	5.9e-16
Down	ENSG00000248275	-3.91566	3.01e-21
Down	ENSG00000245112	-3.91543	3.77e-22
Down	ENSG00000259359	-3.9143	2.71e-17
Down	ENSG00000243836	-3.90637	6.67e-18
Down	ENSG00000253200	-3.9006	1.73e-24
Down	ENSG00000285691	-3.8976	7.63e-14
Down	ENSG00000263400	-3.89711	6.36e-19
Down	ENSG00000273650	-3.89673	2.01e-14
Down	ENSG00000260807	-3.89534	2.46e-15
Down	ENSG00000231943	-3.89514	9.52e-15
Down	ENSG00000206417	-3.89473	5e-18
Down	ENSG00000258819	-3.89258	1.3e-15
Down	ENSG00000233639	-3.87586	2.46e-10
Down	ENSG00000233858	-3.85792	5.89e-16
Down	ENSG00000260343	-3.85509	5.75e-10
Down	ENSG00000264345	-3.8496	4.16e-17
Down	ENSG00000238142	-3.84316	6.52e-18
Down	ENSG00000254042	-3.84182	4.17e-16
Down	ENSG00000281655	-3.83932	1.31e-10
Down	ENSG00000271858	-3.83464	1.7e-15
Down	ENSG00000238120	-3.82553	5.89e-14
Down	ENSG00000234840	-3.82435	1.9e-11
Down	ENSG00000233223	-3.82082	2.65e-19
Down	ENSG00000227467	-3.82017	7.46e-15
Down	ENSG00000237159	-3.81937	6.05e-12
Down	ENSG00000286289	-3.81823	2.27e-17
Down	ENSG00000251448	-3.81663	4.17e-15
Down	ENSG00000286373	-3.81645	3.57e-16
Down	ENSG00000230393	-3.81353	5.08e-11
Down	ENSG00000262119	-3.81261	4.01e-14
Down	ENSG00000260823	-3.80767	2.5e-13
Down	ENSG00000223403	-3.8073	8.77e-17
Down	ENSG00000248668	-3.80648	1.09e-17
Down	ENSG00000223685	-3.80548	9.58e-18
Down	ENSG00000256151	-3.79384	2.54e-13
Down	ENSG00000231114	-3.79117	1.55e-08
Down	ENSG00000226249	-3.79077	1.58e-12
Down	ENSG00000268592	-3.78855	6.53e-13
Down	ENSG00000282556	-3.78692	1.42e-13
Down	ENSG00000284116	-3.77871	7.04e-17
Down	ENSG00000275964	-3.77741	5.77e-18
Down	ENSG00000267659	-3.77375	9.81e-13
Down	ENSG00000244239	-3.77148	6.27e-13
Down	ENSG00000270419	-3.76598	1.71e-17
Down	ENSG00000246430	-3.76518	1.6e-12
Down	ENSG00000269068	-3.76335	3.93e-14
Down	ENSG00000250685	-3.76213	1.73e-12
Down	ENSG00000283383	-3.76202	7.38e-20
Down	ENSG00000255545	-3.75997	7e-10
Down	ENSG00000229116	-3.75955	6.62e-16
Down	ENSG00000258410	-3.75847	3.69e-18
Down	ENSG00000286288	-3.75785	4.44e-14
Down	ENSG00000255198	-3.75709	6.06e-17
Down	ENSG00000269966	-3.7554	5.41e-15
Down	ENSG00000235314	-3.7522	6.38e-16
Down	ENSG00000284708	-3.7518	1.06e-11
Down	ENSG00000283141	-3.75016	2.45e-13
Down	ENSG00000254453	-3.7483	2.42e-15
Down	ENSG00000179743	-3.74764	3.56e-16
Down	ENSG00000272734	-3.72994	1.46e-18
Down	ENSG00000275719	-3.72831	8.96e-12
Down	ENSG00000285553	-3.72686	1.6e-14
Down	ENSG00000250988	-3.72073	2.47e-16
Down	ENSG00000273061	-3.71573	1.03e-18
Down	ENSG00000265943	-3.7153	9.79e-14
Down	ENSG00000273388	-3.71484	4.99e-14
Down	ENSG00000259070	-3.71372	5.31e-15
Down	ENSG00000255052	-3.71313	8.11e-14
Down	ENSG00000256139	-3.71042	2.08e-14
Down	ENSG00000250829	-3.70208	1.18e-19
Down	ENSG00000256508	-3.70095	2.91e-16
Down	ENSG00000286721	-3.69869	5.93e-17
Down	ENSG00000235271	-3.68904	5.86e-17
Down	ENSG00000265752	-3.68799	2.06e-12
Down	ENSG00000254528	-3.68501	4.72e-14
Down	ENSG00000247675	-3.68246	6.96e-14
Down	ENSG00000272767	-3.67995	1.82e-18
Down	ENSG00000253406	-3.67988	1.86e-15
Down	ENSG00000264982	-3.67523	2.97e-10
Down	ENSG00000261026	-3.67109	3.73e-10
Down	ENSG00000271730	-3.66894	4.52e-13
Down	ENSG00000226409	-3.66769	3.34e-12
Down	ENSG00000254929	-3.66613	8.82e-22
Down	ENSG00000258636	-3.66463	8.64e-15
Down	ENSG00000231749	-3.66302	1.2e-12
Down	ENSG00000256150	-3.65726	7.86e-17
Down	ENSG00000253177	-3.65344	3.71e-13
Down	ENSG00000236514	-3.6516	1.29e-14
Down	ENSG00000249436	-3.64868	2.57e-14
Down	ENSG00000203706	-3.6471	1.62e-16
Down	ENSG00000261113	-3.64026	1.6e-16
Down	ENSG00000287666	-3.63833	1.63e-10
Down	ENSG00000233651	-3.63305	4.64e-08
Down	ENSG00000234076	-3.63247	8.21e-15
Down	ENSG00000229167	-3.63151	1.43e-16
Down	ENSG00000237361	-3.63094	6.84e-11
Down	ENSG00000253474	-3.62979	5.9e-16
Down	ENSG00000251169	-3.62841	3.58e-13
Down	ENSG00000288012	-3.62702	2.6e-17
Down	ENSG00000281831	-3.62359	1.8e-14
Down	ENSG00000231703	-3.62208	1.4e-19
Down	ENSG00000267583	-3.62137	1.39e-15
Down	ENSG00000275465	-3.61957	1.3e-09
Down	ENSG00000232079	-3.61639	3.48e-12
Down	ENSG00000285621	-3.61375	5.38e-13
Down	ENSG00000283083	-3.61355	4.91e-11
Down	ENSG00000287373	-3.60401	1.5e-11
Down	ENSG00000228222	-3.60229	1.47e-16
Down	ENSG00000225028	-3.60126	8.92e-13
Down	ENSG00000203279	-3.59724	8.68e-17
Down	ENSG00000256092	-3.59387	2.25e-16
Down	ENSG00000231606	-3.59238	2.41e-11
Down	ENSG00000270607	-3.59054	9.39e-15
Down	ENSG00000268069	-3.59048	1.04e-15
Down	ENSG00000272256	-3.58904	4.16e-17
Down	ENSG00000099869	-3.58738	1.2e-13
Down	ENSG00000228804	-3.58725	5.01e-15
Down	ENSG00000248844	-3.58365	8.15e-10
Down	ENSG00000234899	-3.58263	1.48e-12
Down	ENSG00000254731	-3.5815	1.14e-14
Down	ENSG00000284513	-3.57666	5.18e-12
Down	ENSG00000213373	-3.57588	1.71e-15
Down	ENSG00000253187	-3.5719	2.54e-13
Down	ENSG00000270077	-3.55893	2.38e-14
Down	ENSG00000251359	-3.55864	1.78e-15
Down	ENSG00000277459	-3.55841	4.25e-17
Down	ENSG00000263065	-3.5582	2.22e-13
Down	ENSG00000197180	-3.55802	2.39e-15
Down	ENSG00000231690	-3.55489	7.59e-13
Down	ENSG00000235875	-3.55392	9.16e-14
Down	ENSG00000260372	-3.55251	1.11e-11
Down	ENSG00000222044	-3.54839	5.64e-12
Down	ENSG00000287527	-3.54824	3.11e-13
Down	ENSG00000235033	-3.54806	6.13e-17
Down	ENSG00000255471	-3.54741	9.41e-16
Down	ENSG00000230490	-3.54672	4.29e-14
Down	ENSG00000285933	-3.54584	4.22e-12
Down	ENSG00000269289	-3.54518	6.58e-11
Down	ENSG00000262049	-3.54283	2.8e-13
Down	ENSG00000261625	-3.54114	1.4e-13
Down	ENSG00000260899	-3.54081	8.06e-11
Down	ENSG00000255284	-3.53978	4.57e-17
Down	ENSG00000236975	-3.53555	1.92e-12
Down	ENSG00000283031	-3.53356	7.54e-15
Down	ENSG00000248222	-3.53321	2.64e-15
Down	ENSG00000274629	-3.53204	2.27e-15
Down	ENSG00000287156	-3.53158	8.52e-13
Down	ENSG00000236849	-3.52418	3.69e-16
Down	ENSG00000272523	-3.52418	7.3e-15
Down	ENSG00000177133	-3.52404	2.32e-12
Down	ENSG00000271853	-3.52326	2.61e-14
Down	ENSG00000231236	-3.52187	1.99e-12
Down	ENSG00000259129	-3.52148	1.92e-13
Down	ENSG00000287115	-3.51903	2.13e-15
Down	ENSG00000249307	-3.51579	1.89e-14
Down	ENSG00000204706	-3.5122	2.13e-15
Down	ENSG00000265399	-3.51151	2.05e-14
Down	ENSG00000227681	-3.51024	8.36e-12
Down	ENSG00000286883	-3.50924	3.51e-14
Down	ENSG00000275120	-3.50853	4.82e-22
Down	ENSG00000272801	-3.50828	4.29e-15
Down	ENSG00000226237	-3.50712	7.59e-17
Down	ENSG00000283549	-3.50441	3.62e-14
Down	ENSG00000283000	-3.5041	1.13e-11
Down	ENSG00000284048	-3.49767	1.2e-12
Down	ENSG00000260572	-3.49648	4.53e-15
Down	ENSG00000267339	-3.49179	3.51e-12
Down	ENSG00000271869	-3.48975	5.48e-16
Down	ENSG00000235257	-3.48706	7.8e-22
Down	ENSG00000250208	-3.48366	3.52e-15
Down	ENSG00000253944	-3.47988	6.57e-14
Down	ENSG00000254473	-3.47854	2.57e-14
Down	ENSG00000187013	-3.4778	2.86e-13
Down	ENSG00000212766	-3.47742	1.05e-08
Down	ENSG00000271155	-3.47717	1.43e-13
Down	ENSG00000251661	-3.47641	2.8e-14
Down	ENSG00000286695	-3.47269	5.89e-14
Down	ENSG00000234390	-3.47211	3.76e-14
Down	ENSG00000246582	-3.47138	1.07e-14
Down	ENSG00000260136	-3.46932	5.53e-16
Down	ENSG00000225057	-3.46876	1.78e-16
Down	ENSG00000229206	-3.4668	7.08e-13
Down	ENSG00000260026	-3.46616	1.13e-09
Down	ENSG00000225725	-3.46501	1.3e-12
Down	ENSG00000178734	-3.46453	1.94e-13
Down	ENSG00000272823	-3.46308	2.15e-14
Down	ENSG00000230074	-3.4623	1.42e-19
Down	ENSG00000274092	-3.46063	1.23e-14
Down	ENSG00000197308	-3.45861	1.4e-07
Down	ENSG00000224318	-3.45713	1.33e-13
Down	ENSG00000286805	-3.45689	7.62e-16
Down	ENSG00000285702	-3.45671	4.16e-17
Down	ENSG00000287620	-3.45562	1.24e-15
Down	ENSG00000257681	-3.45476	2.01e-12
Down	ENSG00000251257	-3.45351	2.11e-13
Down	ENSG00000225393	-3.45287	1.51e-14
Down	ENSG00000272541	-3.45205	2.59e-10
Down	ENSG00000260409	-3.45133	9e-13
Down	ENSG00000255595	-3.44992	8.37e-10
Down	ENSG00000269386	-3.4498	5.11e-22
Down	ENSG00000243319	-3.44846	1.65e-12
Down	ENSG00000277449	-3.4447	7.34e-17
Down	ENSG00000246022	-3.444	9.14e-11
Down	ENSG00000272508	-3.44097	1.42e-13
Down	ENSG00000260693	-3.43974	6.69e-16
Down	ENSG00000272146	-3.43906	1.18e-15
Down	ENSG00000258851	-3.43639	1.29e-15
Down	ENSG00000235904	-3.43612	1.66e-13
Down	ENSG00000273471	-3.43304	2.76e-14
Down	ENSG00000244479	-3.43111	2.77e-15
Down	ENSG00000286081	-3.43085	2.48e-11
Down	ENSG00000249669	-3.42966	5.67e-18
Down	ENSG00000286250	-3.42641	9.05e-10
Down	ENSG00000232527	-3.42587	2.75e-15
Down	ENSG00000272808	-3.4257	3.08e-11
Down	ENSG00000232104	-3.4249	4.28e-18
Down	ENSG00000250049	-3.41282	1.91e-09
Down	ENSG00000197934	-3.41218	1.29e-15
Down	ENSG00000281333	-3.41159	9.33e-15
Down	ENSG00000215374	-3.41118	2.96e-17
Down	ENSG00000230091	-3.40646	3.69e-14
Down	ENSG00000287692	-3.40597	6.41e-10
Down	ENSG00000226416	-3.40553	1.39e-11
Down	ENSG00000228536	-3.40291	1.14e-14
Down	ENSG00000283052	-3.40269	5.34e-14
Down	ENSG00000231817	-3.40267	1.28e-09
Down	ENSG00000267506	-3.40188	6.26e-12
Down	ENSG00000277987	-3.40157	8.77e-12
Down	ENSG00000287644	-3.39958	5.89e-14
Down	ENSG00000285106	-3.39927	1.01e-19
Down	ENSG00000226965	-3.39886	5.08e-08
Down	ENSG00000261889	-3.39831	1.22e-13
Down	ENSG00000253509	-3.39766	1.71e-14
Down	ENSG00000180769	-3.39663	1.3e-22
Down	ENSG00000230747	-3.39598	1.07e-13
Down	ENSG00000277270	-3.39592	1.26e-11
Down	ENSG00000259719	-3.39552	2.71e-16
Down	ENSG00000287986	-3.39297	6.23e-13
Down	ENSG00000261519	-3.39277	3.33e-14
Down	ENSG00000223855	-3.3918	2.24e-13
Down	ENSG00000232860	-3.39138	1.44e-13
Down	ENSG00000272690	-3.391	8.17e-17
Down	ENSG00000269054	-3.38868	1.01e-16
Down	ENSG00000224525	-3.38479	3.45e-13
Down	ENSG00000270792	-3.38121	1.24e-14
Down	ENSG00000264575	-3.37896	1.6e-14
Down	ENSG00000272754	-3.37879	3.13e-16
Down	ENSG00000281358	-3.3767	1.31e-13
Down	ENSG00000263586	-3.37423	1.26e-16
Down	ENSG00000177757	-3.3737	3.84e-15
Down	ENSG00000232692	-3.37369	1.8e-14
Down	ENSG00000233251	-3.37302	3.21e-14
Down	ENSG00000286508	-3.3716	4.16e-15
Down	ENSG00000249679	-3.36617	2.22e-12
Down	ENSG00000272269	-3.36575	3.23e-14
Down	ENSG00000274104	-3.36478	7.14e-15
Down	ENSG00000231826	-3.36449	1.17e-09
Down	ENSG00000231528	-3.35957	2.69e-10
Down	ENSG00000205791	-3.35803	8.24e-15
Down	ENSG00000245025	-3.3578	3.6e-21
Down	ENSG00000225420	-3.3569	1.95e-13
Down	ENSG00000259589	-3.35519	1.49e-14
Down	ENSG00000271780	-3.35143	2.15e-15
Down	ENSG00000229847	-3.35096	1.27e-12
Down	ENSG00000287570	-3.35018	4.86e-12
Down	ENSG00000275494	-3.34828	2.68e-14
Down	ENSG00000261616	-3.34689	2.4e-14
Down	ENSG00000263823	-3.34268	1.36e-14
Down	ENSG00000226808	-3.34042	2.85e-12
Down	ENSG00000232046	-3.34023	2.78e-11
Down	ENSG00000234810	-3.34016	2.13e-10
Down	ENSG00000273424	-3.33983	3.86e-15
Down	ENSG00000237734	-3.33955	3.21e-13
Down	ENSG00000284707	-3.33801	1.11e-18
Down	ENSG00000273784	-3.33714	5.84e-20
Down	ENSG00000204850	-3.33539	5.31e-11
Down	ENSG00000254602	-3.33503	1.03e-12
Down	ENSG00000286433	-3.33483	8.94e-16
Down	ENSG00000259459	-3.32781	6.21e-09
Down	ENSG00000280136	-3.32656	3.9e-13
Down	ENSG00000255418	-3.32149	3.56e-14
Down	ENSG00000269107	-3.32039	4.27e-14
Down	ENSG00000228086	-3.3198	1.73e-14
Down	ENSG00000262528	-3.3173	1.51e-09
Down	ENSG00000287901	-3.31683	3.21e-14
Down	ENSG00000178977	-3.31315	4.87e-18
Down	ENSG00000262728	-3.3122	2.06e-15
Down	ENSG00000213904	-3.31005	1.26e-17
Down	ENSG00000278126	-3.30885	9.31e-16
Down	ENSG00000258056	-3.30711	5.02e-20
Down	ENSG00000205682	-3.30705	5.15e-11
Down	ENSG00000231064	-3.30563	1.79e-15
Down	ENSG00000231532	-3.30494	9.34e-11
Down	ENSG00000272221	-3.30415	1.21e-13
Down	ENSG00000271367	-3.30286	1.22e-10
Down	ENSG00000269194	-3.30207	6.76e-14
Down	ENSG00000246985	-3.30167	3.78e-14
Down	ENSG00000277476	-3.30057	5.22e-21
Down	ENSG00000205959	-3.29639	1.73e-14
Down	ENSG00000262877	-3.29621	6.87e-14
Down	ENSG00000283913	-3.29545	1.69e-14
Down	ENSG00000269888	-3.28829	1.36e-09
Down	ENSG00000267767	-3.28774	4.97e-13
Down	ENSG00000288048	-3.28771	3.35e-11
Down	ENSG00000235192	-3.28594	2.49e-12
Down	ENSG00000272864	-3.2849	2.09e-11
Down	ENSG00000231419	-3.2836	1.83e-08
Down	ENSG00000266962	-3.28303	4.44e-12
Down	ENSG00000232814	-3.28118	4.9e-13
Down	ENSG00000261879	-3.28115	1.29e-18
Down	ENSG00000255201	-3.28038	6.44e-11
Down	ENSG00000258743	-3.27907	1.96e-10
Down	ENSG00000278434	-3.2771	3.5e-15
Down	ENSG00000242767	-3.27625	1.29e-15
Down	ENSG00000258944	-3.27581	5.33e-13
Down	ENSG00000283294	-3.27545	1.03e-11
Down	ENSG00000242288	-3.27472	1.77e-08
Down	ENSG00000288061	-3.2746	5.67e-13
Down	ENSG00000261183	-3.27201	2.41e-13
Down	ENSG00000258034	-3.27113	1.59e-12
Down	ENSG00000257551	-3.26974	1.51e-14
Down	ENSG00000226871	-3.2682	2.39e-13
Down	ENSG00000257038	-3.26812	1.62e-12
Down	ENSG00000274220	-3.26388	1.03e-16
Down	ENSG00000225877	-3.26268	1.81e-12
Down	ENSG00000273244	-3.26124	1.94e-09
Down	ENSG00000262097	-3.26114	2.05e-15
Down	ENSG00000228830	-3.26083	0.000835
Down	ENSG00000226172	-3.25857	5.84e-15
Down	ENSG00000253688	-3.25817	3.41e-14
Down	ENSG00000270001	-3.25747	2.11e-12
Down	ENSG00000287998	-3.25284	5.34e-12
Down	ENSG00000234161	-3.25239	8.69e-15
Down	ENSG00000233421	-3.25214	4.2e-12
Down	ENSG00000267653	-3.25142	1.72e-09
Down	ENSG00000233644	-3.24898	3.55e-12
Down	ENSG00000277324	-3.24816	2.37e-13
Down	ENSG00000230366	-3.24728	1.1e-13
Down	ENSG00000248727	-3.24375	5.67e-14
Down	ENSG00000229498	-3.24176	1.8e-12
Down	ENSG00000214942	-3.23555	4.01e-12
Down	ENSG00000225938	-3.23461	1.08e-15
Down	ENSG00000240423	-3.23137	1.42e-11
Down	ENSG00000254192	-3.22985	7.78e-11
Down	ENSG00000287232	-3.22979	1.12e-12
Down	ENSG00000268751	-3.22949	1.12e-08
Down	ENSG00000278970	-3.22921	2.36e-17
Down	ENSG00000237179	-3.22658	6e-10
Down	ENSG00000274565	-3.225	4.22e-13
Down	ENSG00000278921	-3.22433	1.25e-14
Down	ENSG00000257556	-3.22367	2.46e-12
Down	ENSG00000258535	-3.22314	3.61e-12
Down	ENSG00000228035	-3.22303	1.52e-09
Down	ENSG00000277496	-3.21956	9.98e-15
Down	ENSG00000278899	-3.21819	3.49e-14
Down	ENSG00000279932	-3.21338	4.93e-10
Down	ENSG00000253552	-3.21223	8.02e-16
Down	ENSG00000189419	-3.209	4.34e-13
Down	ENSG00000246662	-3.20837	5.75e-15
Down	ENSG00000249906	-3.2065	1.92e-12
Down	ENSG00000287914	-3.20546	7.49e-09
Down	ENSG00000247121	-3.20477	3.19e-18
Down	ENSG00000267277	-3.20435	1.41e-13
Down	ENSG00000270021	-3.20341	2.23e-13
Down	ENSG00000224713	-3.20323	5.83e-14
Down	ENSG00000237654	-3.20272	1.62e-09
Down	ENSG00000285314	-3.20156	4.2e-07
Down	ENSG00000103472	-3.20151	5.11e-17
Down	ENSG00000249494	-3.19859	4.18e-13
Down	ENSG00000287252	-3.19779	1.16e-08
Down	ENSG00000260037	-3.1969	1.51e-12
Down	ENSG00000227260	-3.19649	5.39e-17
Down	ENSG00000261480	-3.19508	1.18e-14
Down	ENSG00000242741	-3.19494	5.15e-11
Down	ENSG00000253973	-3.19461	1.62e-08
Down	ENSG00000264067	-3.19458	1.35e-13
Down	ENSG00000249258	-3.19402	4.59e-14
Down	ENSG00000260625	-3.19348	2.27e-14
Down	ENSG00000235760	-3.18843	8.54e-13
Down	ENSG00000231663	-3.18697	2.32e-12
Down	ENSG00000230205	-3.18679	8.98e-11
Down	ENSG00000233760	-3.18654	8.82e-12
Down	ENSG00000258789	-3.1853	7.15e-13
Down	ENSG00000269994	-3.18409	1.25e-11
Down	ENSG00000238258	-3.18379	5.22e-11
Down	ENSG00000286039	-3.1833	1.24e-12
Down	ENSG00000287077	-3.18132	6.07e-14
Down	ENSG00000258066	-3.18115	8.24e-12
Down	ENSG00000271895	-3.18042	2.68e-17
Down	ENSG00000237070	-3.17931	3.95e-13
Down	ENSG00000257986	-3.17845	3.28e-07
Down	ENSG00000227220	-3.17553	1.93e-11
Down	ENSG00000228109	-3.17521	5.21e-13
Down	ENSG00000268744	-3.17512	6.62e-16
Down	ENSG00000250266	-3.17392	1.16e-09
Down	ENSG00000285693	-3.17017	5.7e-12
Down	ENSG00000196668	-3.1699	1.4e-10
Down	ENSG00000287255	-3.16817	1.28e-12
Down	ENSG00000233117	-3.16747	1.43e-12
Down	ENSG00000287825	-3.16636	6.38e-14
Down	ENSG00000261003	-3.16597	2.77e-12
Down	ENSG00000286481	-3.16547	2.99e-09
Down	ENSG00000224738	-3.1648	8.41e-14
Down	ENSG00000284237	-3.16424	5.48e-15
Down	ENSG00000272009	-3.16357	3.45e-14
Down	ENSG00000226800	-3.16071	1.12e-12
Down	ENSG00000276772	-3.15995	2.26e-10
Down	ENSG00000279094	-3.15891	3.93e-11
Down	ENSG00000273010	-3.15703	2.35e-13
Down	ENSG00000231437	-3.15557	8.42e-12
Down	ENSG00000249772	-3.15246	1.13e-11
Down	ENSG00000204934	-3.15082	3.81e-14
Down	ENSG00000288045	-3.14928	5.48e-16
Down	ENSG00000180139	-3.14883	5.15e-14
Down	ENSG00000287490	-3.14773	4.34e-11
Down	ENSG00000258334	-3.14421	2.2e-10
Down	ENSG00000283148	-3.14293	5.83e-14
Down	ENSG00000230513	-3.14276	2.98e-14
Down	ENSG00000231711	-3.1412	6.27e-15
Down	ENSG00000231768	-3.13957	9.55e-12
Down	ENSG00000267784	-3.13725	3.85e-13
Down	ENSG00000231969	-3.13718	2.91e-16
Down	ENSG00000237125	-3.13659	3.7e-17
Down	ENSG00000256116	-3.13658	3.47e-08
Down	ENSG00000266208	-3.13467	1.51e-09
Down	ENSG00000255043	-3.13317	1.13e-10
Down	ENSG00000269910	-3.13141	5e-11
Down	ENSG00000224165	-3.13045	6.29e-14
Down	ENSG00000267405	-3.12946	5.19e-12
Down	ENSG00000287024	-3.12931	2.76e-13
Down	ENSG00000230082	-3.12817	3.87e-12
Down	ENSG00000264278	-3.12548	6.52e-12
Down	ENSG00000260578	-3.12511	1.69e-11
Down	ENSG00000225731	-3.12199	1.95e-13
Down	ENSG00000251209	-3.11862	5.43e-13
Down	ENSG00000267100	-3.11676	4.25e-18
Down	ENSG00000285793	-3.11603	4.27e-20
Down	ENSG00000278192	-3.1155	3.06e-11
Down	ENSG00000179523	-3.1145	6.93e-20
Down	ENSG00000239519	-3.11367	1.5e-10
Down	ENSG00000273007	-3.10971	7.74e-15
Down	ENSG00000286892	-3.10666	8.27e-10
Down	ENSG00000230415	-3.10488	1.07e-10
Down	ENSG00000229855	-3.10394	1.49e-08
Down	ENSG00000286300	-3.10344	1.56e-10
Down	ENSG00000276649	-3.10308	2.19e-15
Down	ENSG00000273254	-3.10224	6.12e-16
Down	ENSG00000287756	-3.10055	5.48e-10
Down	ENSG00000253647	-3.10047	2.15e-12
Down	ENSG00000229312	-3.09928	6.9e-14
Down	ENSG00000183154	-3.09761	2.23e-10
Down	ENSG00000273253	-3.09664	1.19e-11
Down	ENSG00000240291	-3.09455	1.04e-13
Down	ENSG00000276728	-3.09444	3.03e-14
Down	ENSG00000276997	-3.09403	5.79e-15
Down	ENSG00000275765	-3.09369	1.18e-12
Down	ENSG00000232306	-3.09207	6.41e-13
Down	ENSG00000259475	-3.09158	2.67e-09
Down	ENSG00000228174	-3.09138	8.52e-11
Down	ENSG00000284657	-3.08908	4.71e-12
Down	ENSG00000236914	-3.0878	3.13e-14
Down	ENSG00000254417	-3.08745	4.17e-08
Down	ENSG00000248132	-3.08741	4.46e-11
Down	ENSG00000265750	-3.08613	2.51e-10
Down	ENSG00000283503	-3.08608	2.1e-11
Down	ENSG00000267373	-3.08538	9.29e-15
Down	ENSG00000273203	-3.08482	8.01e-12
Down	ENSG00000237380	-3.08391	6.19e-13
Down	ENSG00000261520	-3.08257	4.32e-08
Down	ENSG00000260612	-3.07707	6.13e-14
Down	ENSG00000259805	-3.07597	5.28e-11
Down	ENSG00000272975	-3.07426	3.26e-11
Down	ENSG00000278022	-3.07271	8.66e-10
Down	ENSG00000186056	-3.07257	1.77e-14
Down	ENSG00000274769	-3.07243	8.07e-07
Down	ENSG00000273456	-3.07217	1.7e-14
Down	ENSG00000255367	-3.07009	1.27e-09
Down	ENSG00000255650	-3.06915	3.66e-11
Down	ENSG00000285955	-3.06812	1.14e-10
Down	ENSG00000231829	-3.0656	9.6e-12
Down	ENSG00000260274	-3.06388	8.72e-14
Down	ENSG00000227540	-3.06362	3.9e-12
Down	ENSG00000229558	-3.0596	1.22e-10
Down	ENSG00000287740	-3.05588	5.55e-10
Down	ENSG00000254933	-3.05409	8.52e-11
Down	ENSG00000273432	-3.05384	2.8e-13
Down	ENSG00000266538	-3.05087	3.17e-11
Down	ENSG00000267612	-3.04968	4.82e-11
Down	ENSG00000287399	-3.04861	1.31e-08
Down	ENSG00000283352	-3.04499	3.16e-16
Down	ENSG00000267439	-3.044	1.3e-09
Down	ENSG00000186594	-3.04383	1.81e-16
Down	ENSG00000254510	-3.04341	2.85e-11
Down	ENSG00000231496	-3.04292	5.22e-13
Down	ENSG00000286736	-3.04132	6.4e-11
Down	ENSG00000286872	-3.03862	2.3e-12
Down	ENSG00000257434	-3.03837	0.000272
Down	ENSG00000285190	-3.03747	6.89e-12
Down	ENSG00000236017	-3.03542	7.99e-15
Down	ENSG00000288473	-3.03465	1.81e-05
Down	ENSG00000259877	-3.03366	1.19e-15
Down	ENSG00000229931	-3.03284	2.01e-13
Down	ENSG00000225683	-3.03148	3.74e-11
Down	ENSG00000204387	-3.03141	2.47e-18
Down	ENSG00000257831	-3.0311	1.17e-11
Down	ENSG00000269987	-3.03061	2.97e-13
Down	ENSG00000280029	-3.0305	9.95e-13
Down	ENSG00000260778	-3.02952	3.04e-13
Down	ENSG00000273472	-3.02882	7.47e-11
Down	ENSG00000267107	-3.02709	4.08e-16
Down	ENSG00000251399	-3.02547	8.92e-13
Down	ENSG00000257042	-3.02501	2.39e-07
Down	ENSG00000237037	-3.02495	2.68e-16
Down	ENSG00000232063	-3.02363	2.95e-14
Down	ENSG00000267321	-3.02324	8.24e-15
Down	ENSG00000258754	-3.02321	7.91e-10
Down	ENSG00000217455	-3.02229	2.15e-09
Down	ENSG00000287867	-3.01803	3.19e-07
Down	ENSG00000268129	-3.0172	9.22e-13
Down	ENSG00000243197	-3.0167	1.15e-07
Down	ENSG00000259763	-3.01575	1.92e-12
Down	ENSG00000259863	-3.0133	1.08e-11
Down	ENSG00000230587	-3.01325	2.04e-14
Down	ENSG00000267262	-3.01275	5.31e-10
Down	ENSG00000227409	-3.01254	3.79e-10
Down	ENSG00000236209	-3.01166	7.27e-10
Down	ENSG00000262227	-3.01129	2.35e-13
Down	ENSG00000275427	-3.00991	6.08e-11
Down	ENSG00000286129	-3.00891	1.42e-16
Down	ENSG00000286878	-3.00716	2.25e-09
Down	ENSG00000235351	-3.00598	5.53e-11
Down	ENSG00000204620	-3.00541	1.81e-12
Down	ENSG00000285633	-3.00513	0.00011
Down	ENSG00000261332	-3.00418	1.91e-11
Down	ENSG00000235078	-3.00385	2.68e-13
Down	ENSG00000254842	-3.00371	1.37e-13
Down	ENSG00000226252	-3.00199	1.52e-12
Down	ENSG00000283849	-3.00149	5.9e-10
Down	ENSG00000230148	-3.00013	1.07e-12
Down	ENSG00000226578	-2.99942	8.01e-13
Down	ENSG00000272589	-2.99689	3.24e-06
Down	ENSG00000224356	-2.99645	8.5e-14
Down	ENSG00000235852	-2.99529	2.82e-10
Down	ENSG00000284693	-2.99186	1.79e-11
Down	ENSG00000283635	-2.99131	5.89e-10
Down	ENSG00000228290	-2.99117	1.44e-11
Down	ENSG00000225930	-2.98929	4.34e-09
Down	ENSG00000249167	-2.98816	4.02e-12
Down	ENSG00000258909	-2.98707	2.62e-09
Down	ENSG00000270141	-2.98538	1.87e-06
Down	ENSG00000275805	-2.98382	5.63e-10
Down	ENSG00000259523	-2.98314	2.46e-12
Down	ENSG00000250602	-2.98253	7.66e-14
Down	ENSG00000281692	-2.98155	1.96e-09
Down	ENSG00000260599	-2.98106	1.81e-07
Down	ENSG00000257084	-2.98045	7.85e-11
Down	ENSG00000285790	-2.97915	2.8e-09
Down	ENSG00000260708	-2.97911	1.1e-11
Down	ENSG00000237870	-2.97876	5.53e-10
Down	ENSG00000274956	-2.97841	2.39e-08
Down	ENSG00000288100	-2.97754	1.24e-10
Down	ENSG00000254847	-2.97612	1.58e-11
Down	ENSG00000205106	-2.97596	5.23e-12
Down	ENSG00000247809	-2.97594	2.95e-17
Down	ENSG00000230922	-2.97405	2.47e-06
Down	ENSG00000285587	-2.97355	2.1e-07
Down	ENSG00000254876	-2.97345	7.21e-16
Down	ENSG00000225956	-2.97343	6.92e-11
Down	ENSG00000259869	-2.97181	1.32e-13
Down	ENSG00000259005	-2.96836	2.79e-12
Down	ENSG00000237481	-2.96834	8.62e-12
Down	ENSG00000285931	-2.9676	3.08e-12
Down	ENSG00000287976	-2.96746	6.84e-11
Down	ENSG00000272382	-2.9673	4.56e-13
Down	ENSG00000250490	-2.96535	4.46e-12
Down	ENSG00000275645	-2.96284	6.84e-12
Down	ENSG00000267530	-2.9626	9.28e-09
Down	ENSG00000254855	-2.96227	1.49e-10
Down	ENSG00000237061	-2.96011	4.86e-09
Down	ENSG00000272068	-2.95949	4.33e-06
Down	ENSG00000226133	-2.95742	3.76e-12
Down	ENSG00000225929	-2.95545	8.38e-10
Down	ENSG00000271737	-2.95207	3.55e-12
Down	ENSG00000232284	-2.95198	1.45e-11
Down	ENSG00000277369	-2.95084	2.58e-12
Down	ENSG00000286699	-2.94998	3.91e-19
Down	ENSG00000226711	-2.94998	1.4e-14
Down	ENSG00000218537	-2.94974	2.23e-09
Down	ENSG00000286428	-2.94973	2.21e-09
Down	ENSG00000278878	-2.94899	3.67e-10
Down	ENSG00000287710	-2.94817	7.02e-13
Down	ENSG00000262903	-2.94721	1.01e-09
Down	ENSG00000257025	-2.94716	5.38e-12
Down	ENSG00000222012	-2.94682	7.92e-10
Down	ENSG00000283175	-2.94645	8.51e-11
Down	ENSG00000269889	-2.94637	1.58e-10
Down	ENSG00000272501	-2.94582	5.65e-18
Down	ENSG00000271334	-2.94387	1.45e-11
Down	ENSG00000253102	-2.9434	4.02e-12
Down	ENSG00000233613	-2.94178	2.82e-10
Down	ENSG00000231742	-2.93937	1.71e-11
Down	ENSG00000232803	-2.93903	2.93e-08
Down	ENSG00000231638	-2.93855	1.33e-10
Down	ENSG00000266258	-2.93812	8.02e-13
Down	ENSG00000231871	-2.93584	3.99e-11
Down	ENSG00000234160	-2.93546	1.68e-11
Down	ENSG00000255648	-2.93442	3.47e-11
Down	ENSG00000227542	-2.9343	3.15e-12
Down	ENSG00000259744	-2.93324	9.56e-10
Down	ENSG00000287997	-2.93315	8.84e-11
Down	ENSG00000288557	-2.93308	1.7e-10
Down	ENSG00000286550	-2.93182	2.53e-12
Down	ENSG00000267454	-2.93076	1.51e-14
Down	ENSG00000235020	-2.93054	7.78e-11
Down	ENSG00000236404	-2.92773	4.36e-09
Down	ENSG00000247970	-2.92651	3.91e-12
Down	ENSG00000259446	-2.92586	9.66e-11
Down	ENSG00000272914	-2.92552	2.26e-12
Down	ENSG00000260329	-2.92502	2.47e-11
Down	ENSG00000267707	-2.92456	1.55e-09
Down	ENSG00000277526	-2.92441	2.23e-10
Down	ENSG00000272894	-2.92298	2.45e-14
Down	ENSG00000226891	-2.9226	5.48e-16
Down	ENSG00000286408	-2.92211	1.39e-12
Down	ENSG00000272865	-2.9214	2.66e-11
Down	ENSG00000248441	-2.92088	3.51e-14
Down	ENSG00000224418	-2.92039	4.66e-11
Down	ENSG00000254489	-2.91981	5.07e-10
Down	ENSG00000260305	-2.91919	2.71e-09
Down	ENSG00000178440	-2.91896	9.76e-18
Down	ENSG00000261737	-2.91815	2.79e-10
Down	ENSG00000237667	-2.91758	1.79e-05
Down	ENSG00000250167	-2.91621	4.26e-10
Down	ENSG00000258520	-2.91461	1.45e-12
Down	ENSG00000287952	-2.91448	5.89e-07
Down	ENSG00000271937	-2.91386	2.5e-13
Down	ENSG00000274021	-2.91363	1.61e-12
Down	ENSG00000287440	-2.912	2.72e-10
Down	ENSG00000268509	-2.91157	2.59e-11
Down	ENSG00000267827	-2.91091	2.49e-09
Down	ENSG00000267364	-2.91072	1.81e-14
Down	ENSG00000225914	-2.90971	3.96e-15
Down	ENSG00000253764	-2.90876	1.74e-10
Down	ENSG00000272084	-2.9071	2.1e-13
Down	ENSG00000249532	-2.90608	6.18e-11
Down	ENSG00000259363	-2.90392	1.01e-16
Down	ENSG00000270006	-2.90384	5.01e-12
Down	ENSG00000285766	-2.90319	2e-10
Down	ENSG00000231856	-2.9029	6.26e-15
Down	ENSG00000235576	-2.90169	2.63e-13
Down	ENSG00000261783	-2.90143	5.2e-14
Down	ENSG00000261840	-2.90061	1.19e-15
Down	ENSG00000241213	-2.8988	9.17e-08
Down	ENSG00000263677	-2.89798	1.38e-05
Down	ENSG00000227007	-2.8974	1.64e-10
Down	ENSG00000184809	-2.89718	3.62e-06
Down	ENSG00000285786	-2.896	2.54e-07
Down	ENSG00000272482	-2.89599	7.75e-10
Down	ENSG00000231291	-2.89519	6.76e-09
Down	ENSG00000260922	-2.89415	2.09e-08
Down	ENSG00000255224	-2.8925	1.51e-11
Down	ENSG00000277851	-2.89207	2.84e-12
Down	ENSG00000183308	-2.89181	5.52e-10
Down	ENSG00000239569	-2.89175	1.6e-11
Down	ENSG00000228649	-2.89082	2.42e-15
Down	ENSG00000287261	-2.89001	7.93e-13
Down	ENSG00000261512	-2.88969	7.44e-10
Down	ENSG00000250220	-2.88966	1.33e-11
Down	ENSG00000281849	-2.88911	7.97e-13
Down	ENSG00000277067	-2.88719	0.000633
Down	ENSG00000287037	-2.88632	1.05e-09
Down	ENSG00000261441	-2.88405	4.26e-10
Down	ENSG00000279622	-2.88386	1.75e-08
Down	ENSG00000266473	-2.88232	8.58e-12
Down	ENSG00000248309	-2.88207	4.32e-17
Down	ENSG00000270959	-2.88069	1.04e-14
Down	ENSG00000236120	-2.88012	9.78e-11
Down	ENSG00000260060	-2.87875	3.14e-13
Down	ENSG00000248174	-2.87844	1.35e-07
Down	ENSG00000226031	-2.8782	3.05e-11
Down	ENSG00000235781	-2.87797	6.66e-12
Down	ENSG00000250934	-2.87797	6.37e-09
Down	ENSG00000226386	-2.87723	7.98e-15
Down	ENSG00000233806	-2.87461	3.26e-09
Down	ENSG00000267776	-2.8733	1.48e-12
Down	ENSG00000226849	-2.87215	5.96e-09
Down	ENSG00000213888	-2.87114	4.04e-12
Down	ENSG00000267610	-2.87091	4.2e-10
Down	ENSG00000229891	-2.86926	6.79e-10
Down	ENSG00000226137	-2.86847	3.49e-16
Down	ENSG00000282143	-2.86762	1.28e-08
Down	ENSG00000225096	-2.86748	2.11e-11
Down	ENSG00000283757	-2.86729	6.35e-08
Down	ENSG00000272279	-2.86464	1.33e-09
Down	ENSG00000261096	-2.8645	3.57e-13
Down	ENSG00000205562	-2.86312	2.29e-11
Down	ENSG00000225439	-2.86308	2.95e-16
Down	ENSG00000177335	-2.86296	2.5e-11
Down	ENSG00000230537	-2.86083	5.08e-12
Down	ENSG00000235245	-2.8601	2.17e-11
Down	ENSG00000267598	-2.85998	2.58e-12
Down	ENSG00000259663	-2.85922	2.55e-07
Down	ENSG00000270139	-2.85889	6.03e-09
Down	ENSG00000256427	-2.85824	2.56e-12
Down	ENSG00000256810	-2.85805	2.61e-08
Down	ENSG00000273148	-2.85544	3.65e-13
Down	ENSG00000254707	-2.85527	1.35e-10
Down	ENSG00000237529	-2.85399	2.7e-10
Down	ENSG00000222020	-2.85361	3.63e-12
Down	ENSG00000260192	-2.85319	1.92e-07
Down	ENSG00000280623	-2.85311	1.88e-07
Down	ENSG00000259347	-2.85142	1.99e-10
Down	ENSG00000225194	-2.85085	4.5e-13
Down	ENSG00000268895	-2.84972	4.59e-14
Down	ENSG00000250222	-2.84935	2.99e-12
Down	ENSG00000214922	-2.84933	4.48e-18
Down	ENSG00000288580	-2.84861	1.27e-09
Down	ENSG00000261655	-2.8462	2.4e-08
Down	ENSG00000286811	-2.84437	1.06e-10
Down	ENSG00000277386	-2.84337	6.05e-11
Down	ENSG00000255737	-2.84326	6.2e-13
Down	ENSG00000269486	-2.84288	7.4e-12
Down	ENSG00000205452	-2.84284	2.04e-09
Down	ENSG00000285831	-2.84277	1.1e-10
Down	ENSG00000237476	-2.84219	1.35e-10
Down	ENSG00000275454	-2.84147	9.98e-11
Down	ENSG00000175061	-2.84105	9.66e-16
Down	ENSG00000272180	-2.84025	7.56e-11
Down	ENSG00000275807	-2.84001	1.61e-10
Down	ENSG00000259134	-2.83819	1.38e-09
Down	ENSG00000260185	-2.83786	8.33e-12
Down	ENSG00000260418	-2.8378	3.03e-10
Down	ENSG00000287368	-2.83771	3.08e-09
Down	ENSG00000257060	-2.8373	8e-08
Down	ENSG00000263335	-2.83686	7.8e-11
Down	ENSG00000250174	-2.83673	1.91e-11
Down	ENSG00000269930	-2.83454	1.27e-07
Down	ENSG00000272288	-2.83349	8.27e-11
Down	ENSG00000285882	-2.83302	1.6e-11
Down	ENSG00000233006	-2.83189	2.26e-17
Down	ENSG00000287629	-2.83107	3.59e-09
Down	ENSG00000259704	-2.82976	2.98e-11
Down	ENSG00000281376	-2.82953	7.99e-12
Down	ENSG00000260879	-2.82923	6.07e-11
Down	ENSG00000274737	-2.82899	7.9e-13
Down	ENSG00000258077	-2.82863	1.7e-08
Down	ENSG00000248890	-2.8279	5.7e-10
Down	ENSG00000246898	-2.82514	1.4e-11
Down	ENSG00000267072	-2.82456	1.37e-09
Down	ENSG00000251045	-2.82423	3.71e-07
Down	ENSG00000258471	-2.82392	4.43e-09
Down	ENSG00000280224	-2.82296	1.05e-09
Down	ENSG00000259172	-2.82042	1.1e-08
Down	ENSG00000274080	-2.8204	4.68e-07
Down	ENSG00000269604	-2.81826	9.29e-15
Down	ENSG00000248489	-2.81781	1.62e-12
Down	ENSG00000245522	-2.81588	1.19e-11
Down	ENSG00000228043	-2.8156	1.37e-13
Down	ENSG00000237949	-2.81543	1.46e-08
Down	ENSG00000270071	-2.81448	5.58e-09
Down	ENSG00000267246	-2.81051	4.98e-08
Down	ENSG00000267365	-2.80966	1.15e-12
Down	ENSG00000257698	-2.80745	4.34e-14
Down	ENSG00000287388	-2.80718	3.92e-11
Down	ENSG00000261754	-2.80666	2.62e-10
Down	ENSG00000226622	-2.80646	1.13e-10
Down	ENSG00000286688	-2.80575	5.14e-14
Down	ENSG00000231473	-2.80572	2.06e-11
Down	ENSG00000275441	-2.80487	2.17e-11
Down	ENSG00000235023	-2.80243	4.9e-10
Down	ENSG00000256073	-2.80243	4.69e-13
Down	ENSG00000161149	-2.80161	1.08e-10
Down	ENSG00000266010	-2.80153	1.97e-10
Down	ENSG00000259969	-2.80053	1.27e-11
Down	ENSG00000267272	-2.8005	2.59e-14
Down	ENSG00000226026	-2.79972	2.6e-12
Down	ENSG00000260808	-2.79967	1.7e-10
Down	ENSG00000237357	-2.79845	1.84e-08
Down	ENSG00000287271	-2.79814	3.4e-10
Down	ENSG00000259402	-2.79575	1.67e-10
Down	ENSG00000259124	-2.79528	5.83e-12
Down	ENSG00000230782	-2.79505	2.71e-12
Down	ENSG00000273204	-2.79369	2.47e-11
Down	ENSG00000174680	-2.79337	3.8e-07
Down	ENSG00000226089	-2.79246	3.16e-11
Down	ENSG00000272622	-2.79145	3.1e-10
Down	ENSG00000263551	-2.79053	3.47e-11
Down	ENSG00000224310	-2.79038	3.19e-08
Down	ENSG00000238035	-2.79004	3.52e-12
Down	ENSG00000255237	-2.79001	1.69e-11
Down	ENSG00000250577	-2.78921	3.53e-08
Down	ENSG00000260947	-2.78812	1.7e-10
Down	ENSG00000268798	-2.78748	2.3e-12
Down	ENSG00000248494	-2.78748	5.01e-09
Down	ENSG00000287467	-2.78738	2.69e-10
Down	ENSG00000227017	-2.78549	8.06e-11
Down	ENSG00000226581	-2.78465	8.84e-10
Down	ENSG00000261468	-2.78458	2.17e-16
Down	ENSG00000234665	-2.78424	1.24e-06
Down	ENSG00000245468	-2.78303	1.12e-11
Down	ENSG00000260473	-2.78297	5.34e-10
Down	ENSG00000275846	-2.78227	2.83e-12
Down	ENSG00000261502	-2.78176	6.54e-08
Down	ENSG00000255655	-2.78126	3.32e-10
Down	ENSG00000228549	-2.78041	1.12e-08
Down	ENSG00000264449	-2.78008	6.94e-11
Down	ENSG00000239945	-2.77674	1.08e-07
Down	ENSG00000278464	-2.77639	1.86e-08
Down	ENSG00000277247	-2.77606	1.96e-10
Down	ENSG00000285628	-2.77581	1.43e-07
Down	ENSG00000237975	-2.77546	2.66e-13
Down	ENSG00000237886	-2.77525	1.04e-08
Down	ENSG00000270876	-2.77509	2.18e-10
Down	ENSG00000275898	-2.77487	8.96e-08
Down	ENSG00000287534	-2.77365	5.48e-10
Down	ENSG00000236882	-2.77193	1.29e-08
Down	ENSG00000257817	-2.77173	4.23e-08
Down	ENSG00000276170	-2.76905	1.19e-10
Down	ENSG00000236819	-2.76783	3.17e-07
Down	ENSG00000287855	-2.76718	1.17e-14
Down	ENSG00000288079	-2.76676	2.29e-12
Down	ENSG00000270175	-2.76663	1.15e-11
Down	ENSG00000266983	-2.76655	1.16e-09
Down	ENSG00000271969	-2.76629	1.86e-09
Down	ENSG00000273507	-2.76628	1.99e-12
Down	ENSG00000272182	-2.76606	1.53e-09
Down	ENSG00000243961	-2.76602	6.48e-08
Down	ENSG00000287380	-2.76557	5.75e-10
Down	ENSG00000204802	-2.76487	1.47e-11
Down	ENSG00000225342	-2.76398	5.24e-12
Down	ENSG00000224965	-2.76353	7.47e-11
Down	ENSG00000236754	-2.76264	1.93e-08
Down	ENSG00000268472	-2.76262	6.71e-10
Down	ENSG00000267288	-2.76181	1.25e-10
Down	ENSG00000268287	-2.76172	7.26e-08
Down	ENSG00000250402	-2.76146	2.92e-10
Down	ENSG00000279833	-2.76077	1.14e-13
Down	ENSG00000227481	-2.7601	5.22e-10
Down	ENSG00000271380	-2.75847	5.77e-10
Down	ENSG00000263724	-2.75808	1.15e-06
Down	ENSG00000233237	-2.75755	1.61e-11
Down	ENSG00000277152	-2.75701	3.5e-13
Down	ENSG00000260285	-2.75626	7.05e-12
Down	ENSG00000259725	-2.75461	4.64e-09
Down	ENSG00000260233	-2.75382	5.54e-10
Down	ENSG00000185904	-2.75108	6.57e-10
Down	ENSG00000286186	-2.75099	2.67e-10
Down	ENSG00000250742	-2.75059	9.46e-15
Down	ENSG00000235997	-2.75025	5.11e-12
Down	ENSG00000244757	-2.74978	3.19e-11
Down	ENSG00000250107	-2.74971	8.51e-10
Down	ENSG00000276317	-2.74822	1.41e-10
Down	ENSG00000250012	-2.74482	2.14e-12
Down	ENSG00000287342	-2.74351	3.84e-09
Down	ENSG00000260267	-2.7417	5.26e-14
Down	ENSG00000249378	-2.74154	9.21e-09
Down	ENSG00000285636	-2.74064	2.59e-08
Down	ENSG00000248103	-2.73969	9.45e-10
Down	ENSG00000228791	-2.73832	2.85e-11
Down	ENSG00000250906	-2.73735	1.07e-10
Down	ENSG00000224238	-2.73576	1.28e-13
Down	ENSG00000232533	-2.73568	2.58e-11
Down	ENSG00000248597	-2.73519	7.4e-09
Down	ENSG00000228334	-2.73505	1.85e-08
Down	ENSG00000266968	-2.73421	3.5e-07
Down	ENSG00000238164	-2.73275	2.4e-13
Down	ENSG00000276505	-2.73212	7.32e-10
Down	ENSG00000253853	-2.73198	1.21e-09
Down	ENSG00000227954	-2.73146	3.77e-09
Down	ENSG00000246695	-2.73048	4.22e-15
Down	ENSG00000225721	-2.73027	1.18e-09
Down	ENSG00000204860	-2.72903	9.43e-08
Down	ENSG00000258082	-2.7282	9.9e-10
Down	ENSG00000254254	-2.72788	6.24e-09
Down	ENSG00000231713	-2.7278	4.93e-06
Down	ENSG00000232645	-2.72779	1.31e-10
Down	ENSG00000266846	-2.72755	2.15e-09
Down	ENSG00000285588	-2.72499	4.1e-09
Down	ENSG00000286232	-2.72419	2.1e-07
Down	ENSG00000227438	-2.7214	1.59e-10
Down	ENSG00000286444	-2.72041	2.98e-12
Down	ENSG00000251260	-2.71887	3.44e-12
Down	ENSG00000286150	-2.7184	2.54e-09
Down	ENSG00000270265	-2.71775	3.51e-09
Down	ENSG00000278925	-2.71765	4e-08
Down	ENSG00000251372	-2.71736	6.65e-07
Down	ENSG00000272555	-2.71704	9.16e-10
Down	ENSG00000286157	-2.71595	6.44e-07
Down	ENSG00000267504	-2.71574	7.36e-09
Down	ENSG00000285331	-2.71555	1.01e-15
Down	ENSG00000259342	-2.71372	8.75e-09
Down	ENSG00000234614	-2.71297	1.05e-08
Down	ENSG00000273011	-2.71276	1.18e-08
Down	ENSG00000281128	-2.71264	5.94e-10
Down	ENSG00000222033	-2.71251	8.79e-09
Down	ENSG00000221953	-2.71174	3.2e-10
Down	ENSG00000286416	-2.71163	3.21e-13
Down	ENSG00000257433	-2.7114	6.19e-11
Down	ENSG00000261433	-2.71139	1.74e-10
Down	ENSG00000287865	-2.71132	1.26e-09
Down	ENSG00000231851	-2.71049	1.09e-10
Down	ENSG00000239911	-2.71023	9.03e-11
Down	ENSG00000224821	-2.70922	1.09e-08
Down	ENSG00000178722	-2.70846	2.66e-08
Down	ENSG00000261079	-2.70748	8.91e-12
Down	ENSG00000227189	-2.70619	5.51e-09
Down	ENSG00000287326	-2.70617	4.3e-09
Down	ENSG00000267213	-2.70594	3.79e-09
Down	ENSG00000253164	-2.70333	5.81e-09
Down	ENSG00000227487	-2.70305	1.72e-09
Down	ENSG00000257842	-2.70272	2.47e-08
Down	ENSG00000260633	-2.70199	8.02e-09
Down	ENSG00000277351	-2.70103	3.98e-11
Down	ENSG00000234694	-2.70063	2.36e-09
Down	ENSG00000256742	-2.70022	3.3e-10
Down	ENSG00000260008	-2.69865	1.65e-09
Down	ENSG00000279855	-2.69792	8.89e-10
Down	ENSG00000262223	-2.69717	2.32e-07
Down	ENSG00000286299	-2.69708	1.59e-10
Down	ENSG00000255216	-2.69677	3.52e-08
Down	ENSG00000287227	-2.6948	1.25e-10
Down	ENSG00000234593	-2.69466	5.38e-08
Down	ENSG00000272848	-2.69397	6.38e-11
Down	ENSG00000236036	-2.69291	6.8e-07
Down	ENSG00000228113	-2.69273	2.44e-09
Down	ENSG00000285663	-2.6918	1.92e-09
Down	ENSG00000231560	-2.69033	2.31e-09
Down	ENSG00000248429	-2.68926	1.64e-14
Down	ENSG00000262370	-2.68904	3.77e-13
Down	ENSG00000287303	-2.68744	4.06e-10
Down	ENSG00000248491	-2.68694	3.25e-08
Down	ENSG00000268364	-2.68685	1.17e-14
Down	ENSG00000227599	-2.68571	5.08e-05
Down	ENSG00000226263	-2.68417	4.65e-09
Down	ENSG00000268189	-2.68265	1.46e-11
Down	ENSG00000257514	-2.68097	7.49e-09
Down	ENSG00000265096	-2.68049	1.28e-07
Down	ENSG00000260552	-2.68043	3.02e-08
Down	ENSG00000203709	-2.68036	2.42e-15
Down	ENSG00000259976	-2.6788	0.000472
Down	ENSG00000282772	-2.67786	1.54e-10
Down	ENSG00000268996	-2.6775	4.69e-13
Down	ENSG00000248360	-2.67721	4.01e-09
Down	ENSG00000261202	-2.67655	1.14e-09
Down	ENSG00000286865	-2.67616	5.76e-10
Down	ENSG00000233725	-2.6739	5.35e-07
Down	ENSG00000225285	-2.67238	1.88e-08
Down	ENSG00000254040	-2.67097	1.06e-08
Down	ENSG00000258285	-2.66993	1.66e-10
Down	ENSG00000287292	-2.66966	4.08e-09
Down	ENSG00000233220	-2.66756	1.7e-09
Down	ENSG00000255399	-2.66735	1.39e-13
Down	ENSG00000272970	-2.66697	7.27e-11
Down	ENSG00000226530	-2.66579	1.72e-10
Down	ENSG00000265496	-2.66546	1.42e-10
Down	ENSG00000262155	-2.66536	1.13e-14
Down	ENSG00000287787	-2.6651	5.92e-08
Down	ENSG00000237174	-2.66484	3.25e-09
Down	ENSG00000226516	-2.66409	1.65e-07
Down	ENSG00000286945	-2.66288	6.65e-09
Down	ENSG00000276791	-2.66231	1.5e-13
Down	ENSG00000287817	-2.66102	1.21e-10
Down	ENSG00000257283	-2.66064	6.57e-10
Down	ENSG00000224957	-2.65998	1.45e-10
Down	ENSG00000170919	-2.65982	2.42e-15
Down	ENSG00000231453	-2.6593	5.07e-08
Down	ENSG00000250977	-2.65896	6.27e-07
Down	ENSG00000264924	-2.65787	8.77e-11
Down	ENSG00000224812	-2.65784	6.71e-11
Down	ENSG00000269918	-2.65754	8.32e-12
Down	ENSG00000281005	-2.65712	2.68e-14
Down	ENSG00000260369	-2.65664	3.36e-10
Down	ENSG00000214248	-2.65572	7.8e-08
Down	ENSG00000238133	-2.65548	3.96e-11
Down	ENSG00000268912	-2.65393	5.58e-14
Down	ENSG00000251015	-2.65374	6.41e-10
Down	ENSG00000285675	-2.65327	3.57e-12
Down	ENSG00000273080	-2.65152	4.16e-10
Down	ENSG00000223492	-2.65139	6.36e-14
Down	ENSG00000253553	-2.65126	1.15e-07
Down	ENSG00000264920	-2.64987	1.69e-14
Down	ENSG00000260102	-2.64973	9.4e-09
Down	ENSG00000275413	-2.64931	3.93e-09
Down	ENSG00000247157	-2.64842	1.21e-10
Down	ENSG00000278385	-2.64836	7.61e-08
Down	ENSG00000275322	-2.64827	8.37e-10
Down	ENSG00000276223	-2.64763	1.32e-08
Down	ENSG00000239775	-2.64725	1.75e-08
Down	ENSG00000243008	-2.64718	2.04e-09
Down	ENSG00000261795	-2.64712	1.48e-06
Down	ENSG00000242553	-2.64615	5.83e-09
Down	ENSG00000272463	-2.64593	6.65e-09
Down	ENSG00000259498	-2.64554	8.24e-11
Down	ENSG00000227258	-2.64476	1.84e-08
Down	ENSG00000228213	-2.64451	3.02e-09
Down	ENSG00000248161	-2.64386	2.62e-10
Down	ENSG00000203688	-2.64367	7.13e-07
Down	ENSG00000271797	-2.64307	1.81e-10
Down	ENSG00000287707	-2.64258	3.09e-09
Down	ENSG00000221949	-2.64099	1.33e-14
Down	ENSG00000240666	-2.64061	3.36e-08
Down	ENSG00000246792	-2.63863	3.25e-09
Down	ENSG00000239332	-2.63847	2.8e-09
Down	ENSG00000188525	-2.63822	5.69e-10
Down	ENSG00000227508	-2.63659	6.25e-10
Down	ENSG00000182912	-2.63281	4.36e-07
Down	ENSG00000224870	-2.63227	3.01e-15
Down	ENSG00000241219	-2.6319	3.79e-10
Down	ENSG00000266850	-2.63167	7.48e-09
Down	ENSG00000238099	-2.62994	5.87e-09
Down	ENSG00000283696	-2.62848	7.71e-10
Down	ENSG00000277142	-2.62777	1.75e-12
Down	ENSG00000215483	-2.62742	4.33e-10
Down	ENSG00000248872	-2.62741	5.06e-07
Down	ENSG00000278390	-2.62639	1.52e-10
Down	ENSG00000273055	-2.62607	8.37e-10
Down	ENSG00000225889	-2.62588	1.59e-15
Down	ENSG00000233429	-2.62493	2.72e-13
Down	ENSG00000254872	-2.62392	2.16e-06
Down	ENSG00000239407	-2.62383	1.25e-14
Down	ENSG00000225472	-2.62279	1.32e-08
Down	ENSG00000235563	-2.62161	9.54e-09
Down	ENSG00000257588	-2.61995	8.53e-07
Down	ENSG00000233928	-2.61974	5.33e-07
Down	ENSG00000224743	-2.61903	3.35e-07
Down	ENSG00000284644	-2.61863	9.41e-10
Down	ENSG00000248101	-2.618	1e-08
Down	ENSG00000225473	-2.61798	2.01e-06
Down	ENSG00000287554	-2.6178	1.89e-09
Down	ENSG00000227959	-2.61586	1.6e-09
Down	ENSG00000248779	-2.61582	0.000266
Down	ENSG00000223343	-2.61574	9.4e-09
Down	ENSG00000227214	-2.61476	4.87e-10
Down	ENSG00000230314	-2.61416	2.25e-06
Down	ENSG00000253476	-2.61389	5.31e-11
Down	ENSG00000227218	-2.61182	8.09e-09
Down	ENSG00000260868	-2.61051	3.35e-09
Down	ENSG00000259774	-2.60985	1.39e-08
Down	ENSG00000236295	-2.60921	4.35e-09
Down	ENSG00000166770	-2.60863	1.9e-12
Down	ENSG00000261379	-2.60801	6.79e-08
Down	ENSG00000274370	-2.60686	4.91e-08
Down	ENSG00000287214	-2.60666	3.96e-12
Down	ENSG00000285599	-2.6055	5.49e-09
Down	ENSG00000251379	-2.60546	2.13e-08
Down	ENSG00000224945	-2.60522	6.49e-09
Down	ENSG00000259322	-2.6047	8.83e-10
Down	ENSG00000226067	-2.60411	9.87e-14
Down	ENSG00000235009	-2.60317	6.59e-09
Down	ENSG00000248050	-2.60313	3.5e-08
Down	ENSG00000229368	-2.60216	4.74e-11
Down	ENSG00000235180	-2.60206	9.24e-09
Down	ENSG00000288575	-2.60194	1.27e-09
Down	ENSG00000287274	-2.60181	7.68e-10
Down	ENSG00000248572	-2.60141	1.69e-10
Down	ENSG00000253982	-2.59981	1.93e-15
Down	ENSG00000261707	-2.59941	2.04e-09
Down	ENSG00000228058	-2.59937	1.92e-09
Down	ENSG00000268575	-2.59902	1.47e-14
Down	ENSG00000228172	-2.59893	1.33e-10
Down	ENSG00000260166	-2.5985	7.66e-08
Down	ENSG00000238184	-2.59798	9.43e-11
Down	ENSG00000261215	-2.59753	8.08e-09
Down	ENSG00000272909	-2.59701	1.23e-12
Down	ENSG00000263165	-2.59506	7.18e-05
Down	ENSG00000285993	-2.59319	6.64e-09
Down	ENSG00000287458	-2.59239	4.28e-06
Down	ENSG00000287974	-2.59228	6.74e-10
Down	ENSG00000275202	-2.59178	1.4e-10
Down	ENSG00000281691	-2.59095	3.86e-15
Down	ENSG00000272853	-2.59068	4.98e-09
Down	ENSG00000265489	-2.58992	2.39e-08
Down	ENSG00000286558	-2.58881	1.96e-10
Down	ENSG00000254153	-2.58872	1.24e-08
Down	ENSG00000205181	-2.58824	3.05e-12
Down	ENSG00000164385	-2.58805	3.05e-09
Down	ENSG00000258655	-2.58775	7.43e-11
Down	ENSG00000260018	-2.58535	6.06e-10
Down	ENSG00000273674	-2.58513	4.58e-11
Down	ENSG00000274922	-2.58451	3.46e-09
Down	ENSG00000285852	-2.58432	1.96e-07
Down	ENSG00000197182	-2.58419	7.58e-12
Down	ENSG00000226197	-2.58303	2.25e-09
Down	ENSG00000264672	-2.58253	5.7e-09
Down	ENSG00000217576	-2.58162	2.27e-14
Down	ENSG00000268081	-2.58152	3.52e-08
Down	ENSG00000288022	-2.58124	3.3e-09
Down	ENSG00000230710	-2.58118	2.82e-08
Down	ENSG00000229766	-2.58111	1.61e-09
Down	ENSG00000254290	-2.57879	5.12e-07
Down	ENSG00000205231	-2.57683	1.22e-06
Down	ENSG00000285761	-2.57646	3.9e-09
Down	ENSG00000248752	-2.57621	6.45e-09
Down	ENSG00000203876	-2.57612	4.45e-12
Down	ENSG00000179428	-2.57475	4.64e-09
Down	ENSG00000237310	-2.57441	9.58e-12
Down	ENSG00000260877	-2.57264	2.56e-06
Down	ENSG00000262050	-2.5726	1.71e-09
Down	ENSG00000259269	-2.57073	0.00027
Down	ENSG00000254035	-2.56997	3.11e-09
Down	ENSG00000255135	-2.56849	3.28e-09
Down	ENSG00000227908	-2.56806	6.11e-09
Down	ENSG00000271816	-2.56774	2.79e-12
Down	ENSG00000253706	-2.56735	1.52e-05
Down	ENSG00000262115	-2.56699	1.23e-09
Down	ENSG00000228223	-2.56618	8.13e-16
Down	ENSG00000273090	-2.56463	1.33e-10
Down	ENSG00000268307	-2.56416	1.85e-08
Down	ENSG00000287231	-2.56374	1.24e-06
Down	ENSG00000222005	-2.56368	6.84e-11
Down	ENSG00000236266	-2.5635	3.49e-10
Down	ENSG00000231253	-2.56247	1.75e-09
Down	ENSG00000223382	-2.56235	1.79e-09
Down	ENSG00000214548	-2.56213	2.34e-13
Down	ENSG00000267270	-2.56203	4.81e-11
Down	ENSG00000249574	-2.56174	2.1e-07
Down	ENSG00000235706	-2.5611	5.95e-15
Down	ENSG00000274026	-2.56099	5.78e-09
Down	ENSG00000287617	-2.56063	2.24e-08
Down	ENSG00000234928	-2.56045	9.37e-08
Down	ENSG00000130600	-2.55987	3.15e-10
Down	ENSG00000228789	-2.5595	3.74e-08
Down	ENSG00000250764	-2.55877	4.34e-11
Down	ENSG00000242588	-2.55825	1.12e-14
Down	ENSG00000176984	-2.55808	1.24e-08
Down	ENSG00000232057	-2.55799	1.51e-07
Down	ENSG00000241316	-2.55705	1.56e-14
Down	ENSG00000286116	-2.55568	8.41e-13
Down	ENSG00000274425	-2.55502	7.34e-06
Down	ENSG00000236532	-2.55487	2.93e-07
Down	ENSG00000224559	-2.55329	0.000424
Down	ENSG00000280560	-2.55312	6.7e-10
Down	ENSG00000280594	-2.55306	9.28e-10
Down	ENSG00000273619	-2.55264	2.65e-09
Down	ENSG00000259408	-2.5525	3.43e-10
Down	ENSG00000254815	-2.55234	1.05e-08
Down	ENSG00000226383	-2.55188	1.92e-05
Down	ENSG00000227744	-2.55186	5.87e-08
Down	ENSG00000287672	-2.55059	7.04e-08
Down	ENSG00000260296	-2.55057	9.05e-12
Down	ENSG00000237990	-2.55041	1.37e-06
Down	ENSG00000203801	-2.55034	4.07e-10
Down	ENSG00000257219	-2.54993	1.56e-08
Down	ENSG00000256204	-2.54923	2.91e-09
Down	ENSG00000255067	-2.54762	2.18e-09
Down	ENSG00000250433	-2.54726	3.42e-06
Down	ENSG00000284948	-2.54677	2.55e-07
Down	ENSG00000231672	-2.54657	6.48e-10
Down	ENSG00000235890	-2.54604	6.74e-08
Down	ENSG00000261490	-2.54387	3.78e-14
Down	ENSG00000285980	-2.54379	1.88e-07
Down	ENSG00000261656	-2.54325	2.91e-09
Down	ENSG00000283897	-2.5426	3.9e-09
Down	ENSG00000286378	-2.54191	2.47e-08
Down	ENSG00000260924	-2.54178	4.35e-12
Down	ENSG00000273137	-2.54083	4.94e-09
Down	ENSG00000241158	-2.54065	2.81e-12
Down	ENSG00000286724	-2.54062	2.81e-13
Down	ENSG00000287287	-2.53922	1.67e-08
Down	ENSG00000250073	-2.53827	1.89e-11
Down	ENSG00000204055	-2.53811	3.42e-08
Down	ENSG00000254862	-2.53675	1.1e-08
Down	ENSG00000286812	-2.53597	2.79e-08
Down	ENSG00000287129	-2.53513	3.35e-11
Down	ENSG00000288253	-2.5347	5.13e-12
Down	ENSG00000271579	-2.53411	4.22e-08
Down	ENSG00000236466	-2.53354	5.43e-09
Down	ENSG00000259416	-2.53219	3.48e-08
Down	ENSG00000286632	-2.53143	1.49e-08
Down	ENSG00000258476	-2.53079	3.42e-09
Down	ENSG00000262712	-2.53079	7.59e-08
Down	ENSG00000274015	-2.5303	3.44e-09
Down	ENSG00000247324	-2.52978	4.7e-09
Down	ENSG00000254615	-2.52933	1.48e-09
Down	ENSG00000264589	-2.5277	1.15e-05
Down	ENSG00000203280	-2.52625	2.12e-09
Down	ENSG00000235688	-2.52613	1.21e-09
Down	ENSG00000270171	-2.52374	2.44e-07
Down	ENSG00000228889	-2.52313	1.33e-09
Down	ENSG00000236723	-2.5222	1.05e-08
Down	ENSG00000182366	-2.52201	2.64e-09
Down	ENSG00000249509	-2.52116	1.66e-08
Down	ENSG00000286532	-2.52072	5.33e-11
Down	ENSG00000234456	-2.51967	1.11e-15
Down	ENSG00000257550	-2.51812	1.6e-07
Down	ENSG00000223784	-2.51794	1.22e-05
Down	ENSG00000268926	-2.51679	7.68e-08
Down	ENSG00000250240	-2.51667	1.66e-08
Down	ENSG00000287808	-2.51639	2.23e-10
Down	ENSG00000253112	-2.51591	6.17e-09
Down	ENSG00000261821	-2.51518	1.99e-07
Down	ENSG00000175611	-2.51487	4.16e-15
Down	ENSG00000287929	-2.51483	3.44e-08
Down	ENSG00000287101	-2.51431	3.02e-08
Down	ENSG00000272375	-2.51309	2.99e-10
Down	ENSG00000273792	-2.5126	6.32e-14
Down	ENSG00000261671	-2.51164	2e-08
Down	ENSG00000269044	-2.51147	1.5e-13
Down	ENSG00000254319	-2.51062	1.56e-08
Down	ENSG00000227199	-2.50912	5.23e-11
Down	ENSG00000285679	-2.5088	1.13e-10
Down	ENSG00000245498	-2.50797	8.02e-14
Down	ENSG00000224046	-2.50757	7.56e-09
Down	ENSG00000272154	-2.5073	1.85e-08
Down	ENSG00000287331	-2.50621	8.06e-08
Down	ENSG00000286887	-2.50595	1.28e-08
Down	ENSG00000253559	-2.50585	3.17e-09
Down	ENSG00000215039	-2.50496	4.28e-17
Down	ENSG00000259065	-2.50388	4.54e-11
Down	ENSG00000237637	-2.50247	6.17e-09
Down	ENSG00000250938	-2.50239	1.34e-09
Down	ENSG00000275830	-2.50236	3.74e-08
Down	ENSG00000287417	-2.50192	2.94e-08
Down	ENSG00000229372	-2.50118	6.14e-10
Down	ENSG00000273420	-2.50108	2.29e-05
Down	ENSG00000258572	-2.50071	3.37e-08
Down	ENSG00000267219	-2.50013	9.1e-09
Down	ENSG00000225555	-2.50005	3.41e-08
Down	ENSG00000271945	-2.49927	1.21e-08
Down	ENSG00000283108	-2.49916	7.75e-08
Down	ENSG00000242759	-2.49862	2.23e-12
Down	ENSG00000275871	-2.49833	8.86e-08
Down	ENSG00000288063	-2.49793	1.27e-09
Down	ENSG00000230424	-2.49771	5.05e-10
Down	ENSG00000260838	-2.49759	4.85e-07
Down	ENSG00000221857	-2.4975	6.47e-06
Down	ENSG00000225649	-2.49718	1.13e-09
Down	ENSG00000229422	-2.49643	1.8e-07
Down	ENSG00000231920	-2.49569	1.53e-08
Down	ENSG00000278546	-2.4954	1.16e-08
Down	ENSG00000240015	-2.49422	2.65e-08
Down	ENSG00000241151	-2.49343	5.08e-08
Down	ENSG00000266527	-2.49296	4.93e-07
Down	ENSG00000287982	-2.49276	1.19e-07
Down	ENSG00000257527	-2.49234	1.38e-08
Down	ENSG00000269680	-2.49205	1.43e-08
Down	ENSG00000236031	-2.49203	3.03e-07
Down	ENSG00000259055	-2.49186	2.62e-07
Down	ENSG00000283103	-2.49166	9.5e-14
Down	ENSG00000273287	-2.49144	2.82e-09
Down	ENSG00000287498	-2.49124	1.11e-07
Down	ENSG00000287184	-2.49052	7.74e-07
Down	ENSG00000230337	-2.49027	1.08e-07
Down	ENSG00000286616	-2.49024	2.09e-12
Down	ENSG00000261426	-2.49016	1.6e-06
Down	ENSG00000260196	-2.4899	1.13e-07
Down	ENSG00000250056	-2.48963	1.39e-07
Down	ENSG00000282890	-2.48896	2.77e-06
Down	ENSG00000175772	-2.48879	2.64e-10
Down	ENSG00000175773	-2.48864	3.54e-09
Down	ENSG00000267571	-2.48848	2.47e-08
Down	ENSG00000250131	-2.48793	3.9e-12
Down	ENSG00000254907	-2.48778	9.58e-10
Down	ENSG00000152931	-2.4877	3.95e-11
Down	ENSG00000175170	-2.48768	9.73e-11
Down	ENSG00000227646	-2.48708	5.12e-09
Down	ENSG00000286729	-2.48702	7.2e-10
Down	ENSG00000253557	-2.48568	2.25e-08
Down	ENSG00000254400	-2.48547	2.82e-09
Down	ENSG00000246090	-2.48536	1.36e-13
Down	ENSG00000271314	-2.48497	2.21e-08
Down	ENSG00000287652	-2.48476	5.88e-08
Down	ENSG00000286065	-2.48471	1.99e-09
Down	ENSG00000267801	-2.48445	4.21e-08
Down	ENSG00000253361	-2.484	0.00017
Down	ENSG00000226465	-2.48372	7.76e-10
Down	ENSG00000215386	-2.48201	1.52e-11
Down	ENSG00000270823	-2.48113	4.01e-09
Down	ENSG00000269176	-2.48018	2.63e-09
Down	ENSG00000272695	-2.48014	5.04e-09
Down	ENSG00000214783	-2.47987	3.77e-15
Down	ENSG00000278000	-2.47925	7.23e-09
Down	ENSG00000263033	-2.47883	2.91e-09
Down	ENSG00000258920	-2.4783	2.33e-10
Down	ENSG00000259482	-2.47648	2.97e-09
Down	ENSG00000267549	-2.47599	2.14e-10
Down	ENSG00000231770	-2.47529	6.02e-12
Down	ENSG00000259488	-2.47418	3.58e-11
Down	ENSG00000272505	-2.47414	8.52e-11
Down	ENSG00000261423	-2.47409	1.49e-12
Down	ENSG00000283674	-2.47371	2.41e-13
Down	ENSG00000271761	-2.47321	7.77e-08
Down	ENSG00000232117	-2.47283	1.05e-09
Down	ENSG00000270022	-2.47244	4.9e-09
Down	ENSG00000285347	-2.47146	2.55e-07
Down	ENSG00000285804	-2.47029	9.04e-09
Down	ENSG00000245688	-2.47013	6.93e-07
Down	ENSG00000248339	-2.46928	8.43e-06
Down	ENSG00000225243	-2.46927	6.77e-08
Down	ENSG00000235501	-2.46858	1.95e-12
Down	ENSG00000227660	-2.46844	9.41e-09
Down	ENSG00000287018	-2.46836	1.28e-09
Down	ENSG00000280018	-2.46631	1.89e-08
Down	ENSG00000248738	-2.4663	1.17e-07
Down	ENSG00000287539	-2.46388	1.85e-08
Down	ENSG00000255108	-2.46372	2.25e-08
Down	ENSG00000269901	-2.46313	1.54e-08
Down	ENSG00000285847	-2.46303	4.69e-12
Down	ENSG00000230928	-2.4628	9.78e-10
Down	ENSG00000280241	-2.46235	3.62e-09
Down	ENSG00000269893	-2.4618	1.11e-14
Down	ENSG00000285730	-2.46177	1.41e-08
Down	ENSG00000246323	-2.46173	4.45e-09
Down	ENSG00000283445	-2.46022	9.76e-12
Down	ENSG00000257557	-2.45958	1.31e-11
Down	ENSG00000268049	-2.45948	3.49e-08
Down	ENSG00000248647	-2.4593	5.65e-08
Down	ENSG00000268584	-2.45833	5.35e-10
Down	ENSG00000234476	-2.45782	1.54e-08
Down	ENSG00000232973	-2.45762	1.9e-12
Down	ENSG00000248540	-2.45761	3.9e-08
Down	ENSG00000263327	-2.45612	4.71e-12
Down	ENSG00000270681	-2.45581	6.42e-11
Down	ENSG00000274225	-2.45472	4.73e-08
Down	ENSG00000241769	-2.45394	4.55e-13
Down	ENSG00000232633	-2.45354	3.81e-07
Down	ENSG00000266835	-2.45322	7.41e-08
Down	ENSG00000285564	-2.45312	9.41e-08
Down	ENSG00000226200	-2.45303	2.57e-15
Down	ENSG00000287001	-2.45297	3.21e-07
Down	ENSG00000235726	-2.45275	5.02e-06
Down	ENSG00000272582	-2.45249	1.27e-08
Down	ENSG00000286583	-2.45047	7.15e-09
Down	ENSG00000255153	-2.44874	2.67e-08
Down	ENSG00000165511	-2.44807	2.09e-10
Down	ENSG00000249673	-2.44762	4.62e-14
Down	ENSG00000273356	-2.44741	5.6e-10
Down	ENSG00000257252	-2.44724	2.32e-07
Down	ENSG00000261455	-2.44649	7.18e-12
Down	ENSG00000234377	-2.44643	2.99e-07
Down	ENSG00000247049	-2.44557	9.71e-09
Down	ENSG00000224023	-2.44544	1.29e-10
Down	ENSG00000225793	-2.44539	2.91e-14
Down	ENSG00000263126	-2.44479	1.29e-10
Down	ENSG00000281560	-2.44091	1.61e-06
Down	ENSG00000272948	-2.44067	3.02e-08
Down	ENSG00000282998	-2.44049	5.65e-07
Down	ENSG00000264247	-2.44039	7.07e-15
Down	ENSG00000233016	-2.44004	4.97e-13
Down	ENSG00000259546	-2.43994	1.97e-08
Down	ENSG00000286981	-2.43979	1.89e-08
Down	ENSG00000227509	-2.4396	9.85e-10
Down	ENSG00000215241	-2.43869	8.24e-11
Down	ENSG00000267480	-2.43797	2.63e-08
Down	ENSG00000212719	-2.43669	5.88e-13
Down	ENSG00000265477	-2.43551	1.46e-07
Down	ENSG00000287069	-2.43367	5.34e-08
Down	ENSG00000233871	-2.43329	2.24e-07
Down	ENSG00000259762	-2.43308	1.65e-08
Down	ENSG00000146521	-2.43177	1.97e-08
Down	ENSG00000272944	-2.43155	5.26e-08
Down	ENSG00000267387	-2.43135	3.14e-09
Down	ENSG00000272702	-2.43088	7.04e-08
Down	ENSG00000287356	-2.42981	2.04e-08
Down	ENSG00000248724	-2.42932	2.04e-08
Down	ENSG00000261404	-2.42904	1.77e-07
Down	ENSG00000271011	-2.4287	7.04e-08
Down	ENSG00000258400	-2.42861	1.45e-07
Down	ENSG00000256628	-2.4285	2.66e-14
Down	ENSG00000287092	-2.42788	2.88e-08
Down	ENSG00000233559	-2.42697	8.78e-13
Down	ENSG00000286363	-2.42639	1.35e-05
Down	ENSG00000204528	-2.42624	1.01e-07
Down	ENSG00000272752	-2.42466	4.17e-12
Down	ENSG00000225978	-2.42402	1.5e-07
Down	ENSG00000284879	-2.42387	2.03e-10
Down	ENSG00000260219	-2.42345	1.6e-07
Down	ENSG00000275496	-2.42304	0.00184
Down	ENSG00000260306	-2.42301	1.48e-10
Down	ENSG00000256271	-2.42208	2.73e-08
Down	ENSG00000232386	-2.42187	5.23e-08
Down	ENSG00000272667	-2.42152	5.92e-10
Down	ENSG00000284747	-2.42116	6e-09
Down	ENSG00000253139	-2.42071	6.78e-07
Down	ENSG00000282142	-2.41958	9.02e-09
Down	ENSG00000260577	-2.41846	3.11e-07
Down	ENSG00000285669	-2.4182	6.11e-13
Down	ENSG00000274902	-2.41783	1.31e-08
Down	ENSG00000263847	-2.41715	2.6e-09
Down	ENSG00000212939	-2.41627	2.05e-07
Down	ENSG00000223461	-2.4156	3.33e-08
Down	ENSG00000229388	-2.41534	3e-08
Down	ENSG00000272447	-2.4134	6.35e-11
Down	ENSG00000237188	-2.41335	2.46e-11
Down	ENSG00000254911	-2.41269	1.72e-13
Down	ENSG00000231013	-2.41211	1.09e-07
Down	ENSG00000231290	-2.41201	3.1e-07
Down	ENSG00000249201	-2.41159	3.05e-08
Down	ENSG00000285688	-2.41159	1.68e-09
Down	ENSG00000234405	-2.41043	2.53e-08
Down	ENSG00000272056	-2.41009	1.43e-09
Down	ENSG00000287262	-2.40982	3.09e-10
Down	ENSG00000267879	-2.40899	3.36e-06
Down	ENSG00000238039	-2.40894	1.77e-07
Down	ENSG00000255458	-2.40892	4.88e-10
Down	ENSG00000224609	-2.40868	2.04e-09
Down	ENSG00000286817	-2.40799	3.24e-05
Down	ENSG00000286705	-2.40769	1.07e-08
Down	ENSG00000273014	-2.40742	1.2e-07
Down	ENSG00000237149	-2.40636	1.34e-08
Down	ENSG00000259941	-2.40556	0.000113
Down	ENSG00000230536	-2.40503	5.38e-08
Down	ENSG00000284602	-2.40493	3.43e-12
Down	ENSG00000269921	-2.40437	2.76e-09
Down	ENSG00000287872	-2.40397	4.07e-08
Down	ENSG00000233926	-2.40307	3.37e-08
Down	ENSG00000246548	-2.4016	2.91e-07
Down	ENSG00000237813	-2.40157	1.87e-06
Down	ENSG00000248529	-2.40151	1.21e-06
Down	ENSG00000231948	-2.4014	8.1e-08
Down	ENSG00000288586	-2.40099	2.98e-09
Down	ENSG00000253726	-2.39943	5.71e-06
Down	ENSG00000234083	-2.39923	2.94e-07
Down	ENSG00000263826	-2.39906	5.36e-13
Down	ENSG00000233862	-2.39875	8.76e-08
Down	ENSG00000266904	-2.39829	5.07e-12
Down	ENSG00000258168	-2.39751	8.01e-13
Down	ENSG00000283380	-2.39724	4.85e-07
Down	ENSG00000253641	-2.39682	7.27e-11
Down	ENSG00000226101	-2.39632	1.18e-06
Down	ENSG00000253893	-2.39591	7.66e-08
Down	ENSG00000258913	-2.39528	3.09e-07
Down	ENSG00000237863	-2.39434	4.72e-07
Down	ENSG00000254102	-2.39408	9.69e-08
Down	ENSG00000226380	-2.394	7.13e-13
Down	ENSG00000287049	-2.39389	4.46e-08
Down	ENSG00000285918	-2.39294	7.92e-10
Down	ENSG00000273145	-2.39244	7.88e-09
Down	ENSG00000205885	-2.39176	8.63e-13
Down	ENSG00000258646	-2.39119	2.3e-08
Down	ENSG00000280916	-2.39075	9.53e-07
Down	ENSG00000246523	-2.38967	4.73e-08
Down	ENSG00000257120	-2.38892	1.17e-09
Down	ENSG00000260350	-2.38835	2.95e-08
Down	ENSG00000227253	-2.38777	1.04e-08
Down	ENSG00000259462	-2.38677	3.65e-08
Down	ENSG00000278901	-2.38617	3.02e-07
Down	ENSG00000257883	-2.38582	4.32e-07
Down	ENSG00000255121	-2.38573	2.66e-09
Down	ENSG00000281091	-2.38492	6.6e-09
Down	ENSG00000261302	-2.3847	5.19e-09
Down	ENSG00000275569	-2.38355	3.39e-09
Down	ENSG00000286863	-2.38252	1.4e-08
Down	ENSG00000268006	-2.38229	2.91e-11
Down	ENSG00000237928	-2.38153	2.6e-08
Down	ENSG00000243715	-2.38117	4.88e-07
Down	ENSG00000270074	-2.38059	6.88e-05
Down	ENSG00000277383	-2.38029	2.67e-08
Down	ENSG00000271646	-2.38013	7.41e-13
Down	ENSG00000260912	-2.38006	1.76e-13
Down	ENSG00000249379	-2.37976	5.96e-09
Down	ENSG00000196167	-2.37974	2.14e-08
Down	ENSG00000270002	-2.379	1.02e-08
Down	ENSG00000273344	-2.37691	9.6e-14
Down	ENSG00000197815	-2.37674	3.46e-11
Down	ENSG00000242282	-2.37666	4.05e-09
Down	ENSG00000225084	-2.3762	6.37e-09
Down	ENSG00000272777	-2.37591	2.98e-10
Down	ENSG00000234917	-2.37557	4.02e-08
Down	ENSG00000230523	-2.37531	3.94e-07
Down	ENSG00000229941	-2.37516	9.38e-08
Down	ENSG00000272729	-2.37434	1.48e-09
Down	ENSG00000231789	-2.37414	8.81e-08
Down	ENSG00000239636	-2.37409	2.85e-08
Down	ENSG00000285878	-2.37143	8.18e-09
Down	ENSG00000229214	-2.37054	2.82e-08
Down	ENSG00000236936	-2.36948	1.93e-08
Down	ENSG00000286118	-2.36926	2.59e-08
Down	ENSG00000287430	-2.36902	2.18e-07
Down	ENSG00000226403	-2.36839	4.43e-08
Down	ENSG00000261103	-2.36744	1.74e-08
Down	ENSG00000230461	-2.36731	1.92e-07
Down	ENSG00000272491	-2.36684	2.99e-10
Down	ENSG00000256377	-2.36654	1.47e-05
Down	ENSG00000176320	-2.36637	5.81e-08
Down	ENSG00000228939	-2.36596	3.87e-08
Down	ENSG00000267395	-2.36569	5.44e-08
Down	ENSG00000275005	-2.36387	1.53e-07
Down	ENSG00000251364	-2.36383	1.34e-11
Down	ENSG00000287048	-2.36245	1.6e-05
Down	ENSG00000231424	-2.36209	4.2e-09
Down	ENSG00000203506	-2.36163	1.86e-11
Down	ENSG00000224424	-2.361	1.2e-10
Down	ENSG00000285898	-2.36074	2.38e-06
Down	ENSG00000258100	-2.35967	3.45e-08
Down	ENSG00000258904	-2.35965	5.24e-08
Down	ENSG00000270580	-2.3579	6.84e-11
Down	ENSG00000267811	-2.35779	8.38e-10
Down	ENSG00000254622	-2.35746	4.81e-07
Down	ENSG00000237054	-2.35671	5.35e-09
Down	ENSG00000266933	-2.35667	1.2e-08
Down	ENSG00000261535	-2.35651	2.09e-07
Down	ENSG00000275443	-2.35613	7.6e-08
Down	ENSG00000182257	-2.35602	2.67e-10
Down	ENSG00000238279	-2.35528	2.24e-07
Down	ENSG00000254859	-2.35504	1.15e-08
Down	ENSG00000276075	-2.35498	1.34e-08
Down	ENSG00000231682	-2.35466	2.25e-08
Down	ENSG00000233124	-2.35383	7.62e-08
Down	ENSG00000286480	-2.35311	4.86e-08
Down	ENSG00000260721	-2.35285	4.88e-09
Down	ENSG00000286739	-2.35256	2.27e-06
Down	ENSG00000228919	-2.35245	1.08e-07
Down	ENSG00000189295	-2.35189	1.25e-05
Down	ENSG00000274893	-2.35163	6.67e-07
Down	ENSG00000286021	-2.35147	1.14e-05
Down	ENSG00000280639	-2.34985	5.09e-09
Down	ENSG00000245479	-2.34952	1.1e-07
Down	ENSG00000171889	-2.34838	4.3e-06
Down	ENSG00000250280	-2.34819	2.46e-11
Down	ENSG00000226816	-2.34815	5.77e-07
Down	ENSG00000264520	-2.34788	7.34e-08
Down	ENSG00000233178	-2.34704	2.2e-13
Down	ENSG00000255389	-2.34687	2.15e-10
Down	ENSG00000227292	-2.34682	2.54e-07
Down	ENSG00000224066	-2.34566	6.43e-07
Down	ENSG00000260621	-2.34416	6.32e-08
Down	ENSG00000259635	-2.34365	1.76e-08
Down	ENSG00000226007	-2.34349	5.89e-06
Down	ENSG00000256028	-2.34342	1.15e-08
Down	ENSG00000251396	-2.34299	3.41e-08
Down	ENSG00000269892	-2.34164	1.4e-08
Down	ENSG00000261448	-2.34077	3.97e-08
Down	ENSG00000223393	-2.34062	8.64e-07
Down	ENSG00000287759	-2.3404	7e-07
Down	ENSG00000263004	-2.34026	8.35e-09
Down	ENSG00000256128	-2.34012	5.19e-08
Down	ENSG00000259219	-2.33981	1.18e-07
Down	ENSG00000278338	-2.3379	6e-08
Down	ENSG00000267607	-2.33781	3.34e-06
Down	ENSG00000260630	-2.3378	5.33e-11
Down	ENSG00000288056	-2.3356	1.36e-08
Down	ENSG00000272506	-2.33503	2.95e-10
Down	ENSG00000253586	-2.33443	1.39e-06
Down	ENSG00000253955	-2.33325	3.29e-07
Down	ENSG00000204241	-2.33199	2.11e-08
Down	ENSG00000287360	-2.33131	3.97e-06
Down	ENSG00000249685	-2.33053	1.19e-09
Down	ENSG00000234222	-2.33049	5.17e-09
Down	ENSG00000234327	-2.33048	4.01e-09
Down	ENSG00000224745	-2.33037	3.64e-08
Down	ENSG00000255136	-2.33011	1.83e-09
Down	ENSG00000241288	-2.33003	2.86e-12
Down	ENSG00000272789	-2.32985	1.89e-07
Down	ENSG00000237422	-2.32806	4.48e-08
Down	ENSG00000254340	-2.3277	1.1e-07
Down	ENSG00000257613	-2.32726	4.41e-08
Down	ENSG00000273189	-2.327	7.27e-08
Down	ENSG00000267543	-2.32677	1.36e-08
Down	ENSG00000272277	-2.32619	7.07e-09
Down	ENSG00000287466	-2.3259	4e-10
Down	ENSG00000236833	-2.32587	1.53e-06
Down	ENSG00000271522	-2.32573	4.68e-07
Down	ENSG00000255363	-2.32496	7.04e-08
Down	ENSG00000263766	-2.32409	3.28e-08
Down	ENSG00000282907	-2.32384	2.92e-05
Down	ENSG00000258376	-2.32363	5.49e-11
Down	ENSG00000274363	-2.3229	7.49e-09
Down	ENSG00000239677	-2.32202	1.41e-07
Down	ENSG00000269696	-2.32132	1.98e-09
Down	ENSG00000228436	-2.32122	3e-07
Down	ENSG00000229901	-2.32113	1.82e-07
Down	ENSG00000243926	-2.32054	4.24e-08
Down	ENSG00000273008	-2.32	3.93e-08
Down	ENSG00000241720	-2.31975	5.22e-06
Down	ENSG00000258425	-2.31926	2.83e-08
Down	ENSG00000253829	-2.3188	5.24e-08
Down	ENSG00000253456	-2.31855	2.56e-09
Down	ENSG00000273437	-2.31839	3.23e-09
Down	ENSG00000267834	-2.31734	2.35e-07
Down	ENSG00000287916	-2.31731	6.09e-13
Down	ENSG00000243155	-2.31642	4.67e-08
Down	ENSG00000260992	-2.31581	1.83e-08
Down	ENSG00000244586	-2.31521	2.08e-08
Down	ENSG00000288162	-2.31475	3.1e-07
Down	ENSG00000287731	-2.31449	8.52e-07
Down	ENSG00000286208	-2.31445	0.00228
Down	ENSG00000286067	-2.31436	1.46e-11
Down	ENSG00000232827	-2.31407	0.00081
Down	ENSG00000232977	-2.31328	4.41e-08
Down	ENSG00000234661	-2.3132	3.19e-09
Down	ENSG00000278266	-2.31319	4.4e-08
Down	ENSG00000274383	-2.31291	4.59e-07
Down	ENSG00000271086	-2.31168	2.6e-06
Down	ENSG00000278743	-2.31102	3.72e-08
Down	ENSG00000244198	-2.31051	2.09e-12
Down	ENSG00000269560	-2.31047	3.76e-09
Down	ENSG00000227811	-2.30961	5.23e-07
Down	ENSG00000266495	-2.30943	3.94e-07
Down	ENSG00000259447	-2.30915	0.000415
Down	ENSG00000232124	-2.30815	4.36e-06
Down	ENSG00000260669	-2.30812	7.99e-09
Down	ENSG00000285871	-2.30799	5.24e-07
Down	ENSG00000285534	-2.30797	1.37e-07
Down	ENSG00000285820	-2.30782	4.33e-06
Down	ENSG00000286837	-2.30745	1.47e-07
Down	ENSG00000260874	-2.30654	2.22e-07
Down	ENSG00000272733	-2.30623	3.93e-07
Down	ENSG00000271387	-2.30604	1.17e-06
Down	ENSG00000286833	-2.30516	2.62e-07
Down	ENSG00000264985	-2.30506	7.76e-06
Down	ENSG00000267505	-2.30481	5.82e-09
Down	ENSG00000260093	-2.30422	1.48e-08
Down	ENSG00000228065	-2.30404	2.82e-09
[truncated: 3,429 more rows]

## Sheet: Table S4
Table S4. Differentially expressed lncRNAs in HER2+HR+ vs normal, 2.0FC, Adj. Pval < 0.05.
Regulation	Ensembl ID	log2 Fold Change	Adj.Pval
Up	ENSG00000259623	6.26736	1.78e-35
Up	ENSG00000267165	5.67489	8.48e-41
Up	ENSG00000267512	5.58405	1e-41
Up	ENSG00000259661	5.46067	1.22e-41
Up	ENSG00000227195	4.95364	2.93e-43
Up	ENSG00000270103	4.66179	1.68e-42
Up	ENSG00000258430	4.65004	4.74e-24
Up	ENSG00000259185	4.59485	2.72e-28
Up	ENSG00000258377	4.45821	2.84e-16
Up	ENSG00000267469	4.33141	4.71e-24
Up	ENSG00000235123	4.1187	5.69e-13
Up	ENSG00000267576	4.11817	6.28e-21
Up	ENSG00000286037	4.08292	1.27e-21
Up	ENSG00000281453	3.86582	1.3e-14
Up	ENSG00000262831	3.8473	1.06e-12
Up	ENSG00000286171	3.76244	6.34e-21
Up	ENSG00000260772	3.75892	8.63e-12
Up	ENSG00000267436	3.73703	1.76e-18
Up	ENSG00000256040	3.71486	6.26e-17
Up	ENSG00000229851	3.61439	3.33e-16
Up	ENSG00000278996	3.59857	6.23e-12
Up	ENSG00000265618	3.50492	3.1e-16
Up	ENSG00000236263	3.396	1.03e-20
Up	ENSG00000272851	3.39481	3.89e-18
Up	ENSG00000262979	3.38085	1.65e-24
Up	ENSG00000273221	3.37656	2.39e-13
Up	ENSG00000265287	3.3105	2.97e-14
Up	ENSG00000260465	3.25995	3.51e-11
Up	ENSG00000246283	3.20861	1.95e-16
Up	ENSG00000230838	2.96098	1.11e-16
Up	ENSG00000232679	2.94329	1.05e-13
Up	ENSG00000250714	2.91281	9.22e-17
Up	ENSG00000227964	2.85352	2.79e-13
Up	ENSG00000254873	2.82062	4.7e-12
Up	ENSG00000273275	2.81004	2.8e-09
Up	ENSG00000257270	2.80095	4.39e-16
Up	ENSG00000254894	2.70554	4.66e-10
Up	ENSG00000254721	2.69872	1.57e-10
Up	ENSG00000272742	2.59158	7.86e-06
Up	ENSG00000260695	2.50422	2.18e-11
Up	ENSG00000272821	2.45764	1.06e-08
Up	ENSG00000267143	2.44573	8.9e-10
Up	ENSG00000272379	2.4441	3.97e-11
Up	ENSG00000197085	2.40831	2.24e-07
Up	ENSG00000278769	2.37181	4.95e-10
Up	ENSG00000224715	2.36014	2.96e-08
Up	ENSG00000254578	2.33559	5.03e-10
Up	ENSG00000226445	2.33559	1.38e-15
Up	ENSG00000264019	2.28084	1.29e-07
Up	ENSG00000183242	2.25489	1.99e-07
Up	ENSG00000281327	2.25077	2.37e-12
Up	ENSG00000287482	2.23854	4.58e-10
Up	ENSG00000230628	2.22373	1.26e-07
Up	ENSG00000266642	2.22046	1.42e-07
Up	ENSG00000272638	2.18373	9.48e-07
Up	ENSG00000257764	2.1617	9.48e-06
Up	ENSG00000228358	2.16094	5.08e-10
Up	ENSG00000176868	2.13598	0.00299
Up	ENSG00000175746	2.12716	6.95e-08
Up	ENSG00000267013	2.08173	2.26e-08
Up	ENSG00000281591	2.05475	1.38e-06
Up	ENSG00000223808	2.03847	2.86e-06
Up	ENSG00000280614	2.03381	8.62e-05
Up	ENSG00000281181	2.03201	8.66e-05
Up	ENSG00000280800	2.02998	8.7e-05
Up	ENSG00000254263	2.02689	4.02e-15
Up	ENSG00000224505	2.02056	9.55e-06
Up	ENSG00000259627	2.01965	6.29e-05
Up	ENSG00000242428	2.00342	8.86e-10
Up	ENSG00000263786	1.9979	1.07e-10
Up	ENSG00000261063	1.97532	3.15e-06
Up	ENSG00000232192	1.96618	8.98e-10
Up	ENSG00000233589	1.95961	6.32e-07
Up	ENSG00000259390	1.95623	2.44e-06
Up	ENSG00000285948	1.95366	2.49e-09
Up	ENSG00000269353	1.94387	6.58e-07
Up	ENSG00000259423	1.92753	1.12e-06
Up	ENSG00000285639	1.92388	9.71e-11
Up	ENSG00000225339	1.90298	1.63e-09
Up	ENSG00000272760	1.89473	2.38e-06
Up	ENSG00000274508	1.88565	2e-10
Up	ENSG00000280634	1.87663	0.000342
Up	ENSG00000265987	1.8519	4.89e-06
Up	ENSG00000287314	1.84823	1.96e-07
Up	ENSG00000283662	1.83027	1.54e-08
Up	ENSG00000249100	1.82717	5e-09
Up	ENSG00000275902	1.82075	8.26e-08
Up	ENSG00000254665	1.81923	1.1e-05
Up	ENSG00000224116	1.8158	4.03e-08
Up	ENSG00000257181	1.80591	6.92e-06
Up	ENSG00000271065	1.797	4.35e-08
Up	ENSG00000259884	1.78907	0.000144
Up	ENSG00000263859	1.78523	5.99e-06
Up	ENSG00000224271	1.78306	0.000184
Up	ENSG00000272558	1.75933	8.24e-06
Up	ENSG00000286619	1.75292	0.000596
Up	ENSG00000248870	1.73731	3.37e-07
Up	ENSG00000286464	1.73415	8.89e-06
Up	ENSG00000177234	1.72602	4.94e-06
Up	ENSG00000244137	1.72551	4.55e-07
Up	ENSG00000263585	1.72131	2.61e-05
Up	ENSG00000254698	1.71444	5.51e-09
Up	ENSG00000249084	1.6964	3.47e-07
Up	ENSG00000261586	1.68564	8.49e-07
Up	ENSG00000253154	1.67576	0.000574
Up	ENSG00000251138	1.66304	0.000162
Up	ENSG00000263618	1.64434	5.83e-05
Up	ENSG00000259684	1.64238	9.46e-07
Up	ENSG00000236703	1.63602	1.64e-06
Up	ENSG00000287480	1.61527	3.47e-06
Up	ENSG00000233823	1.60118	1.83e-06
Up	ENSG00000262413	1.59521	0.000305
Up	ENSG00000279712	1.57617	0.0011
Up	ENSG00000279082	1.57265	2.82e-06
Up	ENSG00000232044	1.57192	0.000272
Up	ENSG00000244332	1.562	2.95e-05
Up	ENSG00000259527	1.55989	0.00013
Up	ENSG00000286666	1.55283	1.61e-05
Up	ENSG00000251629	1.5255	3.48e-09
Up	ENSG00000276434	1.52438	8.53e-08
Up	ENSG00000261670	1.52053	2.1e-07
Up	ENSG00000287566	1.50444	0.000115
Up	ENSG00000233183	1.50234	2.98e-06
Up	ENSG00000230733	1.46722	0.00146
Up	ENSG00000256146	1.45901	0.00145
Up	ENSG00000259442	1.4544	0.00121
Up	ENSG00000260515	1.45263	0.011
Up	ENSG00000287457	1.45166	5.8e-05
Up	ENSG00000269967	1.44359	2.71e-09
Up	ENSG00000267943	1.43919	0.000126
Up	ENSG00000263745	1.43736	0.000141
Up	ENSG00000286563	1.4352	7.21e-06
Up	ENSG00000203585	1.43426	6.08e-06
Up	ENSG00000253125	1.4294	0.000213
Up	ENSG00000255178	1.42936	0.000312
Up	ENSG00000261200	1.42782	1.33e-05
Up	ENSG00000286218	1.42632	1.5e-05
Up	ENSG00000253174	1.42622	0.000213
Up	ENSG00000228437	1.42188	4.69e-05
Up	ENSG00000277619	1.42087	2.32e-05
Up	ENSG00000248773	1.40841	6.86e-06
Up	ENSG00000256152	1.40782	0.000367
Up	ENSG00000245080	1.39634	3.68e-06
Up	ENSG00000227863	1.39453	0.00296
Up	ENSG00000234630	1.39209	1.03e-05
Up	ENSG00000285108	1.3844	0.000747
Up	ENSG00000227170	1.38326	7.81e-07
Up	ENSG00000265840	1.37775	0.000118
Up	ENSG00000237423	1.37378	6.97e-05
Up	ENSG00000283117	1.36785	0.0037
Up	ENSG00000224223	1.35981	0.000697
Up	ENSG00000286191	1.35308	0.000405
Up	ENSG00000226876	1.35212	5.58e-06
Up	ENSG00000253490	1.33599	0.000137
Up	ENSG00000286379	1.33112	7.12e-06
Up	ENSG00000175779	1.32698	1.61e-05
Up	ENSG00000269899	1.31815	3.13e-05
Up	ENSG00000225768	1.31789	0.000407
Up	ENSG00000259910	1.31739	0.000145
Up	ENSG00000281383	1.31018	0.0124
Up	ENSG00000287786	1.3076	6.78e-05
Up	ENSG00000276232	1.30618	0.0186
Up	ENSG00000268120	1.30442	0.00123
Up	ENSG00000258952	1.29651	0.000967
Up	ENSG00000275976	1.29104	1.02e-07
Up	ENSG00000242539	1.28641	0.0138
Up	ENSG00000227068	1.28571	2.38e-06
Up	ENSG00000228630	1.28537	0.00353
Up	ENSG00000236841	1.28175	1.36e-06
Up	ENSG00000259345	1.27665	0.000436
Up	ENSG00000286125	1.2755	0.000726
Up	ENSG00000256115	1.27342	0.00415
Up	ENSG00000271216	1.27186	0.000325
Up	ENSG00000287343	1.27166	0.000888
Up	ENSG00000287335	1.26574	0.000308
Up	ENSG00000248393	1.26508	2.72e-05
Up	ENSG00000259607	1.26242	0.00109
Up	ENSG00000286559	1.2603	9.14e-05
Up	ENSG00000248335	1.26017	4.53e-05
Up	ENSG00000280207	1.25811	3.48e-05
Up	ENSG00000251151	1.25771	0.0026
Up	ENSG00000260064	1.25291	8.46e-06
Up	ENSG00000263501	1.25078	1.1e-05
Up	ENSG00000274751	1.2407	4.1e-06
Up	ENSG00000231898	1.23124	0.00477
Up	ENSG00000256443	1.23104	4.36e-05
Up	ENSG00000265967	1.22724	0.000776
Up	ENSG00000270640	1.22721	2.29e-06
Up	ENSG00000226715	1.22358	0.000312
Up	ENSG00000236212	1.22015	0.00614
Up	ENSG00000286529	1.21877	0.000117
Up	ENSG00000277675	1.21376	1.64e-05
Up	ENSG00000253523	1.20796	0.000101
Up	ENSG00000249318	1.20273	0.000246
Up	ENSG00000286316	1.19995	2.85e-06
Up	ENSG00000272563	1.19286	8.52e-05
Up	ENSG00000232756	1.18292	0.000516
Up	ENSG00000286208	1.18029	0.0213
Up	ENSG00000258504	1.17806	0.0139
Up	ENSG00000265786	1.17678	0.00112
Up	ENSG00000250033	1.16673	0.000169
Up	ENSG00000258010	1.15011	0.000788
Up	ENSG00000249007	1.14417	0.00276
Up	ENSG00000253972	1.12346	0.00019
Up	ENSG00000285094	1.11918	0.0149
Up	ENSG00000287359	1.10825	0.000994
Up	ENSG00000269887	1.1072	1.73e-05
Up	ENSG00000228786	1.10516	0.000397
Up	ENSG00000257607	1.10465	0.0217
Up	ENSG00000255404	1.09091	0.00571
Up	ENSG00000283125	1.08201	1.88e-05
Up	ENSG00000287813	1.07989	0.00307
Up	ENSG00000267134	1.07885	0.00477
Up	ENSG00000287243	1.07882	0.00129
Up	ENSG00000249359	1.07803	0.00518
Up	ENSG00000271916	1.07447	0.00258
Up	ENSG00000263924	1.07049	0.000377
Up	ENSG00000254317	1.06889	2.05e-05
Up	ENSG00000260289	1.06853	0.0127
Up	ENSG00000259871	1.06127	0.00326
Up	ENSG00000267257	1.05691	0.0114
Up	ENSG00000215023	1.05677	0.00249
Up	ENSG00000269481	1.05325	6.02e-05
Up	ENSG00000250546	1.05271	0.0051
Up	ENSG00000248458	1.05182	0.000281
Up	ENSG00000287322	1.0508	8.48e-05
Up	ENSG00000249234	1.04703	0.000256
Up	ENSG00000259278	1.04293	0.00261
Up	ENSG00000243762	1.0409	0.0133
Up	ENSG00000268316	1.0389	0.000783
Up	ENSG00000205634	1.03417	0.00303
Up	ENSG00000266602	1.03116	0.0172
Up	ENSG00000286158	1.03087	0.00033
Up	ENSG00000226320	1.02905	0.0172
Up	ENSG00000228918	1.0263	0.00984
Up	ENSG00000224209	1.0161	0.00382
Up	ENSG00000272509	1.01503	0.000747
Up	ENSG00000258869	1.01227	0.00196
Down	ENSG00000263424	-7.01347	4.73e-44
Down	ENSG00000270066	-6.84071	1.09e-16
Down	ENSG00000145075	-5.78183	2.41e-32
Down	ENSG00000228639	-5.59996	1.19e-27
Down	ENSG00000285565	-5.55337	7.22e-17
Down	ENSG00000287148	-5.54544	4.61e-24
Down	ENSG00000271880	-5.52358	1.6e-35
Down	ENSG00000258399	-5.50471	3.6e-47
Down	ENSG00000273149	-5.48864	1.14e-53
Down	ENSG00000236333	-5.45138	9.35e-23
Down	ENSG00000260035	-5.30541	4.61e-35
Down	ENSG00000229246	-5.28735	3.98e-36
Down	ENSG00000261175	-5.25964	1.23e-22
Down	ENSG00000257379	-5.18345	2.8e-26
Down	ENSG00000261771	-5.12208	1.56e-16
Down	ENSG00000259604	-5.11257	9.76e-29
Down	ENSG00000250961	-5.07555	4.3e-37
Down	ENSG00000255036	-5.04618	9.1e-31
Down	ENSG00000250538	-4.98366	1.12e-24
Down	ENSG00000242908	-4.97898	3.24e-28
Down	ENSG00000254951	-4.95877	1.33e-19
Down	ENSG00000228971	-4.93888	3.71e-27
Down	ENSG00000259244	-4.89741	1.08e-32
Down	ENSG00000256124	-4.87885	2.62e-20
Down	ENSG00000261054	-4.86066	7.26e-28
Down	ENSG00000234961	-4.84061	3.34e-28
Down	ENSG00000259080	-4.82796	3.52e-26
Down	ENSG00000248869	-4.79433	1.06e-27
Down	ENSG00000226482	-4.78389	1.75e-16
Down	ENSG00000283000	-4.74474	1.28e-27
Down	ENSG00000286596	-4.72842	1.32e-28
Down	ENSG00000259001	-4.71994	1.26e-25
Down	ENSG00000258232	-4.64004	4.64e-14
Down	ENSG00000259932	-4.51012	2e-27
Down	ENSG00000231826	-4.49242	8.79e-22
Down	ENSG00000285051	-4.45455	8.04e-28
Down	ENSG00000267280	-4.42892	1.05e-31
Down	ENSG00000256916	-4.38768	7.47e-21
Down	ENSG00000281769	-4.34171	1.02e-18
Down	ENSG00000277631	-4.32582	8.1e-28
Down	ENSG00000227591	-4.31683	4.33e-24
Down	ENSG00000225670	-4.31376	4.2e-25
Down	ENSG00000270412	-4.31349	2.38e-31
Down	ENSG00000279068	-4.30754	2.76e-29
Down	ENSG00000241684	-4.30536	7.01e-35
Down	ENSG00000228162	-4.28732	3.68e-25
Down	ENSG00000282885	-4.27507	5.81e-27
Down	ENSG00000231246	-4.26564	7.1e-28
Down	ENSG00000255545	-4.26339	7.46e-19
Down	ENSG00000233766	-4.25249	3.57e-25
Down	ENSG00000286463	-4.21868	1.76e-17
Down	ENSG00000229108	-4.21428	9.86e-28
Down	ENSG00000222043	-4.21199	3.45e-34
Down	ENSG00000259976	-4.20685	3.47e-11
Down	ENSG00000255191	-4.19578	4.33e-24
Down	ENSG00000256947	-4.19053	8.05e-20
Down	ENSG00000269110	-4.17952	2.1e-30
Down	ENSG00000267532	-4.17682	1.81e-31
Down	ENSG00000229240	-4.16549	2.11e-31
Down	ENSG00000285338	-4.15494	4.63e-19
Down	ENSG00000285294	-4.13864	3.88e-21
Down	ENSG00000258498	-4.13727	5.12e-28
Down	ENSG00000270726	-4.13438	3e-27
Down	ENSG00000288012	-4.13072	3.44e-32
Down	ENSG00000254369	-4.11685	2.19e-28
Down	ENSG00000271758	-4.09634	1.82e-27
Down	ENSG00000286288	-4.09192	8.61e-25
Down	ENSG00000287313	-4.08505	2.27e-20
Down	ENSG00000226005	-4.08012	7.61e-23
Down	ENSG00000251381	-4.07716	1.28e-21
Down	ENSG00000283646	-4.07557	5.99e-22
Down	ENSG00000285900	-4.07185	1.54e-31
Down	ENSG00000261064	-4.06299	2.11e-32
Down	ENSG00000273184	-4.06006	5.48e-23
Down	ENSG00000248464	-4.04348	3.6e-22
Down	ENSG00000250334	-4.02871	5.12e-29
Down	ENSG00000258819	-4.02408	2.95e-26
Down	ENSG00000279047	-4.00468	1.6e-18
Down	ENSG00000250341	-4.00406	1.88e-25
Down	ENSG00000288587	-3.99456	2.5e-20
Down	ENSG00000233223	-3.97842	8.74e-32
Down	ENSG00000267603	-3.96294	2.52e-24
Down	ENSG00000227888	-3.9519	1.76e-25
Down	ENSG00000259070	-3.92841	1.55e-25
Down	ENSG00000237986	-3.91646	3.87e-31
Down	ENSG00000263917	-3.91527	2.08e-20
Down	ENSG00000286250	-3.91376	5.51e-19
Down	ENSG00000234840	-3.91374	3.75e-19
Down	ENSG00000237560	-3.91243	2.2e-26
Down	ENSG00000234810	-3.88919	1.16e-20
Down	ENSG00000260025	-3.88898	1.09e-29
Down	ENSG00000174171	-3.88862	7.99e-29
Down	ENSG00000287146	-3.88854	2.09e-27
Down	ENSG00000244968	-3.87848	2.08e-31
Down	ENSG00000254531	-3.8779	1.69e-32
Down	ENSG00000260823	-3.87734	4.18e-22
Down	ENSG00000234715	-3.87572	2.21e-18
Down	ENSG00000272143	-3.87543	1.07e-26
Down	ENSG00000224307	-3.86465	3.44e-32
Down	ENSG00000244738	-3.86341	7.97e-24
Down	ENSG00000273209	-3.83776	9.76e-29
Down	ENSG00000272269	-3.83752	1.18e-26
Down	ENSG00000229167	-3.83696	2.21e-28
Down	ENSG00000231768	-3.8217	4.33e-24
Down	ENSG00000254921	-3.81093	1.9e-27
Down	ENSG00000245812	-3.80214	3.3e-30
Down	ENSG00000231367	-3.78898	3.6e-22
Down	ENSG00000232527	-3.77847	3.85e-27
Down	ENSG00000286961	-3.76897	1.27e-17
Down	ENSG00000254366	-3.76868	3.91e-23
Down	ENSG00000224361	-3.76255	2.38e-22
Down	ENSG00000225731	-3.76016	2.55e-27
Down	ENSG00000224057	-3.75887	2.38e-19
Down	ENSG00000250971	-3.75519	4.93e-29
Down	ENSG00000253190	-3.73412	1.3e-22
Down	ENSG00000260807	-3.73075	1.55e-23
Down	ENSG00000260260	-3.7251	1.12e-24
Down	ENSG00000253944	-3.7245	2.09e-24
Down	ENSG00000272808	-3.71728	4.83e-20
Down	ENSG00000224958	-3.71709	1.44e-25
Down	ENSG00000277135	-3.71138	2.15e-26
Down	ENSG00000286289	-3.70654	5.55e-27
Down	ENSG00000287570	-3.70583	4.78e-22
Down	ENSG00000227227	-3.70576	1.47e-25
Down	ENSG00000272009	-3.69922	9.86e-28
Down	ENSG00000272606	-3.68506	1.37e-29
Down	ENSG00000253474	-3.68377	4.46e-26
Down	ENSG00000276668	-3.6742	5.17e-18
Down	ENSG00000234899	-3.66939	1.07e-20
Down	ENSG00000280273	-3.66712	6.03e-28
Down	ENSG00000254453	-3.66267	4.92e-24
Down	ENSG00000286322	-3.66242	4.79e-16
Down	ENSG00000225725	-3.66011	7.02e-22
Down	ENSG00000286333	-3.6591	1.31e-23
Down	ENSG00000243836	-3.65498	1.4e-26
Down	ENSG00000287553	-3.64094	4.2e-24
Down	ENSG00000286039	-3.63899	3.83e-24
Down	ENSG00000263096	-3.63736	1.36e-21
Down	ENSG00000261783	-3.632	1.08e-29
Down	ENSG00000275457	-3.63146	2.28e-25
Down	ENSG00000286892	-3.63064	3e-19
Down	ENSG00000288271	-3.63058	1.03e-27
Down	ENSG00000250988	-3.6296	1.26e-25
Down	ENSG00000253552	-3.6285	1.01e-28
Down	ENSG00000269386	-3.62539	3.23e-36
Down	ENSG00000256654	-3.62448	1.03e-19
Down	ENSG00000269068	-3.62408	1.07e-21
Down	ENSG00000281655	-3.62322	5.07e-16
Down	ENSG00000271155	-3.61784	4.84e-23
Down	ENSG00000288044	-3.61699	9.76e-29
Down	ENSG00000250685	-3.60718	3.5e-19
Down	ENSG00000248332	-3.60018	4.67e-25
Down	ENSG00000213373	-3.60016	4.17e-25
Down	ENSG00000274021	-3.59942	1.5e-25
Down	ENSG00000258410	-3.5993	2.09e-27
Down	ENSG00000244468	-3.59853	2.07e-09
Down	ENSG00000244479	-3.59198	8.16e-26
Down	ENSG00000245330	-3.57721	2.24e-23
Down	ENSG00000232347	-3.56824	1.2e-26
Down	ENSG00000275367	-3.5668	1.95e-22
Down	ENSG00000283383	-3.56545	2.95e-29
Down	ENSG00000247728	-3.5631	4.73e-29
Down	ENSG00000279571	-3.56294	2.41e-21
Down	ENSG00000257551	-3.56138	4.13e-26
Down	ENSG00000246430	-3.54024	7.46e-19
Down	ENSG00000274092	-3.53847	2.63e-24
Down	ENSG00000275465	-3.53607	3.39e-15
Down	ENSG00000223685	-3.53311	4.7e-26
Down	ENSG00000253434	-3.53235	7.76e-17
Down	ENSG00000242268	-3.53145	2.03e-18
Down	ENSG00000232386	-3.53028	1.5e-21
Down	ENSG00000286746	-3.52919	2.94e-28
Down	ENSG00000250829	-3.52572	3.73e-29
Down	ENSG00000238142	-3.52097	5.21e-26
Down	ENSG00000261519	-3.51786	6.81e-24
Down	ENSG00000231170	-3.51281	3.83e-24
Down	ENSG00000285336	-3.50453	9.53e-23
Down	ENSG00000268592	-3.50011	1.02e-18
Down	ENSG00000277270	-3.4992	1.33e-19
Down	ENSG00000259430	-3.49884	1.12e-21
Down	ENSG00000264982	-3.49027	1.94e-15
Down	ENSG00000231943	-3.48703	1.14e-20
Down	ENSG00000263400	-3.48688	1.42e-26
Down	ENSG00000273388	-3.48664	5.54e-21
Down	ENSG00000229558	-3.47601	2.13e-20
Down	ENSG00000258813	-3.47576	8.04e-28
Down	ENSG00000251660	-3.47245	2.01e-20
Down	ENSG00000177133	-3.47078	1.04e-19
Down	ENSG00000226197	-3.46577	8.27e-22
Down	ENSG00000261113	-3.46302	9.84e-25
Down	ENSG00000227542	-3.45751	2.29e-24
Down	ENSG00000269900	-3.45408	1.39e-28
Down	ENSG00000261616	-3.45321	9.84e-24
Down	ENSG00000234076	-3.4516	1.89e-22
Down	ENSG00000248668	-3.4509	3.26e-25
Down	ENSG00000235033	-3.44907	5.11e-26
Down	ENSG00000254670	-3.44773	1.85e-21
Down	ENSG00000249669	-3.43712	2.38e-28
Down	ENSG00000283052	-3.4368	6.08e-23
Down	ENSG00000263508	-3.43466	1.1e-24
Down	ENSG00000255198	-3.43378	1.61e-24
Down	ENSG00000283031	-3.42299	4.06e-23
Down	ENSG00000237149	-3.42275	6.65e-22
Down	ENSG00000267827	-3.41681	8.9e-19
Down	ENSG00000245112	-3.41434	2.79e-30
Down	ENSG00000227467	-3.40526	8.12e-21
Down	ENSG00000231703	-3.3969	1.59e-28
Down	ENSG00000259129	-3.39514	9.97e-21
Down	ENSG00000272146	-3.39118	1.1e-24
Down	ENSG00000236882	-3.38675	3.13e-18
Down	ENSG00000223403	-3.38617	1.1e-23
Down	ENSG00000231566	-3.38166	2.54e-17
Down	ENSG00000229847	-3.38158	2.11e-20
Down	ENSG00000267390	-3.37786	8.04e-28
Down	ENSG00000225431	-3.37647	4.84e-14
Down	ENSG00000284685	-3.37525	7.52e-24
Down	ENSG00000287115	-3.37449	1.82e-23
Down	ENSG00000270419	-3.37259	1.66e-24
Down	ENSG00000246022	-3.37172	5.28e-17
Down	ENSG00000238258	-3.36875	3.14e-19
Down	ENSG00000269289	-3.36708	1.19e-16
Down	ENSG00000236404	-3.36321	1.45e-17
Down	ENSG00000232415	-3.36038	3.21e-21
Down	ENSG00000224259	-3.35608	1.68e-14
Down	ENSG00000254528	-3.35127	4.77e-20
Down	ENSG00000225472	-3.34978	2.31e-19
Down	ENSG00000225028	-3.34814	7.46e-19
Down	ENSG00000264345	-3.34601	5.19e-23
Down	ENSG00000273771	-3.34235	4.67e-23
Down	ENSG00000254109	-3.34207	3.1e-23
Down	ENSG00000264772	-3.34188	3.76e-21
Down	ENSG00000263586	-3.34114	2.99e-26
Down	ENSG00000231114	-3.33755	7.31e-12
Down	ENSG00000267659	-3.33725	7.96e-18
Down	ENSG00000273090	-3.33367	4.21e-24
Down	ENSG00000285106	-3.3333	4.8e-30
Down	ENSG00000236849	-3.33102	3.68e-24
Down	ENSG00000197934	-3.32663	2.8e-24
Down	ENSG00000287232	-3.32157	3.13e-21
Down	ENSG00000223784	-3.32092	3.15e-13
Down	ENSG00000235875	-3.31824	3.01e-20
Down	ENSG00000260886	-3.31603	3.45e-18
Down	ENSG00000237813	-3.31585	3.06e-16
Down	ENSG00000227959	-3.31251	3.86e-21
Down	ENSG00000286883	-3.31097	3.17e-21
Down	ENSG00000283083	-3.30819	7.82e-16
Down	ENSG00000248994	-3.30791	3.63e-18
Down	ENSG00000267583	-3.30779	2.44e-22
Down	ENSG00000253200	-3.30406	8.74e-32
Down	ENSG00000180139	-3.30363	1.04e-23
Down	ENSG00000265399	-3.30356	1.12e-21
Down	ENSG00000272159	-3.30023	7.49e-18
Down	ENSG00000203279	-3.29946	3.83e-24
Down	ENSG00000236618	-3.29894	1.36e-21
Down	ENSG00000228222	-3.29547	1.89e-23
Down	ENSG00000260343	-3.29304	3.92e-13
Down	ENSG00000231160	-3.29128	2.56e-29
Down	ENSG00000251359	-3.29073	1.32e-22
Down	ENSG00000284672	-3.28383	2.33e-14
Down	ENSG00000233858	-3.28313	5.2e-21
Down	ENSG00000224318	-3.28175	1.88e-20
Down	ENSG00000237870	-3.27008	2.24e-18
Down	ENSG00000269107	-3.26996	3.69e-22
Down	ENSG00000253509	-3.26815	4.71e-22
Down	ENSG00000204850	-3.2677	2.13e-17
Down	ENSG00000279855	-3.26606	2.41e-20
Down	ENSG00000272256	-3.26185	3.35e-24
Down	ENSG00000205562	-3.26124	1.36e-21
Down	ENSG00000178734	-3.26085	5.21e-20
Down	ENSG00000224525	-3.25976	3.52e-20
Down	ENSG00000231528	-3.25673	7.26e-16
Down	ENSG00000228649	-3.25508	3.66e-28
Down	ENSG00000257588	-3.25476	8.47e-15
Down	ENSG00000188525	-3.25325	2.32e-21
Down	ENSG00000233907	-3.25096	3.65e-16
Down	ENSG00000288473	-3.24802	1.33e-09
Down	ENSG00000256116	-3.24562	5.83e-14
Down	ENSG00000272154	-3.24213	1.94e-19
Down	ENSG00000284513	-3.24206	4.47e-17
Down	ENSG00000253177	-3.23773	3.2e-18
Down	ENSG00000260136	-3.23393	1.8e-23
Down	ENSG00000234026	-3.23376	6.81e-24
Down	ENSG00000243319	-3.23268	1.28e-18
Down	ENSG00000246898	-3.23151	5.76e-22
Down	ENSG00000249436	-3.23062	1.03e-19
Down	ENSG00000285957	-3.22995	1.16e-20
Down	ENSG00000231871	-3.22879	2.15e-20
Down	ENSG00000276772	-3.22858	2.44e-17
Down	ENSG00000255794	-3.22679	8.58e-11
Down	ENSG00000286695	-3.2264	1.95e-20
Down	ENSG00000250764	-3.2264	3.21e-24
Down	ENSG00000258471	-3.22621	1.29e-17
Down	ENSG00000272754	-3.22517	1.12e-24
Down	ENSG00000225938	-3.22292	5.55e-25
Down	ENSG00000268287	-3.22219	9.56e-16
Down	ENSG00000268129	-3.21917	2.33e-22
Down	ENSG00000275120	-3.21864	2.07e-31
Down	ENSG00000256150	-3.21806	5.75e-23
Down	ENSG00000267373	-3.21598	5.55e-25
Down	ENSG00000269966	-3.21529	2.12e-19
Down	ENSG00000272482	-3.20994	2.59e-18
Down	ENSG00000286508	-3.20959	9.92e-23
Down	ENSG00000250208	-3.20408	4.57e-22
Down	ENSG00000281358	-3.2018	1.79e-20
Down	ENSG00000251257	-3.20016	1.59e-19
Down	ENSG00000237159	-3.20014	1.98e-15
Down	ENSG00000236751	-3.19794	5.17e-20
Down	ENSG00000259704	-3.19355	2.32e-21
Down	ENSG00000275612	-3.19252	2.08e-14
Down	ENSG00000230074	-3.19141	2.07e-28
Down	ENSG00000258082	-3.18764	2.03e-19
Down	ENSG00000225877	-3.18146	1.96e-19
Down	ENSG00000229206	-3.18043	1.48e-18
Down	ENSG00000204528	-3.17841	3.01e-18
Down	ENSG00000285314	-3.17733	2.35e-11
Down	ENSG00000262079	-3.17591	4.31e-20
Down	ENSG00000276649	-3.17279	2.81e-25
Down	ENSG00000287156	-3.17103	5.24e-18
Down	ENSG00000271858	-3.16967	1.03e-19
Down	ENSG00000251448	-3.16888	5.71e-19
Down	ENSG00000264575	-3.16822	1.44e-21
Down	ENSG00000235078	-3.16238	7.88e-23
Down	ENSG00000275964	-3.16073	2.69e-23
Down	ENSG00000280136	-3.1579	6.88e-20
Down	ENSG00000272801	-3.15469	7.54e-21
Down	ENSG00000278126	-3.15447	6.16e-24
Down	ENSG00000238120	-3.1538	1.49e-17
Down	ENSG00000267365	-3.15351	1.47e-23
Down	ENSG00000262097	-3.15148	7.41e-24
Down	ENSG00000230587	-3.15088	3.18e-24
Down	ENSG00000231532	-3.1494	2.42e-16
Down	ENSG00000273471	-3.14537	1.47e-20
Down	ENSG00000226808	-3.14169	2.41e-18
Down	ENSG00000287998	-3.14053	1.53e-18
Down	ENSG00000250222	-3.13875	2.08e-22
Down	ENSG00000275496	-3.13742	3.77e-07
Down	ENSG00000274629	-3.13697	5.06e-21
Down	ENSG00000286500	-3.13223	6.1e-23
Down	ENSG00000267296	-3.13118	1.12e-23
Down	ENSG00000242767	-3.13018	9.91e-24
Down	ENSG00000197291	-3.1301	7.64e-22
Down	ENSG00000227681	-3.1291	2.1e-16
Down	ENSG00000237949	-3.12705	5.29e-16
Down	ENSG00000287647	-3.1223	1.15e-15
Down	ENSG00000247675	-3.12176	4.45e-18
Down	ENSG00000230910	-3.11875	8.04e-20
Down	ENSG00000232692	-3.11739	4.33e-21
Down	ENSG00000261103	-3.11645	8.37e-20
Down	ENSG00000281376	-3.1143	2.58e-21
Down	ENSG00000229116	-3.11287	3.89e-20
Down	ENSG00000179743	-3.11088	5.48e-21
Down	ENSG00000259589	-3.10988	3.5e-21
Down	ENSG00000286133	-3.1086	6.88e-14
Down	ENSG00000225473	-3.10802	4.11e-13
Down	ENSG00000274565	-3.10564	3.18e-20
Down	ENSG00000269559	-3.10364	3.24e-15
Down	ENSG00000270547	-3.1	1.19e-15
Down	ENSG00000186594	-3.09893	1.18e-26
Down	ENSG00000227487	-3.09654	2.31e-18
Down	ENSG00000261332	-3.09602	2.8e-19
Down	ENSG00000286805	-3.09314	4.78e-22
Down	ENSG00000287399	-3.09174	2.99e-14
Down	ENSG00000226237	-3.08663	2.43e-23
Down	ENSG00000259863	-3.08584	1.5e-19
Down	ENSG00000283647	-3.0853	1.71e-16
Down	ENSG00000277851	-3.08041	1.87e-21
Down	ENSG00000203706	-3.07948	8.66e-22
Down	ENSG00000226871	-3.07875	7.53e-20
Down	ENSG00000235351	-3.07818	2.32e-18
Down	ENSG00000237380	-3.07504	9.93e-21
Down	ENSG00000224743	-3.071	3.29e-14
Down	ENSG00000259342	-3.0706	6.89e-17
Down	ENSG00000277459	-3.06905	9.77e-23
Down	ENSG00000226409	-3.06115	1.27e-15
Down	ENSG00000278878	-3.05912	2.77e-17
Down	ENSG00000248275	-3.05737	1.04e-25
Down	ENSG00000226249	-3.05497	3e-15
Down	ENSG00000280594	-3.05206	1.21e-19
Down	ENSG00000272195	-3.05117	2.5e-20
Down	ENSG00000229891	-3.04781	2.49e-17
Down	ENSG00000261889	-3.04589	4.6e-19
Down	ENSG00000256508	-3.04195	2.86e-20
Down	ENSG00000254929	-3.04081	2.55e-27
Down	ENSG00000258301	-3.04036	3.37e-19
Down	ENSG00000204620	-3.03859	2.16e-20
Down	ENSG00000256151	-3.03531	3.85e-16
Down	ENSG00000269888	-3.0329	6.14e-14
Down	ENSG00000288061	-3.03259	7.46e-19
Down	ENSG00000286373	-3.03027	2.21e-19
Down	ENSG00000273203	-3.0281	1.47e-18
Down	ENSG00000232814	-3.02664	6.85e-19
Down	ENSG00000228536	-3.02621	2.27e-20
Down	ENSG00000235852	-3.02561	7.28e-17
Down	ENSG00000230747	-3.02474	6.12e-19
Down	ENSG00000272277	-3.02364	2.47e-20
Down	ENSG00000281333	-3.021	3.08e-20
Down	ENSG00000237361	-3.02045	4.45e-14
Down	ENSG00000163915	-3.01731	1.65e-15
Down	ENSG00000283549	-3.01011	1.17e-18
Down	ENSG00000233421	-3.0101	1.33e-17
Down	ENSG00000255495	-3.00805	2.41e-23
Down	ENSG00000249679	-3.00657	3.02e-17
Down	ENSG00000263847	-3.00583	3.23e-20
Down	ENSG00000227220	-3.00559	3.52e-17
Down	ENSG00000239268	-3.00348	7.85e-16
Down	ENSG00000152931	-3.00293	1.73e-22
Down	ENSG00000287656	-3.00188	3.12e-18
Down	ENSG00000285691	-3.00177	9.51e-16
Down	ENSG00000270001	-3.00161	6.56e-18
Down	ENSG00000222020	-2.99875	6.74e-21
Down	ENSG00000238279	-2.99843	1.2e-16
Down	ENSG00000264067	-2.99755	4.26e-20
Down	ENSG00000287490	-2.9958	5.82e-17
Down	ENSG00000204706	-2.99537	3.18e-20
Down	ENSG00000253102	-2.99266	5.38e-20
Down	ENSG00000260228	-2.9885	6.07e-19
Down	ENSG00000179428	-2.98784	5.97e-18
Down	ENSG00000272767	-2.98547	3.39e-23
Down	ENSG00000253187	-2.98411	6.17e-17
Down	ENSG00000239945	-2.98212	7.94e-14
Down	ENSG00000235904	-2.97898	3.89e-18
Down	ENSG00000229931	-2.97828	4.37e-21
Down	ENSG00000171889	-2.9771	2.23e-13
Down	ENSG00000265943	-2.96949	2.11e-16
Down	ENSG00000254254	-2.96895	4.86e-16
Down	ENSG00000226386	-2.96843	9.42e-25
Down	ENSG00000235584	-2.96723	1.23e-10
Down	ENSG00000253688	-2.96682	3.72e-20
Down	ENSG00000269680	-2.96581	1.67e-17
Down	ENSG00000206417	-2.96355	3.4e-21
Down	ENSG00000284048	-2.96254	4.5e-16
Down	ENSG00000259005	-2.95689	1.1e-19
Down	ENSG00000255471	-2.95643	3.29e-20
Down	ENSG00000235781	-2.95529	7.01e-20
Down	ENSG00000235563	-2.95452	1.05e-16
Down	ENSG00000249378	-2.95281	1.92e-15
Down	ENSG00000267653	-2.95074	1.71e-13
Down	ENSG00000214942	-2.9485	2.75e-17
Down	ENSG00000237233	-2.94683	3.78e-12
Down	ENSG00000287287	-2.94511	7.61e-17
Down	ENSG00000277247	-2.94149	2.87e-18
Down	ENSG00000282556	-2.93854	5.07e-16
Down	ENSG00000275494	-2.93775	2.41e-19
Down	ENSG00000272589	-2.93758	1.06e-09
Down	ENSG00000239775	-2.93621	7.45e-16
Down	ENSG00000266538	-2.93513	2.82e-17
Down	ENSG00000278899	-2.93343	3.36e-20
Down	ENSG00000254602	-2.93088	1.46e-17
Down	ENSG00000236975	-2.93046	1.22e-15
Down	ENSG00000233760	-2.9294	5.14e-17
Down	ENSG00000229498	-2.92902	1.53e-17
Down	ENSG00000277987	-2.9286	1.32e-15
Down	ENSG00000228035	-2.92794	1.45e-13
Down	ENSG00000259763	-2.92647	2.48e-19
Down	ENSG00000261625	-2.92375	4.97e-17
Down	ENSG00000287997	-2.92239	2.34e-17
Down	ENSG00000258754	-2.91925	3.06e-15
Down	ENSG00000276170	-2.91924	1.83e-18
Down	ENSG00000285933	-2.91914	2.94e-15
Down	ENSG00000260577	-2.91846	3.92e-15
Down	ENSG00000235314	-2.91452	4.03e-19
Down	ENSG00000225914	-2.91349	3.93e-24
Down	ENSG00000249574	-2.91276	2.65e-14
Down	ENSG00000259719	-2.91031	1.3e-21
Down	ENSG00000267107	-2.90736	2.4e-24
Down	ENSG00000283913	-2.90695	8.78e-20
Down	ENSG00000246582	-2.90571	4.66e-19
Down	ENSG00000261480	-2.9037	1.05e-20
Down	ENSG00000274104	-2.90107	1.08e-19
Down	ENSG00000267506	-2.89967	9.92e-16
Down	ENSG00000260899	-2.8969	2.39e-13
Down	ENSG00000229312	-2.89675	2.83e-20
Down	ENSG00000283141	-2.89551	2.74e-15
Down	ENSG00000269987	-2.89537	6.32e-20
Down	ENSG00000272523	-2.89359	1.8e-18
Down	ENSG00000233613	-2.89132	3.11e-16
Down	ENSG00000223725	-2.89042	9.61e-19
Down	ENSG00000223855	-2.89009	8.78e-18
Down	ENSG00000229019	-2.89008	4.03e-19
Down	ENSG00000259583	-2.88967	1.92e-22
Down	ENSG00000241313	-2.88907	5.33e-20
Down	ENSG00000254933	-2.88758	3.88e-16
Down	ENSG00000272084	-2.88664	2.5e-21
Down	ENSG00000224738	-2.88574	9.58e-20
Down	ENSG00000284116	-2.88458	7.51e-20
Down	ENSG00000235192	-2.88363	1.07e-16
Down	ENSG00000234161	-2.8829	3.47e-20
Down	ENSG00000281849	-2.88179	1.46e-20
Down	ENSG00000287901	-2.88104	5.32e-19
Down	ENSG00000236740	-2.87893	5.61e-14
Down	ENSG00000283175	-2.87878	6.92e-17
Down	ENSG00000227258	-2.87823	2.35e-15
Down	ENSG00000268069	-2.87788	2.21e-19
Down	ENSG00000287037	-2.87762	1.15e-15
Down	ENSG00000205682	-2.87743	9.19e-15
Down	ENSG00000255648	-2.87596	1.48e-17
Down	ENSG00000260026	-2.87438	3.82e-12
Down	ENSG00000286081	-2.87301	2.07e-14
Down	ENSG00000284644	-2.87	8.3e-18
Down	ENSG00000275569	-2.86808	3.87e-19
Down	ENSG00000237125	-2.86683	2.49e-24
Down	ENSG00000225420	-2.86644	1.39e-17
Down	ENSG00000285190	-2.86613	9.69e-18
Down	ENSG00000270077	-2.86489	1.63e-17
Down	ENSG00000286721	-2.86476	4.08e-20
Down	ENSG00000285155	-2.86474	5.42e-13
Down	ENSG00000279622	-2.86062	1.41e-13
Down	ENSG00000260391	-2.85957	1.14e-10
Down	ENSG00000228804	-2.85846	6.56e-18
Down	ENSG00000235257	-2.85842	8.76e-27
Down	ENSG00000269994	-2.85703	3.06e-16
Down	ENSG00000235020	-2.85685	6.1e-17
Down	ENSG00000261468	-2.85578	1.1e-26
Down	ENSG00000287261	-2.85327	3e-20
Down	ENSG00000260233	-2.85254	6.48e-17
Down	ENSG00000286129	-2.85248	1.66e-24
Down	ENSG00000235576	-2.85127	7.29e-21
Down	ENSG00000231817	-2.8503	2.16e-12
Down	ENSG00000187013	-2.84803	2.1e-16
Down	ENSG00000287666	-2.84579	3.46e-12
Down	ENSG00000225393	-2.84387	2.52e-18
Down	ENSG00000287368	-2.84199	5.57e-15
Down	ENSG00000250049	-2.84188	6.38e-12
Down	ENSG00000245025	-2.84177	2.64e-27
Down	ENSG00000254501	-2.84158	1.47e-16
Down	ENSG00000227509	-2.84141	1.54e-19
Down	ENSG00000287865	-2.8401	1.47e-16
Down	ENSG00000261441	-2.83784	5.34e-16
Down	ENSG00000284708	-2.8377	4.95e-13
Down	ENSG00000228213	-2.83762	1.62e-16
Down	ENSG00000273007	-2.83569	3.31e-21
Down	ENSG00000250266	-2.8349	2.27e-13
Down	ENSG00000287929	-2.83484	1.29e-15
Down	ENSG00000242741	-2.83286	3.91e-15
Down	ENSG00000259359	-2.83273	1.6e-18
Down	ENSG00000240240	-2.83262	8.9e-17
Down	ENSG00000232104	-2.83043	3.21e-23
Down	ENSG00000268509	-2.83012	1.48e-17
Down	ENSG00000287976	-2.82406	2.09e-16
Down	ENSG00000228113	-2.82122	6.73e-16
Down	ENSG00000242288	-2.8207	2.99e-11
Down	ENSG00000253476	-2.81843	1.29e-19
Down	ENSG00000287024	-2.8181	1.47e-18
Down	ENSG00000248441	-2.81588	1.25e-21
Down	ENSG00000235271	-2.81511	3.65e-19
Down	ENSG00000249456	-2.81458	3.23e-16
Down	ENSG00000227260	-2.81396	8.85e-23
Down	ENSG00000213904	-2.81371	2.76e-23
Down	ENSG00000272975	-2.81182	3.95e-16
Down	ENSG00000267272	-2.8108	7.88e-23
Down	ENSG00000226252	-2.80921	1.05e-18
Down	ENSG00000268204	-2.80853	4.5e-13
Down	ENSG00000260947	-2.80729	3.86e-17
Down	ENSG00000285553	-2.8044	5.46e-16
Down	ENSG00000287271	-2.8039	1.44e-16
Down	ENSG00000236514	-2.80274	1.13e-16
Down	ENSG00000237174	-2.80235	4.95e-16
Down	ENSG00000259402	-2.80213	5.06e-17
Down	ENSG00000263065	-2.80167	1.05e-15
Down	ENSG00000257042	-2.80086	1.24e-10
Down	ENSG00000231290	-2.80056	3.91e-14
Down	ENSG00000271853	-2.79855	4.52e-17
Down	ENSG00000248491	-2.79846	4.69e-14
Down	ENSG00000288048	-2.79808	1.5e-14
Down	ENSG00000257060	-2.79713	2.01e-12
Down	ENSG00000276317	-2.79478	1.9e-17
Down	ENSG00000180769	-2.79074	4.9e-28
Down	ENSG00000236723	-2.79026	3.61e-16
Down	ENSG00000286647	-2.79004	1.19e-10
Down	ENSG00000267364	-2.79	5.04e-22
Down	ENSG00000285588	-2.78799	3.06e-15
Down	ENSG00000257025	-2.78754	8.23e-18
Down	ENSG00000229111	-2.78592	1.3e-17
Down	ENSG00000256810	-2.78537	5.19e-13
Down	ENSG00000225930	-2.78522	2.28e-13
Down	ENSG00000261737	-2.78446	1.29e-15
Down	ENSG00000234918	-2.78235	2.95e-09
Down	ENSG00000223461	-2.78122	3.94e-16
Down	ENSG00000237734	-2.78079	1.2e-16
Down	ENSG00000248222	-2.77973	1.83e-18
Down	ENSG00000224945	-2.777	9.99e-16
Down	ENSG00000232046	-2.77448	3.34e-14
Down	ENSG00000215483	-2.77325	2.61e-17
Down	ENSG00000231749	-2.77302	1.68e-14
Down	ENSG00000273061	-2.77285	1.56e-20
Down	ENSG00000130600	-2.77151	2.68e-18
Down	ENSG00000261216	-2.77115	2.83e-18
Down	ENSG00000272904	-2.7686	1.63e-13
Down	ENSG00000231013	-2.76848	4.39e-15
Down	ENSG00000235688	-2.76793	9.8e-18
Down	ENSG00000255135	-2.7639	2.59e-16
Down	ENSG00000280474	-2.76297	2.77e-16
Down	ENSG00000277496	-2.76169	1.18e-19
Down	ENSG00000265752	-2.75896	1.44e-13
Down	ENSG00000267246	-2.75889	1.09e-12
Down	ENSG00000103472	-2.75544	1.79e-22
Down	ENSG00000286299	-2.75474	1.37e-17
Down	ENSG00000260612	-2.75359	2.88e-19
Down	ENSG00000231663	-2.75352	2.41e-16
Down	ENSG00000287227	-2.74904	1.24e-17
Down	ENSG00000272625	-2.74778	1.47e-18
Down	ENSG00000285564	-2.74546	1.28e-14
Down	ENSG00000259287	-2.74474	4.18e-18
Down	ENSG00000254707	-2.74324	3.27e-16
Down	ENSG00000261183	-2.74297	1.89e-17
Down	ENSG00000226031	-2.74262	5.03e-17
Down	ENSG00000249906	-2.74225	3.16e-16
Down	ENSG00000257433	-2.73825	8.27e-18
Down	ENSG00000230205	-2.73793	3.97e-14
Down	ENSG00000272382	-2.73666	7.14e-19
Down	ENSG00000267277	-2.73631	1.26e-17
Down	ENSG00000222044	-2.73513	1.3e-13
Down	ENSG00000224713	-2.73384	1.69e-18
Down	ENSG00000266010	-2.73361	2.72e-16
Down	ENSG00000236914	-2.73236	1.31e-19
Down	ENSG00000233117	-2.73193	1.14e-16
Down	ENSG00000272541	-2.73143	3.79e-12
Down	ENSG00000266527	-2.72937	7.44e-13
Down	ENSG00000218537	-2.72781	9.98e-14
Down	ENSG00000189316	-2.72734	2.25e-16
Down	ENSG00000203280	-2.72732	6.71e-17
Down	ENSG00000278970	-2.72686	2.68e-22
Down	ENSG00000257252	-2.72662	8.73e-14
Down	ENSG00000267321	-2.72595	8.17e-21
Down	ENSG00000231789	-2.72558	3.15e-15
Down	ENSG00000277152	-2.72314	1.23e-20
Down	ENSG00000229372	-2.72228	4.94e-18
Down	ENSG00000285993	-2.72155	2.11e-15
Down	ENSG00000237070	-2.72098	2.07e-17
Down	ENSG00000267571	-2.72061	3.26e-15
Down	ENSG00000249258	-2.71738	1.76e-18
Down	ENSG00000260409	-2.71705	1.74e-15
Down	ENSG00000277526	-2.71602	3.82e-15
Down	ENSG00000250602	-2.71602	9.16e-20
Down	ENSG00000205791	-2.71517	4.71e-18
Down	ENSG00000277351	-2.71366	4.48e-18
Down	ENSG00000215374	-2.71351	1.29e-20
Down	ENSG00000266962	-2.71264	3.86e-15
Down	ENSG00000279094	-2.71254	6.94e-15
Down	ENSG00000273650	-2.71108	2.68e-14
Down	ENSG00000266473	-2.71066	1.73e-17
Down	ENSG00000235890	-2.70676	7.25e-14
Down	ENSG00000263823	-2.70656	8.8e-18
Down	ENSG00000261512	-2.70611	1.07e-14
Down	ENSG00000258077	-2.70572	6.83e-13
Down	ENSG00000287388	-2.70457	4.82e-17
Down	ENSG00000245522	-2.70429	7.81e-18
Down	ENSG00000288580	-2.70414	1.34e-14
Down	ENSG00000258851	-2.70256	3.32e-18
Down	ENSG00000271937	-2.70149	2.7e-19
Down	ENSG00000264449	-2.70123	6.2e-17
Down	ENSG00000233644	-2.6984	2.94e-15
Down	ENSG00000277476	-2.69755	9.08e-26
Down	ENSG00000284707	-2.69734	1.08e-22
Down	ENSG00000259969	-2.69704	7.06e-18
Down	ENSG00000263165	-2.6967	4.09e-08
Down	ENSG00000254847	-2.69506	3.1e-16
Down	ENSG00000251399	-2.69383	1.7e-17
Down	ENSG00000286444	-2.69306	2.14e-19
Down	ENSG00000286811	-2.69044	5.31e-16
Down	ENSG00000276728	-2.68926	2.86e-19
Down	ENSG00000228109	-2.68882	6.48e-17
Down	ENSG00000272555	-2.68689	1.42e-15
Down	ENSG00000261003	-2.6858	6.91e-16
Down	ENSG00000271816	-2.68336	9.1e-21
Down	ENSG00000271869	-2.68206	4.21e-18
Down	ENSG00000232411	-2.68204	2.02e-16
Down	ENSG00000226172	-2.68068	2.32e-18
Down	ENSG00000237640	-2.6776	1.92e-15
Down	ENSG00000260693	-2.6774	4.66e-19
Down	ENSG00000256139	-2.67439	1.42e-15
Down	ENSG00000261795	-2.67424	1.14e-10
Down	ENSG00000257038	-2.67414	1.96e-15
Down	ENSG00000270006	-2.67392	2.73e-17
Down	ENSG00000285693	-2.67389	2.23e-15
Down	ENSG00000231496	-2.67252	1.85e-17
Down	ENSG00000266846	-2.67224	8.61e-15
Down	ENSG00000255201	-2.67147	1.19e-13
Down	ENSG00000225721	-2.67059	4.03e-15
Down	ENSG00000226800	-2.67039	2.77e-16
Down	ENSG00000275807	-2.66948	9.42e-16
Down	ENSG00000271895	-2.66896	2.76e-22
Down	ENSG00000215533	-2.66755	2.55e-14
Down	ENSG00000233429	-2.66708	1.42e-21
Down	ENSG00000259744	-2.664	8.49e-14
Down	ENSG00000260060	-2.66385	2.92e-19
Down	ENSG00000177757	-2.66358	2.7e-18
Down	ENSG00000272501	-2.66345	2.92e-25
Down	ENSG00000269194	-2.66316	9.87e-17
Down	ENSG00000272789	-2.66259	1.71e-14
Down	ENSG00000258056	-2.6621	1.18e-24
Down	ENSG00000287986	-2.66148	6.97e-15
Down	ENSG00000231638	-2.66109	5.66e-15
Down	ENSG00000259134	-2.66061	3.17e-14
Down	ENSG00000255284	-2.66052	1.53e-19
Down	ENSG00000187185	-2.65994	5.3e-14
Down	ENSG00000253768	-2.65913	7.36e-11
Down	ENSG00000269910	-2.65855	1.9e-14
Down	ENSG00000253764	-2.65757	6e-15
Down	ENSG00000224821	-2.65742	8.93e-14
Down	ENSG00000250934	-2.65589	6.87e-13
Down	ENSG00000285793	-2.65519	6.59e-26
Down	ENSG00000270959	-2.65448	3.7e-21
Down	ENSG00000183308	-2.65247	2.67e-14
Down	ENSG00000273784	-2.65173	3.35e-24
Down	ENSG00000254400	-2.65092	1.69e-16
Down	ENSG00000256092	-2.64947	3.4e-18
Down	ENSG00000251209	-2.64937	3.52e-17
Down	ENSG00000258520	-2.64866	1.16e-17
Down	ENSG00000175967	-2.64854	1.33e-15
Down	ENSG00000278925	-2.64812	1.02e-12
Down	ENSG00000247121	-2.64631	2.67e-23
Down	ENSG00000212719	-2.64574	5.86e-23
Down	ENSG00000253641	-2.64547	9.96e-20
Down	ENSG00000250765	-2.64513	1.99e-11
Down	ENSG00000225889	-2.64476	8.04e-25
Down	ENSG00000264739	-2.64312	2.29e-16
Down	ENSG00000254340	-2.64274	9.27e-15
Down	ENSG00000285852	-2.64263	2.54e-12
Down	ENSG00000272267	-2.6426	4.53e-15
Down	ENSG00000285663	-2.6425	6.73e-15
Down	ENSG00000255737	-2.64215	6.83e-19
Down	ENSG00000287380	-2.64025	4.21e-15
Down	ENSG00000253647	-2.63986	3.9e-16
Down	ENSG00000267811	-2.63983	1.64e-18
Down	ENSG00000185904	-2.63913	3.4e-15
Down	ENSG00000261840	-2.6387	2.68e-22
Down	ENSG00000179523	-2.6382	1.82e-25
Down	ENSG00000286865	-2.63791	7.94e-16
Down	ENSG00000227438	-2.63783	2.88e-16
Down	ENSG00000238184	-2.63776	9.65e-18
Down	ENSG00000267801	-2.63685	4.52e-14
Down	ENSG00000286150	-2.6368	1.71e-14
Down	ENSG00000258535	-2.63533	6.26e-15
Down	ENSG00000248494	-2.63478	1.81e-13
Down	ENSG00000280560	-2.63454	1.05e-16
Down	ENSG00000260192	-2.63454	1.01e-10
Down	ENSG00000253853	-2.63452	6.96e-15
Down	ENSG00000228290	-2.63362	1.05e-15
Down	ENSG00000227214	-2.63258	2.4e-16
Down	ENSG00000285882	-2.63251	9.64e-17
Down	ENSG00000270792	-2.63247	7.81e-17
Down	ENSG00000271334	-2.63124	6.75e-16
Down	ENSG00000178440	-2.62909	1.49e-24
Down	ENSG00000277369	-2.62863	4.71e-17
Down	ENSG00000230082	-2.62812	1.49e-15
Down	ENSG00000283849	-2.62793	1.69e-13
Down	ENSG00000271797	-2.62705	1.03e-16
Down	ENSG00000260708	-2.62591	4.4e-16
Down	ENSG00000231742	-2.6242	7.22e-16
Down	ENSG00000287740	-2.62317	2.86e-13
Down	ENSG00000203688	-2.62221	6.58e-11
Down	ENSG00000237179	-2.62194	4.65e-12
Down	ENSG00000267598	-2.62164	1.92e-17
Down	ENSG00000232533	-2.62074	3.2e-17
Down	ENSG00000260329	-2.6201	7.73e-16
Down	ENSG00000271998	-2.61986	9.27e-07
Down	ENSG00000235172	-2.61789	3.45e-16
Down	ENSG00000258572	-2.6176	4.35e-14
Down	ENSG00000269989	-2.6174	1.86e-12
Down	ENSG00000261096	-2.61709	6.32e-19
Down	ENSG00000215386	-2.61597	7.54e-20
Down	ENSG00000273432	-2.61474	1.23e-17
Down	ENSG00000260633	-2.61467	1.05e-13
Down	ENSG00000230928	-2.61348	5.24e-17
Down	ENSG00000257514	-2.61196	8.93e-14
Down	ENSG00000265489	-2.61159	1.27e-13
Down	ENSG00000232803	-2.61098	2.58e-11
Down	ENSG00000274220	-2.60968	2.47e-20
Down	ENSG00000248844	-2.60805	1.5e-10
Down	ENSG00000197815	-2.60738	3.95e-20
Down	ENSG00000278434	-2.60686	1.97e-18
Down	ENSG00000255052	-2.6061	4.4e-14
Down	ENSG00000253164	-2.60593	9.6e-14
Down	ENSG00000233639	-2.60531	1.1e-09
Down	ENSG00000286878	-2.6031	2.2e-12
Down	ENSG00000275645	-2.60257	4.84e-16
Down	ENSG00000273010	-2.5981	1.44e-16
Down	ENSG00000197180	-2.59789	1.67e-16
Down	ENSG00000275719	-2.59785	1.31e-11
Down	ENSG00000247809	-2.59772	5.56e-23
Down	ENSG00000225342	-2.59764	6.45e-18
Down	ENSG00000249509	-2.59602	2.53e-14
Down	ENSG00000231236	-2.59454	2.87e-13
Down	ENSG00000261215	-2.59418	2.99e-14
Down	ENSG00000240423	-2.59138	1.09e-13
Down	ENSG00000266983	-2.59058	3.2e-14
Down	ENSG00000262227	-2.58905	1.46e-17
Down	ENSG00000254319	-2.58889	2.4e-14
Down	ENSG00000234327	-2.5875	5.31e-17
Down	ENSG00000231419	-2.58698	4.96e-10
Down	ENSG00000258998	-2.58523	3.65e-09
Down	ENSG00000254731	-2.58391	3.31e-15
Down	ENSG00000270751	-2.58241	2.71e-17
Down	ENSG00000231682	-2.581	1.77e-15
Down	ENSG00000285761	-2.57867	9.12e-15
Down	ENSG00000261448	-2.57791	5.33e-15
Down	ENSG00000287255	-2.57536	2.51e-15
Down	ENSG00000226133	-2.57519	3.78e-16
Down	ENSG00000261490	-2.575	8.44e-23
Down	ENSG00000270607	-2.57168	1.27e-15
Down	ENSG00000205452	-2.57152	3.38e-13
Down	ENSG00000230782	-2.57039	8.78e-18
Down	ENSG00000272180	-2.57032	3.05e-15
Down	ENSG00000257681	-2.56849	1.63e-13
Down	ENSG00000267612	-2.56802	4.84e-14
Down	ENSG00000248309	-2.56795	1.22e-23
Down	ENSG00000271780	-2.56769	9e-18
Down	ENSG00000287342	-2.56559	1.93e-13
Down	ENSG00000266258	-2.56493	3.76e-17
Down	ENSG00000259523	-2.56404	3.85e-16
Down	ENSG00000267417	-2.5638	1.31e-13
Down	ENSG00000250237	-2.56354	2.4e-14
Down	ENSG00000257002	-2.56324	1.23e-13
Down	ENSG00000234936	-2.56205	8.13e-16
Down	ENSG00000270139	-2.55825	2.29e-12
Down	ENSG00000264278	-2.55687	1.39e-14
Down	ENSG00000255655	-2.5567	1.25e-14
Down	ENSG00000231453	-2.55591	2.96e-12
Down	ENSG00000270002	-2.55352	1.56e-15
Down	ENSG00000232973	-2.55326	7.14e-21
Down	ENSG00000231969	-2.55282	2.51e-20
Down	ENSG00000237061	-2.5522	6.99e-12
Down	ENSG00000286945	-2.5502	1.61e-13
Down	ENSG00000257605	-2.54968	1.27e-15
Down	ENSG00000230366	-2.54851	6.92e-16
Down	ENSG00000205106	-2.54783	1.67e-15
Down	ENSG00000275441	-2.54737	4.37e-16
Down	ENSG00000224418	-2.54596	6.57e-15
Down	ENSG00000254703	-2.54547	1.28e-15
Down	ENSG00000273204	-2.5451	4.44e-16
Down	ENSG00000255595	-2.54497	2.06e-10
Down	ENSG00000285427	-2.5427	2.98e-16
Down	ENSG00000286300	-2.54178	6.53e-13
Down	ENSG00000174680	-2.54158	3.54e-10
Down	ENSG00000227007	-2.54076	4.2e-14
Down	ENSG00000249307	-2.5398	1.15e-15
Down	ENSG00000228830	-2.53931	0.000255
Down	ENSG00000214922	-2.53878	8.04e-25
Down	ENSG00000258944	-2.53803	6.19e-15
Down	ENSG00000246662	-2.53772	2e-17
Down	ENSG00000253708	-2.53688	1.91e-14
Down	ENSG00000286408	-2.53606	1.02e-16
Down	ENSG00000286812	-2.53593	2.27e-13
Down	ENSG00000260658	-2.53553	6.43e-12
Down	ENSG00000232079	-2.53488	1.13e-12
Down	ENSG00000226101	-2.53482	1.77e-11
Down	ENSG00000271380	-2.53457	2.09e-14
Down	ENSG00000213888	-2.53442	1.09e-16
Down	ENSG00000255043	-2.53316	3.76e-13
Down	ENSG00000225057	-2.5327	4.41e-18
Down	ENSG00000287825	-2.53251	1.52e-16
Down	ENSG00000221949	-2.5312	5.48e-22
Down	ENSG00000261079	-2.53016	2.19e-17
Down	ENSG00000275427	-2.52975	6.46e-14
Down	ENSG00000272823	-2.52933	3.86e-15
Down	ENSG00000267100	-2.52524	5.48e-22
Down	ENSG00000281128	-2.52523	1.28e-14
Down	ENSG00000272865	-2.52398	6.65e-15
Down	ENSG00000254855	-2.52344	1.14e-13
Down	ENSG00000234111	-2.52326	7.3e-10
Down	ENSG00000282304	-2.52225	1.41e-13
Down	ENSG00000277449	-2.52213	1.41e-18
Down	ENSG00000269918	-2.52198	1.12e-17
Down	ENSG00000231690	-2.52158	5.33e-13
Down	ENSG00000265069	-2.521	5.99e-11
Down	ENSG00000237481	-2.51935	3.22e-15
Down	ENSG00000254040	-2.51656	6.5e-13
Down	ENSG00000226849	-2.51585	5.06e-12
Down	ENSG00000259869	-2.51499	2.13e-17
Down	ENSG00000205959	-2.51448	1.02e-16
Down	ENSG00000226963	-2.51392	1.5e-13
Down	ENSG00000268575	-2.51157	4.4e-22
Down	ENSG00000259408	-2.51136	4.39e-16
Down	ENSG00000250786	-2.51115	1.01e-16
Down	ENSG00000245688	-2.5111	2.61e-11
Down	ENSG00000233926	-2.51087	4.58e-14
Down	ENSG00000196167	-2.51072	1.85e-14
Down	ENSG00000238133	-2.51065	9.83e-17
Down	ENSG00000259446	-2.50841	6.04e-14
Down	ENSG00000275454	-2.50814	1.44e-14
Down	ENSG00000225243	-2.50813	5.18e-13
Down	ENSG00000258789	-2.50727	5.55e-15
Down	ENSG00000231856	-2.50654	5.38e-20
Down	ENSG00000227199	-2.5058	1.16e-17
Down	ENSG00000233079	-2.5056	2.77e-10
Down	ENSG00000273055	-2.50467	8.66e-15
Down	ENSG00000253123	-2.50289	2.26e-08
Down	ENSG00000236120	-2.50239	2.6e-14
Down	ENSG00000267219	-2.50125	3.73e-14
Down	ENSG00000237836	-2.50108	1.82e-12
Down	ENSG00000229368	-2.50088	7.86e-17
Down	ENSG00000249532	-2.49814	2.68e-14
Down	ENSG00000267530	-2.49584	3.78e-11
Down	ENSG00000233725	-2.49395	3.27e-10
Down	ENSG00000271579	-2.49341	9.23e-13
Down	ENSG00000232306	-2.49305	2.51e-15
Down	ENSG00000281831	-2.4929	4.17e-14
Down	ENSG00000255216	-2.49114	8.5e-12
Down	ENSG00000240666	-2.49091	2.87e-12
Down	ENSG00000283352	-2.49082	1.05e-19
Down	ENSG00000287326	-2.49038	4.65e-13
Down	ENSG00000247970	-2.48996	1.24e-15
Down	ENSG00000254622	-2.48811	3.34e-12
Down	ENSG00000287231	-2.4877	3.35e-10
Down	ENSG00000254615	-2.48748	4.97e-15
Down	ENSG00000278921	-2.48622	6.21e-17
Down	ENSG00000249275	-2.48587	9.07e-11
Down	ENSG00000227481	-2.48561	6.16e-14
Down	ENSG00000254489	-2.4851	6.51e-13
Down	ENSG00000248161	-2.48457	3.11e-15
Down	ENSG00000287974	-2.48402	4.65e-15
Down	ENSG00000259124	-2.48383	2.41e-16
Down	ENSG00000286367	-2.48288	4.8e-14
Down	ENSG00000248101	-2.48276	5.22e-13
Down	ENSG00000270022	-2.482	1.25e-14
Down	ENSG00000262528	-2.48155	2.56e-10
Down	ENSG00000260721	-2.481	1.03e-15
Down	ENSG00000272690	-2.48097	2.32e-18
Down	ENSG00000225978	-2.47652	1.63e-12
Down	ENSG00000261193	-2.47626	4.65e-13
Down	ENSG00000272221	-2.47572	2.51e-15
Down	ENSG00000230513	-2.47528	3.88e-17
Down	ENSG00000227540	-2.47486	1.18e-14
Down	ENSG00000254473	-2.47462	1.02e-14
Down	ENSG00000267784	-2.47353	1.6e-15
Down	ENSG00000246548	-2.47265	3.67e-12
Down	ENSG00000236017	-2.47123	1.96e-18
Down	ENSG00000273129	-2.47049	2.17e-15
Down	ENSG00000255399	-2.47042	1.13e-19
Down	ENSG00000250174	-2.46987	2.88e-15
Down	ENSG00000261655	-2.46956	4.19e-11
Down	ENSG00000258655	-2.46913	2.1e-16
Down	ENSG00000272777	-2.46903	2.66e-17
Down	ENSG00000259363	-2.46873	9.84e-22
Down	ENSG00000249335	-2.46821	9.04e-13
Down	ENSG00000183154	-2.46738	3.1e-12
Down	ENSG00000255026	-2.46735	1.08e-08
Down	ENSG00000260653	-2.46699	8.69e-11
Down	ENSG00000287710	-2.46686	3.01e-16
Down	ENSG00000253557	-2.46587	2.43e-13
Down	ENSG00000099869	-2.46574	3.66e-13
Down	ENSG00000231829	-2.46495	4.77e-14
Down	ENSG00000267405	-2.46478	6.79e-14
Down	ENSG00000226530	-2.46439	2.57e-15
Down	ENSG00000260418	-2.464	1.37e-13
Down	ENSG00000275202	-2.4639	5.25e-16
Down	ENSG00000262728	-2.46377	2.63e-17
Down	ENSG00000280241	-2.4634	8.61e-15
Down	ENSG00000225096	-2.46296	4.13e-15
Down	ENSG00000280029	-2.46293	2.06e-15
Down	ENSG00000250107	-2.46253	1.41e-13
Down	ENSG00000268416	-2.46096	2.47e-11
Down	ENSG00000251260	-2.46083	4.66e-17
Down	ENSG00000269604	-2.4606	1.5e-19
Down	ENSG00000237523	-2.45875	4.84e-14
Down	ENSG00000228079	-2.45849	1.64e-14
Down	ENSG00000272508	-2.45661	6.61e-14
Down	ENSG00000287534	-2.4564	1.33e-13
Down	ENSG00000271730	-2.45539	8.86e-13
Down	ENSG00000243961	-2.45492	1.09e-10
Down	ENSG00000285955	-2.45429	1.28e-12
Down	ENSG00000228768	-2.45364	7.07e-13
Down	ENSG00000233220	-2.4536	1.21e-13
Down	ENSG00000239569	-2.45279	5.33e-15
Down	ENSG00000287692	-2.45277	1.09e-10
Down	ENSG00000235023	-2.45108	1.97e-13
Down	ENSG00000273253	-2.45043	1.16e-13
Down	ENSG00000228436	-2.44899	1.43e-12
Down	ENSG00000255237	-2.44822	1.81e-15
Down	ENSG00000234456	-2.44595	6.82e-24
Down	ENSG00000161149	-2.4459	2.79e-14
Down	ENSG00000222005	-2.44508	1.57e-16
Down	ENSG00000176984	-2.44221	4.88e-13
Down	ENSG00000178977	-2.44112	6.32e-20
Down	ENSG00000224310	-2.43859	5.69e-11
Down	ENSG00000226622	-2.43807	2.59e-14
Down	ENSG00000241985	-2.43748	3.38e-16
Down	ENSG00000227292	-2.43741	2.02e-12
Down	ENSG00000253829	-2.43669	7.68e-14
Down	ENSG00000230943	-2.43661	3.09e-12
Down	ENSG00000285621	-2.43659	1.02e-12
Down	ENSG00000286724	-2.43648	4.93e-20
Down	ENSG00000230148	-2.43584	8.69e-16
Down	ENSG00000255363	-2.43476	1.46e-13
Down	ENSG00000282840	-2.43448	5.79e-13
Down	ENSG00000235245	-2.43395	6.56e-15
Down	ENSG00000223492	-2.43102	7.02e-20
Down	ENSG00000278456	-2.42885	3.5e-12
Down	ENSG00000251661	-2.42781	1.29e-14
Down	ENSG00000283148	-2.42727	1.18e-15
Down	ENSG00000286481	-2.42618	2.09e-10
Down	ENSG00000273361	-2.42554	7.08e-10
Down	ENSG00000286065	-2.42496	1.07e-14
Down	ENSG00000227355	-2.42422	6.59e-15
Down	ENSG00000244239	-2.42413	1.84e-11
Down	ENSG00000275765	-2.42213	1.11e-14
Down	ENSG00000275088	-2.42129	2.48e-12
Down	ENSG00000259038	-2.42118	8.14e-14
Down	ENSG00000248787	-2.42117	7.91e-16
Down	ENSG00000225194	-2.42096	4.66e-17
Down	ENSG00000271576	-2.4209	5.64e-15
Down	ENSG00000258088	-2.42012	4.91e-12
Down	ENSG00000288100	-2.41987	7.52e-13
Down	ENSG00000241158	-2.41951	2.58e-18
Down	ENSG00000255129	-2.41901	1.05e-12
Down	ENSG00000224965	-2.41778	1.72e-14
Down	ENSG00000260185	-2.41757	3.54e-15
Down	ENSG00000249352	-2.41706	4.38e-12
Down	ENSG00000246792	-2.41633	2.99e-13
Down	ENSG00000231672	-2.41564	7.28e-15
Down	ENSG00000231920	-2.41486	3.92e-13
Down	ENSG00000255067	-2.41467	4.79e-14
Down	ENSG00000259694	-2.41347	9.42e-16
Down	ENSG00000226581	-2.41294	4.1e-13
Down	ENSG00000258479	-2.41256	5.12e-13
Down	ENSG00000221953	-2.41239	5.33e-14
Down	ENSG00000271538	-2.41216	4.68e-11
Down	ENSG00000230937	-2.41069	8.75e-09
Down	ENSG00000236209	-2.41014	1.45e-11
Down	ENSG00000287527	-2.41006	3.82e-13
Down	ENSG00000282728	-2.40874	4.6e-13
Down	ENSG00000286699	-2.40867	1.23e-23
Down	ENSG00000256427	-2.40828	1.22e-15
Down	ENSG00000214548	-2.40813	1.61e-19
Down	ENSG00000276791	-2.40802	3.97e-19
Down	ENSG00000288079	-2.40707	2.21e-16
Down	ENSG00000286433	-2.40542	2.11e-16
Down	ENSG00000253112	-2.40503	1.49e-13
Down	ENSG00000268472	-2.40488	2.36e-13
Down	ENSG00000246090	-2.40419	1.19e-20
Down	ENSG00000274895	-2.40238	3.61e-12
Down	ENSG00000224165	-2.4022	3.61e-16
Down	ENSG00000258334	-2.4007	1.67e-11
Down	ENSG00000224609	-2.40036	4.68e-15
Down	ENSG00000166770	-2.4002	9.8e-18
Down	ENSG00000236708	-2.39931	7.62e-13
Down	ENSG00000227189	-2.39488	2.23e-12
Down	ENSG00000259877	-2.39426	1.08e-18
Down	ENSG00000262049	-2.39389	4.5e-13
Down	ENSG00000277425	-2.39363	1.57e-13
Down	ENSG00000259498	-2.39351	4.66e-15
Down	ENSG00000231064	-2.39227	1.11e-16
Down	ENSG00000284693	-2.39162	9.99e-14
Down	ENSG00000288045	-2.38843	9.78e-18
Down	ENSG00000221857	-2.38761	8.01e-09
Down	ENSG00000254102	-2.38754	2.07e-12
Down	ENSG00000245293	-2.38752	1e-18
Down	ENSG00000204387	-2.38704	3.76e-21
Down	ENSG00000228086	-2.38666	7.1e-15
Down	ENSG00000278546	-2.38618	3.76e-13
Down	ENSG00000258066	-2.38436	8.23e-13
Down	ENSG00000260018	-2.38389	2.77e-14
Down	ENSG00000242282	-2.38337	9.75e-15
Down	ENSG00000261707	-2.38028	2.19e-13
Down	ENSG00000180422	-2.37859	5.38e-11
Down	ENSG00000237886	-2.37762	2.49e-11
Down	ENSG00000286449	-2.37473	5.29e-10
Down	ENSG00000260808	-2.3745	1.46e-13
Down	ENSG00000230710	-2.3742	7.63e-12
Down	ENSG00000270071	-2.37253	1.53e-11
Down	ENSG00000268798	-2.37223	6.08e-16
Down	ENSG00000231851	-2.37113	2.77e-14
Down	ENSG00000288253	-2.36886	9.94e-18
Down	ENSG00000230537	-2.36879	3.99e-15
Down	ENSG00000249772	-2.36738	2.24e-12
Down	ENSG00000259211	-2.36725	5.39e-13
Down	ENSG00000227811	-2.36554	1.23e-11
Down	ENSG00000229855	-2.36398	2.11e-09
Down	ENSG00000251497	-2.36355	4.92e-14
Down	ENSG00000271737	-2.36199	2.18e-14
Down	ENSG00000146521	-2.35878	4.09e-13
Down	ENSG00000185837	-2.35845	3.45e-13
Down	ENSG00000263826	-2.35783	3.21e-20
Down	ENSG00000286403	-2.35773	1.26e-08
Down	ENSG00000259347	-2.35622	5.72e-13
Down	ENSG00000260625	-2.35575	2.59e-15
Down	ENSG00000273254	-2.35573	1.17e-17
Down	ENSG00000260306	-2.35502	2.11e-16
Down	ENSG00000224356	-2.35497	1.98e-16
Down	ENSG00000227946	-2.35323	2.75e-19
Down	ENSG00000228223	-2.35252	2.57e-22
Down	ENSG00000285702	-2.35231	1.11e-16
Down	ENSG00000287051	-2.35215	2.02e-09
Down	ENSG00000235009	-2.35167	2.26e-12
Down	ENSG00000227954	-2.35087	6.08e-12
Down	ENSG00000236519	-2.34995	7.01e-14
Down	ENSG00000279345	-2.34961	2.63e-19
Down	ENSG00000257221	-2.34923	1.9e-18
Down	ENSG00000273507	-2.34895	3.1e-16
Down	ENSG00000259546	-2.34882	7.4e-13
Down	ENSG00000237975	-2.34828	4.27e-17
Down	ENSG00000283445	-2.34783	8.41e-18
Down	ENSG00000233559	-2.3472	1.98e-19
Down	ENSG00000164385	-2.34715	4.65e-13
Down	ENSG00000272247	-2.34541	1.1e-13
Down	ENSG00000177822	-2.34539	4.99e-09
Down	ENSG00000271200	-2.34478	4.5e-14
Down	ENSG00000267454	-2.34189	1.26e-17
Down	ENSG00000254842	-2.34139	1.56e-15
Down	ENSG00000285599	-2.34084	1.88e-12
Down	ENSG00000256073	-2.33892	1.19e-16
Down	ENSG00000205181	-2.33883	4.89e-17
Down	ENSG00000287817	-2.3387	2.21e-14
Down	ENSG00000234160	-2.33712	1.74e-13
Down	ENSG00000233363	-2.33705	3.72e-09
Down	ENSG00000260475	-2.33688	5.88e-14
Down	ENSG00000267339	-2.33686	2.68e-11
Down	ENSG00000226026	-2.33579	1.24e-15
Down	ENSG00000240086	-2.33558	4.3e-10
Down	ENSG00000267439	-2.33545	1.01e-10
Down	ENSG00000287731	-2.33543	5.2e-11
Down	ENSG00000175061	-2.3349	4.03e-19
Down	ENSG00000239636	-2.33464	5.15e-13
Down	ENSG00000260274	-2.33456	8.15e-16
Down	ENSG00000258525	-2.33442	1.1e-14
Down	ENSG00000250072	-2.33438	1.24e-12
Down	ENSG00000232931	-2.33428	1.94e-19
Down	ENSG00000286942	-2.33252	2.37e-12
Down	ENSG00000212939	-2.33151	2.87e-11
Down	ENSG00000274080	-2.33068	9.4e-09
Down	ENSG00000273138	-2.33057	2.15e-11
Down	ENSG00000197813	-2.32882	6.31e-12
Down	ENSG00000272944	-2.32826	4.26e-12
Down	ENSG00000269155	-2.32807	6.88e-11
Down	ENSG00000286550	-2.32666	1.06e-14
Down	ENSG00000236754	-2.3264	1.08e-10
Down	ENSG00000227359	-2.32608	1.11e-11
Down	ENSG00000272729	-2.32508	5.9e-15
Down	ENSG00000222012	-2.32307	1.89e-11
Down	ENSG00000287303	-2.32275	2.33e-13
Down	ENSG00000272167	-2.3222	3.05e-12
Down	ENSG00000246985	-2.32184	1.36e-14
Down	ENSG00000234390	-2.32122	2.28e-13
Down	ENSG00000251314	-2.32081	3.37e-14
Down	ENSG00000287092	-2.31996	1.61e-12
Down	ENSG00000287059	-2.31666	1.35e-12
Down	ENSG00000237037	-2.3156	2.28e-18
Down	ENSG00000258646	-2.31509	7.14e-13
Down	ENSG00000254417	-2.3146	8.7e-09
Down	ENSG00000217455	-2.31398	2.07e-10
Down	ENSG00000287101	-2.31382	8.13e-12
Down	ENSG00000284237	-2.31209	2.03e-16
Down	ENSG00000287292	-2.3119	4.66e-12
Down	ENSG00000267767	-2.31128	3.66e-13
Down	ENSG00000254872	-2.3109	1.46e-08
Down	ENSG00000226711	-2.31025	5.06e-17
Down	ENSG00000237188	-2.31012	4.09e-17
Down	ENSG00000260778	-2.30993	1.06e-14
Down	ENSG00000257831	-2.3095	7.67e-13
Down	ENSG00000242553	-2.30926	6.41e-12
Down	ENSG00000224063	-2.30895	2.97e-13
Down	ENSG00000238035	-2.30895	3.61e-15
Down	ENSG00000272914	-2.30813	1.62e-14
Down	ENSG00000207955	-2.30802	1.28e-12
Down	ENSG00000231560	-2.30746	3.73e-12
Down	ENSG00000285534	-2.30618	3.53e-12
Down	ENSG00000262370	-2.30604	2.34e-17
Down	ENSG00000258376	-2.30574	2.09e-17
Down	ENSG00000283696	-2.30561	3.29e-13
Down	ENSG00000232860	-2.30541	7.33e-13
Down	ENSG00000228174	-2.3048	1.37e-11
Down	ENSG00000268189	-2.30375	2.94e-15
Down	ENSG00000233009	-2.30251	8.85e-10
Down	ENSG00000266256	-2.30123	2.89e-11
Down	ENSG00000224795	-2.30069	1.13e-11
Down	ENSG00000270175	-2.30004	1.23e-14
Down	ENSG00000260879	-2.29905	3.18e-13
Down	ENSG00000274370	-2.29892	6.56e-11
Down	ENSG00000258636	-2.2982	3.43e-13
Down	ENSG00000249035	-2.29794	9.34e-18
Down	ENSG00000250402	-2.29746	1.01e-12
Down	ENSG00000253406	-2.2974	1.08e-13
Down	ENSG00000285778	-2.29658	1.22e-09
Down	ENSG00000263335	-2.29586	2.64e-13
Down	ENSG00000260992	-2.29555	1.83e-13
Down	ENSG00000285688	-2.29551	2.71e-14
Down	ENSG00000236447	-2.29453	4.27e-14
Down	ENSG00000285871	-2.29395	4.1e-11
Down	ENSG00000275871	-2.29032	5.74e-11
Down	ENSG00000248132	-2.28986	1.07e-11
Down	ENSG00000272447	-2.28726	2.41e-16
Down	ENSG00000269950	-2.28627	8.32e-13
Down	ENSG00000226891	-2.28547	2.96e-18
Down	ENSG00000260599	-2.28497	1.62e-08
Down	ENSG00000285931	-2.28402	1.19e-13
Down	ENSG00000274902	-2.28359	8.93e-13
Down	ENSG00000254211	-2.28186	1.86e-10
Down	ENSG00000170919	-2.28173	9.11e-20
Down	ENSG00000273287	-2.28032	3.39e-13
Down	ENSG00000231424	-2.28023	5.74e-14
Down	ENSG00000232891	-2.28011	6.31e-12
Down	ENSG00000269210	-2.27965	2.57e-11
Down	ENSG00000259322	-2.27962	4.16e-13
Down	ENSG00000224812	-2.27929	2.35e-14
Down	ENSG00000204934	-2.27755	3.91e-15
Down	ENSG00000276997	-2.27605	3.95e-16
Down	ENSG00000251363	-2.27573	4.12e-09
Down	ENSG00000234690	-2.27569	2.59e-11
Down	ENSG00000259985	-2.27511	1.44e-11
Down	ENSG00000235760	-2.2747	5.88e-13
Down	ENSG00000267259	-2.27454	3.66e-09
Down	ENSG00000260473	-2.27387	3.73e-12
Down	ENSG00000233251	-2.27357	7.17e-14
Down	ENSG00000288575	-2.27355	8.93e-13
Down	ENSG00000223947	-2.2718	8.73e-12
Down	ENSG00000225439	-2.27135	2.8e-19
Down	ENSG00000279317	-2.27066	5.38e-11
Down	ENSG00000204055	-2.27022	2.93e-11
Down	ENSG00000274922	-2.2698	1.78e-12
Down	ENSG00000274769	-2.26939	2.83e-07
Down	ENSG00000234636	-2.26722	6.35e-14
Down	ENSG00000248103	-2.26591	4.96e-12
Down	ENSG00000225649	-2.2641	9.97e-14
Down	ENSG00000232063	-2.26373	7.19e-16
Down	ENSG00000240291	-2.26333	5.96e-15
Down	ENSG00000235427	-2.2615	2.05e-11
Down	ENSG00000275186	-2.26135	1.05e-09
Down	ENSG00000257084	-2.26128	4.16e-12
Down	ENSG00000273456	-2.26074	1.56e-15
Down	ENSG00000258920	-2.2604	9.16e-15
Down	ENSG00000228334	-2.25987	2.08e-10
Down	ENSG00000233554	-2.25961	8.06e-13
Down	ENSG00000267610	-2.25866	6.82e-12
Down	ENSG00000250280	-2.25865	3.64e-17
Down	ENSG00000254153	-2.25707	1.83e-11
Down	ENSG00000286688	-2.2561	5.83e-17
Down	ENSG00000227741	-2.25363	8.44e-16
Down	ENSG00000265096	-2.25221	1.41e-09
Down	ENSG00000287808	-2.25196	2.62e-14
Down	ENSG00000268996	-2.2519	1.02e-16
Down	ENSG00000272831	-2.25109	8.12e-19
Down	ENSG00000236714	-2.24941	2.07e-11
Down	ENSG00000270504	-2.24939	1.42e-13
Down	ENSG00000277324	-2.24936	5.82e-13
Down	ENSG00000225929	-2.24928	6.1e-11
Down	ENSG00000249685	-2.24878	8.67e-15
Down	ENSG00000272375	-2.24735	4.21e-14
Down	ENSG00000285331	-2.24733	1.91e-19
Down	ENSG00000267852	-2.2472	2.83e-14
Down	ENSG00000285831	-2.24674	2.31e-12
Down	ENSG00000284879	-2.24541	5.24e-15
Down	ENSG00000261433	-2.24535	5.84e-13
Down	ENSG00000125899	-2.24403	4.14e-13
Down	ENSG00000255418	-2.24248	3.39e-13
Down	ENSG00000237310	-2.24209	9.08e-16
Down	ENSG00000225084	-2.24168	2.42e-13
Down	ENSG00000247134	-2.2402	1.16e-12
Down	ENSG00000282142	-2.23978	1.13e-12
Down	ENSG00000183784	-2.23891	2.59e-18
Down	ENSG00000248597	-2.23883	9.24e-11
Down	ENSG00000281091	-2.23851	3.66e-13
Down	ENSG00000250240	-2.23815	1.07e-11
Down	ENSG00000229996	-2.23791	1.83e-11
Down	ENSG00000235295	-2.23718	2.1e-09
Down	ENSG00000255136	-2.2362	2.34e-14
Down	ENSG00000205885	-2.23606	1.45e-18
Down	ENSG00000227409	-2.23544	8.87e-11
Down	ENSG00000272106	-2.23528	4.06e-17
Down	ENSG00000239407	-2.23519	6.71e-19
Down	ENSG00000285804	-2.23427	2.28e-12
Down	ENSG00000266933	-2.23386	6.53e-13
Down	ENSG00000237654	-2.23367	2.65e-09
Down	ENSG00000275874	-2.23293	8.24e-12
Down	ENSG00000177335	-2.23277	3.02e-13
Down	ENSG00000261888	-2.23182	3.54e-11
Down	ENSG00000272056	-2.23171	7.58e-14
Down	ENSG00000224957	-2.23131	1.82e-13
Down	ENSG00000286887	-2.23107	8.69e-12
Down	ENSG00000273189	-2.23061	6.53e-12
Down	ENSG00000230751	-2.23045	1.44e-10
Down	ENSG00000280623	-2.23023	1.93e-08
Down	ENSG00000254911	-2.22939	3.05e-19
Down	ENSG00000276266	-2.22936	3.81e-11
Down	ENSG00000286067	-2.22925	1.69e-17
Down	ENSG00000267707	-2.22848	1.67e-10
Down	ENSG00000278202	-2.22845	9.82e-12
Down	ENSG00000285881	-2.22782	3.25e-13
Down	ENSG00000262050	-2.22713	1.67e-12
Down	ENSG00000228204	-2.22704	5.65e-09
Down	ENSG00000277501	-2.22699	2.43e-12
Down	ENSG00000231711	-2.2249	3.51e-15
Down	ENSG00000250620	-2.2242	4.59e-09
Down	ENSG00000278901	-2.22409	1.63e-10
Down	ENSG00000248540	-2.22351	2.45e-11
Down	ENSG00000234476	-2.22298	6.27e-12
Down	ENSG00000248872	-2.22254	8.05e-09
Down	ENSG00000243155	-2.22239	3.26e-12
Down	ENSG00000226380	-2.22152	1.77e-18
Down	ENSG00000265477	-2.22138	1.24e-10
Down	ENSG00000272235	-2.2213	1.73e-10
Down	ENSG00000226137	-2.22125	2.61e-18
Down	ENSG00000287018	-2.22116	2.05e-13
Down	ENSG00000282943	-2.22081	7.14e-11
Down	ENSG00000225285	-2.22069	1.82e-10
Down	ENSG00000248489	-2.22055	9.55e-15
Down	ENSG00000286981	-2.22019	6.74e-12
Down	ENSG00000287756	-2.21977	2.09e-10
Down	ENSG00000273437	-2.21967	5.8e-14
Down	ENSG00000283914	-2.21862	2.95e-11
Down	ENSG00000266573	-2.21799	2.06e-11
Down	ENSG00000281692	-2.2178	4.74e-10
Down	ENSG00000260877	-2.21631	3.76e-08
Down	ENSG00000224238	-2.21619	1.22e-16
Down	ENSG00000287415	-2.21544	4.3e-11
Down	ENSG00000266850	-2.21525	3.69e-11
Down	ENSG00000286292	-2.21457	3.69e-12
Down	ENSG00000270171	-2.21455	9.08e-10
Down	ENSG00000231473	-2.21366	3.01e-13
Down	ENSG00000257556	-2.21352	3.9e-12
Down	ENSG00000234948	-2.21316	7.88e-10
Down	ENSG00000225383	-2.21249	2.37e-09
Down	ENSG00000256628	-2.21229	4.47e-20
Down	ENSG00000264920	-2.2106	2.32e-18
Down	ENSG00000273442	-2.20956	1.08e-10
Down	ENSG00000235888	-2.20896	7.17e-17
Down	ENSG00000287978	-2.20884	5.18e-13
Down	ENSG00000260121	-2.20868	7.04e-15
Down	ENSG00000255337	-2.20861	6.77e-11
Down	ENSG00000249201	-2.20839	1.11e-11
Down	ENSG00000258743	-2.20772	1.04e-09
Down	ENSG00000260487	-2.2077	9.47e-12
Down	ENSG00000255224	-2.20687	5.22e-13
Down	ENSG00000254035	-2.20641	5.45e-12
Down	ENSG00000250302	-2.20617	1.9e-09
Down	ENSG00000273145	-2.2059	1.11e-12
Down	ENSG00000203801	-2.20577	1.48e-13
Down	ENSG00000260572	-2.20531	1.43e-13
Down	ENSG00000236283	-2.2035	2.17e-10
Down	ENSG00000242242	-2.20316	5.39e-11
Down	ENSG00000280916	-2.20289	1.27e-09
Down	ENSG00000225386	-2.20253	2.26e-08
Down	ENSG00000231252	-2.20248	1.11e-10
Down	ENSG00000277491	-2.20245	3.47e-11
Down	ENSG00000260924	-2.20229	3.95e-16
Down	ENSG00000258476	-2.20198	3.09e-12
Down	ENSG00000276261	-2.20151	3.38e-12
Down	ENSG00000272717	-2.20122	5.37e-13
Down	ENSG00000265474	-2.20085	2.27e-07
Down	ENSG00000287387	-2.20053	1.81e-13
Down	ENSG00000282772	-2.20022	8.48e-13
Down	ENSG00000225880	-2.20001	5.61e-13
Down	ENSG00000272734	-2.19982	6.94e-15
Down	ENSG00000275552	-2.19971	2.64e-12
Down	ENSG00000237357	-2.19938	8.36e-10
Down	ENSG00000267505	-2.19933	1.62e-13
Down	ENSG00000284657	-2.19842	3.57e-12
Down	ENSG00000266601	-2.19827	3.33e-11
Down	ENSG00000241219	-2.19792	1.1e-12
Down	ENSG00000254154	-2.19749	8.95e-16
Down	ENSG00000270035	-2.19701	9.07e-11
Down	ENSG00000245067	-2.19701	8.73e-12
Down	ENSG00000267480	-2.19698	1.64e-11
Down	ENSG00000272752	-2.19648	8.15e-17
Down	ENSG00000229766	-2.19621	3.3e-12
Down	ENSG00000240888	-2.1961	8.29e-11
Down	ENSG00000287672	-2.19606	3.23e-10
Down	ENSG00000225793	-2.19558	1.03e-19
Down	ENSG00000230918	-2.19554	6.52e-10
Down	ENSG00000232284	-2.19548	1.03e-12
Down	ENSG00000287268	-2.19542	7.03e-12
Down	ENSG00000287077	-2.19446	4.58e-14
Down	ENSG00000246523	-2.19402	1.47e-11
Down	ENSG00000272913	-2.1939	8.34e-14
Down	ENSG00000234917	-2.19253	1.18e-11
Down	ENSG00000258285	-2.19242	7.49e-13
Down	ENSG00000236266	-2.19199	3.57e-13
Down	ENSG00000274225	-2.19199	4.79e-11
Down	ENSG00000287916	-2.19195	3.78e-19
Down	ENSG00000273674	-2.19165	3.78e-14
Down	ENSG00000275880	-2.19151	6.04e-11
Down	ENSG00000281005	-2.19108	8.78e-18
Down	ENSG00000224152	-2.19027	3.91e-20
Down	ENSG00000227531	-2.18883	2.6e-09
Down	ENSG00000251379	-2.18851	1.54e-10
Down	ENSG00000260267	-2.18784	2.22e-16
Down	ENSG00000272702	-2.18756	6.77e-11
Down	ENSG00000239332	-2.18686	1.46e-11
Down	ENSG00000274605	-2.18657	3.02e-13
Down	ENSG00000267121	-2.18582	1.12e-15
Down	ENSG00000226067	-2.18575	2.03e-17
Down	ENSG00000236036	-2.18432	3.39e-08
Down	ENSG00000256128	-2.18344	9.5e-12
Down	ENSG00000283122	-2.18273	7.26e-16
Down	ENSG00000269901	-2.18194	1.28e-11
Down	ENSG00000258913	-2.18173	3.9e-10
Down	ENSG00000259416	-2.18139	1.13e-10
Down	ENSG00000228919	-2.18132	4.12e-11
Down	ENSG00000264707	-2.18081	2.82e-14
Down	ENSG00000281162	-2.18054	9.9e-11
Down	ENSG00000228793	-2.17916	1e-10
Down	ENSG00000215304	-2.17902	3.91e-13
Down	ENSG00000274949	-2.17833	1.17e-11
Down	ENSG00000260578	-2.17814	1.15e-11
Down	ENSG00000255817	-2.17808	5.12e-11
Down	ENSG00000262115	-2.17786	2.65e-12
Down	ENSG00000241151	-2.17779	1.2e-10
Down	ENSG00000286753	-2.17748	1.09e-11
Down	ENSG00000230461	-2.17736	1.36e-10
Down	ENSG00000233953	-2.17697	6.25e-11
Down	ENSG00000288162	-2.17627	1.34e-10
Down	ENSG00000254876	-2.17593	8.34e-17
Down	ENSG00000260669	-2.17522	5.64e-13
Down	ENSG00000228939	-2.1749	1.05e-11
Down	ENSG00000225956	-2.17394	2.59e-11
Down	ENSG00000259774	-2.17369	9.56e-11
Down	ENSG00000238039	-2.17316	1.77e-10
Down	ENSG00000248339	-2.17285	1.09e-07
Down	ENSG00000272505	-2.17179	1.72e-14
Down	ENSG00000238164	-2.16871	1.05e-15
Down	ENSG00000272288	-2.16799	4.09e-12
Down	ENSG00000261265	-2.16646	4.04e-10
Down	ENSG00000237989	-2.16571	2.65e-10
Down	ENSG00000228709	-2.16536	5.28e-10
Down	ENSG00000268364	-2.16519	1.15e-17
Down	ENSG00000235501	-2.16488	1.04e-16
Down	ENSG00000182366	-2.16366	4.34e-12
Down	ENSG00000254862	-2.16301	3.99e-11
Down	ENSG00000273424	-2.16194	1.93e-13
Down	ENSG00000286116	-2.16084	2.37e-16
Down	ENSG00000270021	-2.16029	8.14e-13
Down	ENSG00000279833	-2.16029	9.84e-16
Down	ENSG00000237529	-2.16016	3.31e-11
Down	ENSG00000251276	-2.1599	2.6e-12
Down	ENSG00000235298	-2.15887	2.8e-08
Down	ENSG00000227646	-2.15879	7.19e-12
Down	ENSG00000233464	-2.15876	7.67e-12
Down	ENSG00000229743	-2.15817	5.29e-08
Down	ENSG00000233806	-2.1569	3.45e-10
Down	ENSG00000247049	-2.15628	1.08e-11
Down	ENSG00000287214	-2.15609	3.27e-15
Down	ENSG00000268584	-2.15512	2e-13
Down	ENSG00000272491	-2.15476	1.51e-14
Down	ENSG00000228058	-2.15462	1.26e-11
Down	ENSG00000267262	-2.15401	3.83e-10
Down	ENSG00000254626	-2.15397	9.74e-09
Down	ENSG00000232140	-2.1538	1.48e-10
Down	ENSG00000244198	-2.15136	6.91e-18
Down	ENSG00000286383	-2.15003	9.07e-08
Down	ENSG00000257829	-2.14819	1.47e-09
Down	ENSG00000236305	-2.14773	5.29e-12
Down	ENSG00000287069	-2.14736	1e-10
Down	ENSG00000236535	-2.1473	1.21e-12
Down	ENSG00000274654	-2.14618	2.79e-13
Down	ENSG00000237001	-2.14567	2.58e-12
Down	ENSG00000215014	-2.1452	7.24e-12
Down	ENSG00000286381	-2.1448	1.65e-06
Down	ENSG00000249464	-2.14473	6.34e-15
Down	ENSG00000249621	-2.14371	1.62e-10
Down	ENSG00000251169	-2.14324	3.35e-10
Down	ENSG00000286636	-2.14318	1.98e-08
Down	ENSG00000268423	-2.14071	1.11e-11
Down	ENSG00000258168	-2.14007	1.65e-17
Down	ENSG00000225937	-2.13963	9.27e-09
Down	ENSG00000234928	-2.13956	1.21e-09
Down	ENSG00000260265	-2.13939	1.61e-05
Down	ENSG00000267581	-2.13933	7.1e-10
Down	ENSG00000230415	-2.13902	3.1e-10
Down	ENSG00000278611	-2.13826	4.88e-12
Down	ENSG00000269749	-2.13732	3.65e-11
Down	ENSG00000260296	-2.13695	5.91e-15
Down	ENSG00000226578	-2.13677	7.46e-13
Down	ENSG00000231770	-2.13518	1.13e-15
Down	ENSG00000274929	-2.13342	8.56e-12
Down	ENSG00000179136	-2.13244	2.95e-09
Down	ENSG00000269930	-2.13107	2.3e-08
Down	ENSG00000274818	-2.13073	4.76e-12
Down	ENSG00000260552	-2.13013	1.46e-09
Down	ENSG00000214783	-2.12956	1.33e-19
Down	ENSG00000267342	-2.12699	2.26e-12
Down	ENSG00000273137	-2.12651	2.46e-11
Down	ENSG00000285774	-2.12645	5.59e-12
Down	ENSG00000267288	-2.12633	5.26e-12
Down	ENSG00000273244	-2.12588	2.6e-08
Down	ENSG00000262903	-2.12554	3.56e-10
Down	ENSG00000236295	-2.12484	5.82e-11
Down	ENSG00000260305	-2.1246	1.56e-09
Down	ENSG00000286186	-2.12419	8.89e-12
Down	ENSG00000256377	-2.12417	1.51e-07
Down	ENSG00000260922	-2.12374	1.01e-08
Down	ENSG00000234694	-2.12366	9.58e-11
Down	ENSG00000285744	-2.12354	4.11e-13
Down	ENSG00000254802	-2.12301	1.68e-11
Down	ENSG00000288022	-2.123	3.07e-11
Down	ENSG00000272711	-2.12235	3.17e-13
Down	ENSG00000230091	-2.12155	1.44e-12
Down	ENSG00000283103	-2.12118	1.46e-17
Down	ENSG00000267879	-2.121	3.28e-08
Down	ENSG00000230337	-2.12035	8.32e-10
Down	ENSG00000232057	-2.12029	3.11e-09
Down	ENSG00000239677	-2.12015	9.48e-11
Down	ENSG00000224870	-2.11974	4.35e-18
Down	ENSG00000248206	-2.11883	1.05e-12
Down	ENSG00000255920	-2.11877	1.38e-13
Down	ENSG00000254510	-2.11871	6.64e-11
Down	ENSG00000249790	-2.11858	2.85e-10
Down	ENSG00000236466	-2.11832	3.2e-11
Down	ENSG00000235897	-2.11752	6.25e-11
Down	ENSG00000257557	-2.11698	2.56e-15
Down	ENSG00000286532	-2.11688	4.01e-14
Down	ENSG00000224810	-2.11662	4.39e-07
Down	ENSG00000255046	-2.11591	7.37e-12
Down	ENSG00000259460	-2.11554	5.85e-08
Down	ENSG00000285867	-2.11546	3.59e-12
Down	ENSG00000271725	-2.11381	8.89e-11
Down	ENSG00000256564	-2.11367	7.48e-08
Down	ENSG00000272864	-2.11324	6.41e-10
Down	ENSG00000271755	-2.11316	4.85e-13
Down	ENSG00000235997	-2.11191	1.88e-13
Down	ENSG00000287543	-2.11175	1.54e-12
Down	ENSG00000226263	-2.11069	2.27e-10
Down	ENSG00000232453	-2.10933	3.29e-11
Down	ENSG00000228172	-2.10933	5.57e-13
Down	ENSG00000285928	-2.10924	1.01e-13
Down	ENSG00000261026	-2.1089	4.14e-08
Down	ENSG00000238005	-2.10886	1.94e-10
Down	ENSG00000270823	-2.1088	7.54e-12
Down	ENSG00000244952	-2.10797	1.1e-11
Down	ENSG00000278058	-2.10743	2.25e-14
Down	ENSG00000286157	-2.10587	9.8e-08
Down	ENSG00000225746	-2.10558	4.89e-17
Down	ENSG00000233651	-2.10557	2.09e-06
Down	ENSG00000255248	-2.10546	5.16e-18
Down	ENSG00000243715	-2.10421	2.03e-09
Down	ENSG00000255650	-2.10326	1.47e-10
Down	ENSG00000237422	-2.10285	2.64e-11
Down	ENSG00000273080	-2.10244	1.07e-11
Down	ENSG00000267466	-2.10184	1.8e-09
Down	ENSG00000225683	-2.10147	3.44e-11
Down	ENSG00000255367	-2.10135	4.21e-09
Down	ENSG00000256546	-2.10105	5.58e-12
Down	ENSG00000272970	-2.09909	8.93e-13
Down	ENSG00000286736	-2.099	1.88e-10
Down	ENSG00000271945	-2.09843	6.72e-11
Down	ENSG00000286625	-2.09838	8.2e-10
Down	ENSG00000284391	-2.09834	1.53e-11
Down	ENSG00000287373	-2.09686	9.49e-09
Down	ENSG00000286616	-2.0965	8.72e-16
Down	ENSG00000287609	-2.09636	3.2e-09
Down	ENSG00000257135	-2.09626	1.09e-12
Down	ENSG00000266947	-2.09575	9.31e-14
Down	ENSG00000260037	-2.09554	3.28e-11
Down	ENSG00000256028	-2.09551	8.15e-12
Down	ENSG00000266283	-2.09499	4.55e-10
Down	ENSG00000257303	-2.09481	6.75e-17
Down	ENSG00000260350	-2.09322	5.33e-11
Down	ENSG00000251003	-2.09294	1.01e-11
Down	ENSG00000237807	-2.09245	2.55e-12
Down	ENSG00000261671	-2.09145	1.96e-10
Down	ENSG00000269921	-2.09123	2.95e-12
Down	ENSG00000249673	-2.09082	5.56e-18
Down	ENSG00000285980	-2.0906	4.36e-09
Down	ENSG00000186056	-2.09038	3.63e-14
Down	ENSG00000241155	-2.08932	7.63e-12
Down	ENSG00000255548	-2.08885	2.36e-10
Down	ENSG00000258973	-2.0886	1.91e-10
Down	ENSG00000253139	-2.08842	6.18e-09
Down	ENSG00000248752	-2.08816	1.24e-10
Down	ENSG00000271320	-2.08748	1.36e-09
Down	ENSG00000267122	-2.08642	2.88e-12
Down	ENSG00000235366	-2.08571	1.96e-10
Down	ENSG00000261338	-2.08535	3.96e-18
Down	ENSG00000205861	-2.08491	4.36e-08
Down	ENSG00000256271	-2.08474	8.76e-11
Down	ENSG00000259663	-2.08459	1.66e-07
Down	ENSG00000283503	-2.08316	1.33e-10
Down	ENSG00000272848	-2.08184	1.46e-12
Down	ENSG00000234608	-2.08177	5.16e-20
Down	ENSG00000286855	-2.08145	1.12e-12
Down	ENSG00000287554	-2.0807	5.08e-11
Down	ENSG00000272582	-2.08015	5.73e-11
Down	ENSG00000264520	-2.07897	1.36e-10
Down	ENSG00000256742	-2.07861	2.51e-11
Down	ENSG00000255389	-2.07856	4.62e-14
Down	ENSG00000226756	-2.07846	1.04e-09
Down	ENSG00000260273	-2.07772	1.57e-10
Down	ENSG00000254325	-2.07711	1.92e-10
Down	ENSG00000287620	-2.07687	1.02e-12
Down	ENSG00000276505	-2.0765	9.6e-11
Down	ENSG00000223382	-2.07586	2.59e-11
Down	ENSG00000271646	-2.0743	3.77e-17
Down	ENSG00000251652	-2.07412	3.88e-10
Down	ENSG00000267397	-2.07396	1.41e-13
Down	ENSG00000267857	-2.07164	1.38e-11
Down	ENSG00000173862	-2.07052	1.89e-12
Down	ENSG00000231291	-2.07032	7.69e-09
Down	ENSG00000233395	-2.06986	6.66e-10
Down	ENSG00000232759	-2.06892	3.24e-11
Down	ENSG00000269054	-2.06874	1.39e-14
Down	ENSG00000174403	-2.0679	4.07e-09
Down	ENSG00000263126	-2.06768	1.12e-13
Down	ENSG00000242082	-2.06754	4.32e-16
Down	ENSG00000257550	-2.06753	2.45e-09
Down	ENSG00000275846	-2.06726	3.66e-13
Down	ENSG00000272182	-2.06703	3.02e-10
Down	ENSG00000262898	-2.06682	1.95e-08
Down	ENSG00000235180	-2.06677	3.74e-10
Down	ENSG00000242258	-2.06658	5.22e-10
Down	ENSG00000283757	-2.06614	2.73e-08
Down	ENSG00000245468	-2.06535	1.13e-12
Down	ENSG00000226516	-2.06444	2.32e-08
Down	ENSG00000236833	-2.06422	8.94e-09
Down	ENSG00000224046	-2.06385	9.01e-11
Down	ENSG00000258924	-2.06347	7.87e-08
Down	ENSG00000230563	-2.06218	2.05e-07
Down	ENSG00000233621	-2.06177	1.45e-12
Down	ENSG00000286017	-2.06094	1.62e-10
Down	ENSG00000227253	-2.06004	1.94e-11
Down	ENSG00000203506	-2.05915	3.45e-15
Down	ENSG00000276077	-2.05884	0.00048
Down	ENSG00000228740	-2.05869	4.03e-08
Down	ENSG00000287109	-2.05825	5.24e-14
Down	ENSG00000251015	-2.05767	3.98e-11
Down	ENSG00000281691	-2.05742	1.14e-17
Down	ENSG00000271522	-2.0574	1.82e-09
Down	ENSG00000203356	-2.05619	8.65e-11
Down	ENSG00000268744	-2.05537	9.8e-15
Down	ENSG00000226416	-2.05489	1.93e-09
Down	ENSG00000276529	-2.05478	1.47e-09
Down	ENSG00000272338	-2.05448	2.15e-12
Down	ENSG00000257219	-2.05396	4.47e-10
Down	ENSG00000280195	-2.05344	2.73e-14
Down	ENSG00000242588	-2.05306	3.21e-17
Down	ENSG00000263551	-2.05279	1.13e-11
Down	ENSG00000246379	-2.05253	1.94e-09
Down	ENSG00000271367	-2.05194	8.9e-09
Down	ENSG00000239911	-2.05174	5.33e-12
Down	ENSG00000256705	-2.05148	1.57e-11
Down	ENSG00000286340	-2.05142	4.06e-13
Down	ENSG00000286715	-2.05053	1.77e-12
Down	ENSG00000261537	-2.04944	3.86e-11
Down	ENSG00000259883	-2.04941	4.22e-15
Down	ENSG00000268751	-2.04851	2.4e-07
Down	ENSG00000285766	-2.04825	2.94e-10
Down	ENSG00000227017	-2.04815	1.49e-11
Down	ENSG00000253618	-2.04805	2.03e-11
Down	ENSG00000285987	-2.04796	4.75e-09
Down	ENSG00000253456	-2.04703	1.11e-12
Down	ENSG00000273117	-2.04701	1.63e-10
Down	ENSG00000250802	-2.04488	6.12e-16
Down	ENSG00000266208	-2.0447	9.18e-09
Down	ENSG00000257242	-2.04371	1.57e-10
Down	ENSG00000235660	-2.04303	4.06e-10
Down	ENSG00000196696	-2.04274	1.27e-19
Down	ENSG00000221571	-2.04231	2.06e-10
Down	ENSG00000253733	-2.04197	8.63e-10
Down	ENSG00000261879	-2.04124	4.08e-16
Down	ENSG00000273466	-2.04102	1.67e-11
Down	ENSG00000249609	-2.04037	1.74e-09
Down	ENSG00000179219	-2.04024	9.68e-09
Down	ENSG00000272894	-2.04018	2.18e-14
Down	ENSG00000232294	-2.03999	4.35e-09
Down	ENSG00000267980	-2.03976	4.18e-10
Down	ENSG00000233016	-2.03934	3.72e-16
Down	ENSG00000240288	-2.03925	6.33e-17
Down	ENSG00000287009	-2.03891	3.02e-11
Down	ENSG00000226009	-2.0385	1.55e-10
Down	ENSG00000250167	-2.03816	1.15e-09
Down	ENSG00000231253	-2.0381	5.2e-11
Down	ENSG00000240859	-2.03744	1.69e-10
Down	ENSG00000267058	-2.03577	1.56e-15
Down	ENSG00000287494	-2.03533	4.44e-11
Down	ENSG00000244383	-2.03476	2.76e-10
Down	ENSG00000244757	-2.03368	9.63e-12
Down	ENSG00000255108	-2.03361	3.22e-10
Down	ENSG00000227660	-2.03342	1.11e-10
Down	ENSG00000249494	-2.033	2.31e-11
Down	ENSG00000253982	-2.03232	9e-18
Down	ENSG00000256569	-2.03147	9.74e-09
Down	ENSG00000281560	-2.0309	4.37e-08
Down	ENSG00000285719	-2.03046	5.81e-11
Down	ENSG00000277142	-2.03031	4.36e-14
Down	ENSG00000234614	-2.02955	2.32e-09
Down	ENSG00000285675	-2.02724	8.11e-14
Down	ENSG00000250012	-2.02666	2.08e-13
Down	ENSG00000224029	-2.0254	4.8e-11
Down	ENSG00000224853	-2.0244	1.79e-06
Down	ENSG00000204282	-2.0242	2.3e-13
Down	ENSG00000240373	-2.02401	3.08e-11
Down	ENSG00000287405	-2.02391	1.23e-13
Down	ENSG00000286080	-2.02357	4.95e-10
Down	ENSG00000260102	-2.02306	1.75e-09
Down	ENSG00000165511	-2.02213	5.37e-13
Down	ENSG00000232645	-2.02146	3.9e-11
Down	ENSG00000236548	-2.01815	4.48e-14
Down	ENSG00000265100	-2.01783	6.09e-14
Down	ENSG00000254910	-2.01766	1.94e-08
Down	ENSG00000257283	-2.01741	9.66e-11
Down	ENSG00000175611	-2.01739	7.58e-18
Down	ENSG00000275557	-2.01609	4.99e-09
Down	ENSG00000267344	-2.01529	1.82e-10
Down	ENSG00000285347	-2.01522	9.26e-09
Down	ENSG00000238290	-2.01455	8.24e-10
Down	ENSG00000250073	-2.01376	1.43e-13
Down	ENSG00000286511	-2.01363	2.06e-11
Down	ENSG00000270265	-2.01348	1.21e-09
Down	ENSG00000269044	-2.01329	5.47e-16
Down	ENSG00000269696	-2.01278	1.37e-12
Down	ENSG00000288009	-2.01248	3.8e-12
Down	ENSG00000246640	-2.01136	3.97e-10
Down	ENSG00000269145	-2.01118	2.15e-06
Down	ENSG00000255159	-2.01094	2.19e-13
Down	ENSG00000285840	-2.0101	9.07e-11
Down	ENSG00000226706	-2.00854	1.58e-10
Down	ENSG00000235236	-2.00655	1.94e-11
Down	ENSG00000272853	-2.00592	2.51e-10
Down	ENSG00000272990	-2.00572	2.41e-14
Down	ENSG00000227744	-2.00517	4.76e-09
Down	ENSG00000231948	-2.00474	1.12e-09
Down	ENSG00000223935	-2.00347	1.59e-13
Down	ENSG00000248572	-2.00346	8.97e-12
Down	ENSG00000261502	-2.00342	5.63e-08
Down	ENSG00000262884	-2.00296	7.81e-10
Down	ENSG00000259762	-2.00261	2.22e-10
Down	ENSG00000271614	-2.00223	7.49e-16
Down	ENSG00000269892	-2.00213	5.06e-11
Down	ENSG00000254003	-2.00204	1.25e-10
Down	ENSG00000284954	-2.00192	2.37e-09
Down	ENSG00000269486	-2.00105	4.46e-12
Down	ENSG00000285669	-2.00092	4.66e-16
Down	ENSG00000282907	-2.00037	1.02e-06
Down	ENSG00000224468	-2.00036	1.49e-09
Down	ENSG00000273723	-2.00013	6.93e-13
Down	ENSG00000277954	-1.99874	5.07e-14
Down	ENSG00000268081	-1.99868	4.11e-09
Down	ENSG00000275936	-1.99822	3.25e-11
Down	ENSG00000248896	-1.99819	5.71e-14
Down	ENSG00000177340	-1.99807	1.38e-11
Down	ENSG00000269976	-1.9978	3.78e-10
Down	ENSG00000277287	-1.99552	9e-10
Down	ENSG00000256576	-1.99548	9.86e-12
Down	ENSG00000260868	-1.99475	4.43e-10
Down	ENSG00000248724	-1.99354	3.59e-10
Down	ENSG00000275178	-1.99335	8.57e-11
Down	ENSG00000261786	-1.99279	6.71e-10
Down	ENSG00000277383	-1.99269	2.57e-10
Down	ENSG00000246695	-1.99229	1.2e-15
Down	ENSG00000226659	-1.99171	4.47e-10
Down	ENSG00000250490	-1.99168	2.3e-11
Down	ENSG00000255310	-1.99105	4.69e-13
Down	ENSG00000281392	-1.99092	4.31e-15
Down	ENSG00000280224	-1.99073	1.49e-09
Down	ENSG00000280164	-1.98948	1.2e-12
Down	ENSG00000256433	-1.98948	2.12e-13
Down	ENSG00000234405	-1.98936	3.62e-10
Down	ENSG00000286873	-1.98911	3.19e-12
Down	ENSG00000228703	-1.98904	1.33e-08
Down	ENSG00000276476	-1.9872	8.36e-09
Down	ENSG00000286585	-1.98627	5.28e-11
Down	ENSG00000259757	-1.98563	5.15e-08
Down	ENSG00000275401	-1.9835	3.47e-10
Down	ENSG00000229852	-1.98337	5.66e-14
Down	ENSG00000226334	-1.98314	1.68e-08
Down	ENSG00000259642	-1.98302	2.38e-16
Down	ENSG00000256462	-1.98228	1.67e-09
Down	ENSG00000244040	-1.98069	4.08e-09
Down	ENSG00000287839	-1.98055	1.07e-11
Down	ENSG00000228295	-1.98027	3.19e-09
Down	ENSG00000287200	-1.97978	2.73e-10
Down	ENSG00000272361	-1.97946	1.21e-10
[truncated: 2,673 more rows]

## Sheet: Table S5
Table S5. Commonly enriched lncRNAs in TNBC, HR+, HER2+, HER2+HR+ compared to normal
98 common elements in "TNBC up", "HR++ up", "HER2++ up" and "HER2++HR++ up":
ENSG00000259623
ENSG00000267512
ENSG00000267165
ENSG00000259661
ENSG00000227195
ENSG00000258377
ENSG00000270103
ENSG00000260772
ENSG00000262831
ENSG00000258430
ENSG00000259185
ENSG00000273221
ENSG00000286037
ENSG00000281453
ENSG00000267469
ENSG00000254873
ENSG00000265618
ENSG00000272742
ENSG00000267576
ENSG00000259627
ENSG00000286171
ENSG00000254894
ENSG00000265287
ENSG00000254665
ENSG00000250714
ENSG00000236263
ENSG00000246283
ENSG00000267436
ENSG00000254721
ENSG00000260465
ENSG00000272851
ENSG00000230838
ENSG00000273275
ENSG00000262979
ENSG00000278996
ENSG00000233589
ENSG00000227964
ENSG00000261063
ENSG00000256040
ENSG00000281181
ENSG00000280800
ENSG00000280614
ENSG00000272821
ENSG00000232679
ENSG00000272558
ENSG00000272379
ENSG00000254578
ENSG00000254263
ENSG00000278769
ENSG00000259442
ENSG00000267143
ENSG00000285948
ENSG00000226445
ENSG00000229851
ENSG00000176868
ENSG00000249084
ENSG00000281327
ENSG00000263786
ENSG00000281383
ENSG00000228437
ENSG00000285639
ENSG00000287314
ENSG00000283662
ENSG00000286559
ENSG00000257181
ENSG00000225339
ENSG00000232192
ENSG00000260695
ENSG00000243762
ENSG00000248393
ENSG00000268120
ENSG00000183242
ENSG00000281591
ENSG00000203585
ENSG00000265840
ENSG00000248870
ENSG00000257270
ENSG00000249100
ENSG00000251138
ENSG00000263585
ENSG00000276434
ENSG00000286316
ENSG00000244332
ENSG00000224116
ENSG00000265987
ENSG00000277675
ENSG00000227068
ENSG00000242428
ENSG00000267013
ENSG00000228358
ENSG00000256152
ENSG00000287482
ENSG00000261200
ENSG00000264019
ENSG00000268316
ENSG00000261586
ENSG00000236841
ENSG00000249007
17 common elements in "TNBC up", "HER2+ up" and "HER2+HR+ up":
ENSG00000285108
ENSG00000231898
ENSG00000260289
ENSG00000232044
ENSG00000253490
ENSG00000249318
ENSG00000271216
ENSG00000274508
ENSG00000258869
ENSG00000279082
ENSG00000253174
ENSG00000263745
ENSG00000256146
ENSG00000267257
ENSG00000256115
ENSG00000215023
ENSG00000248458
16 common elements in "HR+ up", "HER2+ up" and "HER2+HR+ up":
ENSG00000235123
ENSG00000230628
ENSG00000266642
ENSG00000228918
ENSG00000244137
ENSG00000275902
ENSG00000262413
ENSG00000271065
ENSG00000177234
ENSG00000230733
ENSG00000260064
ENSG00000255178
ENSG00000263501
ENSG00000226320
ENSG00000269899
ENSG00000259871
13 common elements in "HER2+ up" and "HER2+HR+ up":
ENSG00000287786
ENSG00000266602
ENSG00000228630
ENSG00000257764
ENSG00000276232
ENSG00000277619
ENSG00000272760
ENSG00000226715
ENSG00000245080
ENSG00000267943
ENSG00000253972
ENSG00000287566
ENSG00000286563
43 common elements in "HR+ up" and "HER2+HR+ up":
ENSG00000285094
ENSG00000175746
ENSG00000259390
ENSG00000224715
ENSG00000223808
ENSG00000259884
ENSG00000259423
ENSG00000286464
ENSG00000280634
ENSG00000236703
ENSG00000287457
ENSG00000197085
ENSG00000286379
ENSG00000233183
ENSG00000269353
ENSG00000233823
ENSG00000253154
ENSG00000248335
ENSG00000249359
ENSG00000286208
ENSG00000259345
ENSG00000265786
ENSG00000263618
ENSG00000175779
ENSG00000224271
ENSG00000251629
ENSG00000271916
ENSG00000237423
ENSG00000258010
ENSG00000253523
ENSG00000287359
ENSG00000274751
ENSG00000254698
ENSG00000286218
ENSG00000283125
ENSG00000227170
ENSG00000286529
ENSG00000279712
ENSG00000260515
ENSG00000263924
ENSG00000258504
ENSG00000269887
ENSG00000236212
13 common elements in "TNBC up", "HR+ up" and "HER2+HR+ up":
ENSG00000248773
ENSG00000242539
ENSG00000286619
ENSG00000234630
ENSG00000272638
ENSG00000228786
ENSG00000224505
ENSG00000255404
ENSG00000263859
ENSG00000259607
ENSG00000249234
ENSG00000287480
ENSG00000269967
8 common elements in "TNBC up" and "HER2+HR+ up":
ENSG00000287343
ENSG00000286125
ENSG00000250546
ENSG00000286666
ENSG00000250033
ENSG00000254317
ENSG00000270640
ENSG00000275976
30 common elements in "TNBC up" and "HER2+ up":
ENSG00000275216
ENSG00000227036
ENSG00000245526
ENSG00000263680
ENSG00000251320
ENSG00000228742
ENSG00000272046
ENSG00000214919
ENSG00000241599
ENSG00000250541
ENSG00000256789
ENSG00000245164
ENSG00000259439
ENSG00000224216
ENSG00000234578
ENSG00000235532
ENSG00000260920
ENSG00000253519
ENSG00000243415
ENSG00000258757
ENSG00000261573
ENSG00000235304
ENSG00000234431
ENSG00000279668
ENSG00000235872
ENSG00000253658
ENSG00000235142
ENSG00000228655
ENSG00000258667
ENSG00000271926
4 common elements in "TNBC up", "HR+ up" and "HER2+ up":
ENSG00000228308
ENSG00000287765
ENSG00000228028
ENSG00000260107
3 common elements in "HR+ up" and "HER2+ up":
ENSG00000232309
ENSG00000261641
ENSG00000255882
5 common elements in "TNBC up" and "HR+ up":
ENSG00000243960
ENSG00000254829
ENSG00000272770
ENSG00000269894
ENSG00000258593
84 elements included exclusively in "TNBC up":
ENSG00000240770
ENSG00000183674
ENSG00000265415
ENSG00000179066
ENSG00000231755
ENSG00000248362
ENSG00000205325
ENSG00000267432
ENSG00000224733
ENSG00000258910
ENSG00000253645
ENSG00000229531
ENSG00000287132
ENSG00000224707
ENSG00000287600
ENSG00000229955
ENSG00000226235
ENSG00000260978
ENSG00000240498
ENSG00000286417
ENSG00000235545
ENSG00000267523
ENSG00000227145
ENSG00000280341
ENSG00000233030
ENSG00000269926
ENSG00000253924
ENSG00000251244
ENSG00000228862
ENSG00000229431
ENSG00000259396
ENSG00000271826
ENSG00000203362
ENSG00000272666
ENSG00000187951
ENSG00000248538
ENSG00000228697
ENSG00000267374
ENSG00000250295
ENSG00000287042
ENSG00000281131
ENSG00000267125
ENSG00000261116
ENSG00000240535
ENSG00000273333
ENSG00000287383
ENSG00000272079
ENSG00000235026
ENSG00000229751
ENSG00000232732
ENSG00000256039
ENSG00000240405
ENSG00000261738
ENSG00000257947
ENSG00000266696
ENSG00000262151
ENSG00000269915
ENSG00000261402
ENSG00000257083
ENSG00000237594
ENSG00000255114
ENSG00000266897
ENSG00000228686
ENSG00000226620
ENSG00000237914
ENSG00000287578
ENSG00000269243
ENSG00000224819
ENSG00000250170
ENSG00000162888
ENSG00000261437
ENSG00000278811
ENSG00000260997
ENSG00000238266
ENSG00000286337
ENSG00000276980
ENSG00000287061
ENSG00000251224
ENSG00000253980
ENSG00000244676
ENSG00000277662
ENSG00000279072
ENSG00000226352
ENSG00000228288
22 elements included exclusively in "HR+ up":
ENSG00000259269
ENSG00000249346
ENSG00000224559
ENSG00000263677
ENSG00000240521
ENSG00000228189
ENSG00000251141
ENSG00000244265
ENSG00000287818
ENSG00000255774
ENSG00000249001
ENSG00000287645
ENSG00000285768
ENSG00000227392
ENSG00000276278
ENSG00000259977
ENSG00000250387
ENSG00000248779
ENSG00000239265
ENSG00000285637
ENSG00000267644
ENSG00000236272
38 elements included exclusively in "HER2+ up":
ENSG00000224272
ENSG00000274996
ENSG00000204949
ENSG00000270321
ENSG00000261104
ENSG00000237525
ENSG00000243885
ENSG00000258616
ENSG00000273576
ENSG00000265845
ENSG00000246790
ENSG00000287286
ENSG00000263466
ENSG00000225206
ENSG00000227769
ENSG00000286003
ENSG00000249835
ENSG00000223715
ENSG00000253666
ENSG00000229970
ENSG00000251408
ENSG00000275638
ENSG00000284543
ENSG00000225790
ENSG00000250488
ENSG00000287446
ENSG00000258035
ENSG00000234308
ENSG00000228933
ENSG00000266869
ENSG00000259721
ENSG00000263120
ENSG00000267719
ENSG00000261327
ENSG00000234389
ENSG00000259954
ENSG00000265784
ENSG00000188280
30 elements included exclusively in "HER2+HR+ up":
ENSG00000259684
ENSG00000259527
ENSG00000261670
ENSG00000253125
ENSG00000227863
ENSG00000283117
ENSG00000224223
ENSG00000286191
ENSG00000226876
ENSG00000225768
ENSG00000259910
ENSG00000258952
ENSG00000287335
ENSG00000280207
ENSG00000251151
ENSG00000256443
ENSG00000265967
ENSG00000272563
ENSG00000232756
ENSG00000257607
ENSG00000287813
ENSG00000267134
ENSG00000287243
ENSG00000269481
ENSG00000287322
ENSG00000259278
ENSG00000205634
ENSG00000286158
ENSG00000224209
ENSG00000272509

## Sheet: Table S6
Table S6. Differentially expressed lncRNAs in breast cancer grade III vs I and II, 2.0FC, Adj. Pval < 0.05.
Regulation	Ensembl ID	log2 Fold Change	Adj.Pval	Symbol
Up	ENSG00000273333	4.8962	0.00568
Up	ENSG00000269888	3.25346	0.00948
Up	ENSG00000265933	2.93752	0.0165	LINC00668 ENSG00000265933
Up	ENSG00000251138	2.86849	0.000524	LINC02882
Up	ENSG00000256115	2.75198	0.0032	LINC02443
Up	ENSG00000286642	2.54271	0.0032
Up	ENSG00000258548	2.2453	0.0032	LINC00645
Up	ENSG00000256146	2.22543	0.0176
Up	ENSG00000236212	2.10563	0.0278
Up	ENSG00000266602	2.04869	0.0165
Up	ENSG00000254101	1.96323	0.00307	LINC02055
Up	ENSG00000250546	1.93628	0.0176
Up	ENSG00000286042	1.89709	0.00683	LCAL1
Up	ENSG00000265786	1.85684	0.0276	LINC01906
Up	ENSG00000187621	1.75577	0.00461	TCL6
Up	ENSG00000286084	1.74303	0.0032
Up	ENSG00000240541	1.68432	0.0221	TM4SF1-AS1
Up	ENSG00000228561	1.66794	0.0357
Up	ENSG00000204277	1.63854	0.0228	LINC01993
Up	ENSG00000248810	1.61429	0.0281	LINC02432
Up	ENSG00000259396	1.59183	0.0119
Up	ENSG00000249084	1.57429	0.000236
Up	ENSG00000233589	1.56747	0.00515
Up	ENSG00000263745	1.54806	0.0276
Up	ENSG00000261762	1.50101	0.00343
Up	ENSG00000245526	1.47265	0.0282	LINC00461
Up	ENSG00000247151	1.45375	0.0238	CSTF3-DT
Up	ENSG00000253686	1.41542	0.0047	LINC01484
Up	ENSG00000251301	1.39303	0.0032	LINC02384
Up	ENSG00000249364	1.37174	0.00985
Up	ENSG00000228308	1.37157	0.0165	LINC01209 ENSG00000228308
Up	ENSG00000228590	1.32047	0.0467	MIR4432HG
Up	ENSG00000287046	1.29881	0.0238
Up	ENSG00000285948	1.27801	0.000524
Up	ENSG00000232077	1.25056	0.00365	LINC01031
Up	ENSG00000287498	1.24232	0.0447
Up	ENSG00000286285	1.17516	0.0032
Up	ENSG00000287781	1.13367	0.0238
Up	ENSG00000286010	1.10443	0.0232
Up	ENSG00000267374	1.07161	0.00343	MIR924HG
Up	ENSG00000279249	1.04866	0.0198
Up	ENSG00000286835	1.03056	0.00436
Up	ENSG00000253562	1.0267	0.014
Up	ENSG00000260317	1.01333	0.00362
Down	ENSG00000244125	-3.23589	0.0343
Down	ENSG00000250387	-2.21011	0.0116	LINC02197
Down	ENSG00000272068	-1.96222	0.00174	BCAN-AS1
Down	ENSG00000261257	-1.86519	0.0108
Down	ENSG00000287048	-1.86305	0.0231
Down	ENSG00000261026	-1.7622	0.000524
Down	ENSG00000286889	-1.6822	0.0036
Down	ENSG00000270139	-1.60399	0.0292
Down	ENSG00000248869	-1.59644	0.0303	LINC02511
Down	ENSG00000270071	-1.56396	0.000524
Down	ENSG00000248464	-1.56266	0.0208	FGF10-AS1
Down	ENSG00000256124	-1.55226	0.0151	LINC01152
Down	ENSG00000228971	-1.52164	0.0165	LINC02607
Down	ENSG00000230479	-1.51833	0.0032
Down	ENSG00000231606	-1.48129	0.0032
Down	ENSG00000222012	-1.45322	0.0276
Down	ENSG00000272405	-1.38589	0.0116
Down	ENSG00000225542	-1.38021	0.0357	ZNF385D-AS1
Down	ENSG00000248994	-1.36397	0.0032
Down	ENSG00000248844	-1.34824	0.00929	LINC02753
Down	ENSG00000197308	-1.32713	0.0228	GATA3-AS1
Down	ENSG00000287346	-1.32452	0.00869
Down	ENSG00000224057	-1.28481	0.0429	EGFR-AS1
Down	ENSG00000286039	-1.25807	0.0196
Down	ENSG00000233851	-1.25315	0.0035	LATS2-AS1
Down	ENSG00000285848	-1.23495	0.0167
Down	ENSG00000226194	-1.21368	0.0176	LINC02519
Down	ENSG00000241684	-1.20158	0.00061	ADAMTS9-AS2
Down	ENSG00000273388	-1.18774	0.0363
Down	ENSG00000174680	-1.18236	0.0276	GRIK1-AS1
Down	ENSG00000257835	-1.15861	0.0344
Down	ENSG00000237781	-1.15325	0.0134	ADAMTSL4-AS2 ENSG00000237781
Down	ENSG00000273372	-1.13908	0.0116	SFTPD-AS1
Down	ENSG00000268941	-1.13237	0.0375	LINC01711
Down	ENSG00000225929	-1.09359	0.0238
Down	ENSG00000226159	-1.09112	0.0333	LINC01375
Down	ENSG00000269950	-1.08408	0.0167
Down	ENSG00000285336	-1.08259	0.0199
Down	ENSG00000180139	-1.07788	0.00568	ACTA2-AS1
Down	ENSG00000257681	-1.05947	0.0429
Down	ENSG00000215386	-1.0173	0.0032	MIR99AHG
Down	ENSG00000233110	-1.00361	0.0252
Down	ENSG00000238273	-1.00042	0.00683

## Sheet: Table S7
Table S7. Differentially expressed lncRNAs in young (<40) vs old (>40) BC patients, 2.0FC, Adj. Pval < 0.05.
Regulation	Ensembl ID	log2 Fold Change	Adj.Pval
Up	ENSG00000224698	1.69484	0.0319
Up	ENSG00000197308	1.62945	0.0018
Up	ENSG00000266401	1.42674	0.0499
Up	ENSG00000235978	1.39201	0.0455
Up	ENSG00000204860	1.29403	0.0176
Up	ENSG00000260196	1.02121	0.0128
Up	ENSG00000235669	1.0071	0.0389
Down	ENSG00000250488	-3.87286	0.00189
Down	ENSG00000281181	-3.02897	2.07e-09
Down	ENSG00000280614	-3.0288	2.07e-09
Down	ENSG00000280800	-3.02727	2.07e-09
Down	ENSG00000281383	-2.9939	5.14e-09
Down	ENSG00000256417	-2.69461	0.0127
Down	ENSG00000256115	-2.62319	0.00328
Down	ENSG00000256146	-2.5031	0.0041
Down	ENSG00000255983	-2.50141	0.0452
Down	ENSG00000269353	-2.43745	0.0464
Down	ENSG00000266869	-2.42047	0.0266
Down	ENSG00000286642	-2.29589	0.00746
Down	ENSG00000270321	-2.19538	0.00339
Down	ENSG00000231574	-2.08531	8.26e-05
Down	ENSG00000225790	-2.05137	0.001
Down	ENSG00000286003	-1.89512	0.0224
Down	ENSG00000250546	-1.89001	0.0224
Down	ENSG00000255433	-1.84989	0.0319
Down	ENSG00000233393	-1.8035	0.000421
Down	ENSG00000259530	-1.78641	0.0455
Down	ENSG00000183242	-1.74113	0.0217
Down	ENSG00000241280	-1.62774	0.0455
Down	ENSG00000224259	-1.62318	0.00398
Down	ENSG00000273328	-1.60894	0.0157
Down	ENSG00000279072	-1.49607	0.0127
Down	ENSG00000286263	-1.44628	0.0319
Down	ENSG00000255571	-1.43616	9.78e-05
Down	ENSG00000283646	-1.43095	0.0244
Down	ENSG00000228308	-1.31369	0.0224
Down	ENSG00000240405	-1.26688	0.0394
Down	ENSG00000286953	-1.25521	0.0328
Down	ENSG00000285108	-1.23482	0.0187
Down	ENSG00000250331	-1.22502	0.0348
Down	ENSG00000230615	-1.12115	0.0455
Down	ENSG00000237978	-1.02475	0.0117
Down	ENSG00000286020	-1.00691	0.0319

## Sheet: Table S8
Table S8. Differentially expressed genes in LINC00960 high vs LINC00960 low TNBC, 1.5FC, Adj. pval < 0.05.
Ensembl ID	log2 Fold Change	Adj.Pval
ENSG00000186847	1.52608	8.99e-11
ENSG00000198888	1.4931	3.69e-17
ENSG00000228253	1.40489	6.17e-18
ENSG00000186081	1.39363	1.89e-09
ENSG00000198886	1.36456	2.31e-18
ENSG00000198763	1.33643	3.22e-16
ENSG00000171346	1.3351	1.86e-10
ENSG00000212907	1.31504	1.84e-17
ENSG00000198899	1.29568	5.22e-19
ENSG00000198727	1.29269	3.01e-19
ENSG00000198786	1.27477	4.91e-18
ENSG00000203812	1.27157	4.95e-05
ENSG00000198712	1.18703	1.52e-18
ENSG00000147862	1.17925	5.28e-19
ENSG00000198695	1.17924	8.01e-17
ENSG00000108654	1.15442	5.05e-23
ENSG00000163017	1.12526	2.29e-06
ENSG00000167978	1.12405	4.93e-26
ENSG00000198804	1.10056	1.63e-20
ENSG00000273807	1.09851	1.83e-22
ENSG00000096696	1.09728	7.1e-15
ENSG00000111605	1.08509	2.11e-34
ENSG00000104332	1.06536	7.09e-08
ENSG00000198938	1.04557	2.15e-17
ENSG00000066468	1.04375	1.59e-11
ENSG00000157404	1.01362	7.42e-13
ENSG00000111676	1.0126	1.75e-19
ENSG00000094755	1.01237	3.4e-05
ENSG00000111341	1.01169	2.41e-06
ENSG00000104447	1.00108	2.51e-12
LINC00960	1.00013	4.47e-77
ENSG00000099139	0.997766	2.82e-08
ENSG00000166833	0.992791	1.29e-18
ENSG00000131620	0.992548	2.27e-14
ENSG00000157110	0.991448	2.79e-20
NPIPB12	0.987958	7.84e-20
ENSG00000008441	0.984934	4.5e-13
AC138969.1	0.983667	1.06e-23
ENSG00000134533	0.975629	9.54e-14
ENSG00000203685	0.973793	1.16e-06
ENSG00000065361	0.971301	6.81e-18
ENSG00000151914	0.969361	6.61e-20
ENSG00000167548	0.962259	7.57e-27
ENSG00000168255	0.955045	8.54e-25
ENSG00000101104	0.952067	6.35e-24
ENSG00000115461	0.947576	8.43e-11
ENSG00000148513	0.944171	0.000124
ENSG00000113360	0.941233	9.48e-26
ENSG00000137203	0.933556	1.47e-17
ENSG00000128422	0.932614	9.48e-05
ENSG00000138668	0.931701	1.97e-27
ENSG00000288701	0.928202	3.16e-23
ENSG00000143106	0.92669	1.48e-24
ENSG00000185630	0.926647	5.65e-21
ENSG00000182004	0.920806	1.01e-21
ENSG00000118513	0.919366	9.03e-14
ENSG00000243156	0.914149	5.61e-21
ENSG00000124766	0.913091	1e-17
ENSG00000076108	0.909812	3.47e-26
ENSG00000197111	0.908758	6.07e-31
ENSG00000231370	0.907403	5.92e-21
ENSG00000182253	0.906622	2.96e-07
ENSG00000276458	0.904254	1.66e-20
ENSG00000198840	0.901449	1.36e-13
ENSG00000105323	0.900378	5.22e-25
AC068631.3	0.89827	4.65e-12
ENSG00000047849	0.894872	2.21e-30
ENSG00000139613	0.89159	3.42e-31
ENSG00000148737	0.891313	1.58e-24
ENSG00000154556	0.890708	4.92e-09
ENSG00000108107	0.887587	1.41e-18
ENSG00000119866	0.886964	4.1e-13
ENSG00000125398	0.886795	3.91e-12
ENSG00000143569	0.886426	1.19e-26
ENSG00000184110	0.884345	9.89e-22
ENSG00000137166	0.884271	3.82e-13
ENSG00000129351	0.882221	4.86e-26
ENSG00000139083	0.878758	5.08e-20
ENSG00000080603	0.878683	7.74e-24
ENSG00000149633	0.878235	9.38e-14
ENSG00000139631	0.877733	3.45e-24
ENSG00000107485	0.876236	4.31e-13
ENSG00000107186	0.875499	8.54e-27
ENSG00000153291	0.874803	2.9e-15
ENSG00000088367	0.874304	1.34e-17
ENSG00000162105	0.873215	8.32e-14
ENSG00000142599	0.873189	4.27e-24
ENSG00000152767	0.871598	3.27e-17
ENSG00000140443	0.871292	2.31e-16
ENSG00000005339	0.871041	4.91e-25
ENSG00000008394	0.8697	4.15e-10
AL034430.2	0.864672	6.03e-10
ENSG00000168066	0.864256	6.01e-24
ENSG00000196187	0.86401	3.26e-20
ENSG00000167522	0.863152	1.16e-23
ENSG00000173065	0.862392	2.12e-28
ENSG00000186260	0.860686	1.68e-28
ENSG00000251247	0.85643	2.63e-32
ENSG00000115468	0.852899	2.71e-08
ENSG00000189058	0.852391	0.00578
ENSG00000160862	0.852135	0.00317
ENSG00000113494	0.852011	4.6e-11
ENSG00000185842	0.850292	3.25e-21
ENSG00000046653	0.849175	2.89e-19
ENSG00000094916	0.848627	4.18e-32
ENSG00000196498	0.845628	5.64e-18
ENSG00000274474	0.845467	1.74e-25
ENSG00000123104	0.845412	1e-15
ENSG00000198561	0.845213	4.88e-26
ENSG00000077157	0.845089	1.49e-26
ENSG00000196739	0.844584	2.85e-13
ENSG00000144560	0.843632	5.42e-25
ENSG00000135373	0.843378	4.07e-07
ENSG00000284981	0.842844	2.05e-15
ENSG00000107438	0.840752	1.03e-14
ENSG00000131386	0.839541	2.78e-30
ENSG00000142949	0.839063	1.52e-13
ENSG00000276082	0.838975	9.37e-22
ENSG00000080845	0.838944	5.69e-19
ENSG00000103197	0.838926	2.69e-23
ENSG00000114126	0.83757	1.57e-29
ENSG00000126217	0.83718	4.41e-15
ENSG00000136997	0.836627	1.56e-11
ENSG00000120738	0.836201	3.59e-12
ENSG00000154175	0.835194	4e-08
ENSG00000276480	0.834666	2.6e-10
ENSG00000185046	0.833458	4.07e-16
ENSG00000115112	0.833444	2.49e-09
ENSG00000261992	0.832838	1.61e-25
ENSG00000205336	0.832638	8.91e-13
ENSG00000079308	0.832061	1.96e-14
ENSG00000235307	0.830682	4.22e-26
ENSG00000172201	0.828015	2.96e-09
ENSG00000106261	0.82722	1.92e-22
ENSG00000087510	0.826544	4.73e-12
ENSG00000158321	0.823776	7.74e-22
ENSG00000101871	0.82349	1.52e-16
ENSG00000134258	0.822554	8.26e-07
ENSG00000120549	0.82178	8.57e-17
ENSG00000213160	0.821734	7.32e-22
ENSG00000187607	0.821682	2.54e-17
ENSG00000176293	0.820761	5.9e-22
ENSG00000132470	0.820179	1.53e-09
ENSG00000129422	0.819778	2.4e-15
ENSG00000166012	0.819268	1.86e-21
ENSG00000163138	0.81914	3.58e-28
OCLM	0.818345	1.55e-13
ENSG00000143368	0.818277	4.76e-23
ENSG00000121716	0.818043	4.2e-22
ENSG00000132716	0.817572	4.22e-29
ENSG00000100146	0.816201	1.46e-06
ENSG00000187244	0.81464	1.37e-10
ENSG00000281324	0.814075	3.62e-13
ENSG00000152284	0.813665	4.84e-16
ENSG00000141867	0.813398	1.8e-21
ENSG00000136938	0.813108	5.84e-19
ENSG00000197321	0.811855	1.9e-17
ENSG00000143442	0.811739	3.37e-29
ENSG00000170421	0.811182	2.44e-09
ENSG00000114315	0.811119	1.18e-17
ENSG00000158195	0.810184	4.53e-24
ENSG00000111540	0.809508	8.91e-30
ENSG00000108175	0.809014	5.26e-19
ENSG00000179820	0.808612	3.13e-15
ENSG00000109654	0.808555	7.06e-12
ENSG00000116459	0.80822	6.3e-20
ENSG00000135540	0.808058	4.8e-18
ENSG00000181722	0.807598	7.07e-16
ENSG00000153404	0.80695	6.15e-13
ENSG00000182580	0.806698	1.87e-08
ENSG00000165795	0.806458	8.35e-08
ENSG00000121057	0.80488	1.54e-17
ENSG00000160145	0.804551	9.37e-17
ENSG00000196873	0.804379	6.82e-20
ENSG00000198816	0.80426	2.39e-17
ENSG00000151150	0.804195	1.38e-18
ENSG00000281994	0.803655	4.79e-18
ENSG00000141510	0.803565	2.9e-22
ENSG00000166987	0.803411	2.92e-21
ENSG00000133226	0.80229	1.66e-31
NPIPB3	0.801778	3.8e-16
ENSG00000144668	0.801375	8.5e-15
ENSG00000167232	0.801118	5.27e-20
ENSG00000147548	0.801029	1.25e-21
ENSG00000148143	0.800791	2.42e-12
ENSG00000174827	0.799767	1.82e-17
ENSG00000285708	0.799486	3.67e-22
ENSG00000163482	0.799264	4.67e-26
ENSG00000178188	0.799048	2.51e-27
ENSG00000116161	0.798697	6.42e-20
ENSG00000109846	0.797933	4.12e-05
ENSG00000276276	0.797441	1.43e-24
ENSG00000244687	0.796959	2.24e-25
ENSG00000095951	0.79687	1.79e-30
ENSG00000138326	0.796792	9.23e-25
ENSG00000052344	0.796647	1.98e-10
ENSG00000162738	0.796415	6.37e-14
ENSG00000163125	0.796056	1.43e-31
ENSG00000146872	0.795099	1.23e-28
ENSG00000088247	0.794792	2.1e-18
ENSG00000075711	0.794681	3.41e-25
ENSG00000274429	0.794621	3.22e-17
ENSG00000170899	0.794314	1.72e-14
ENSG00000172765	0.792628	9.07e-24
ENSG00000204514	0.792478	5.8e-30
ENSG00000198646	0.791644	1.35e-27
ENSG00000166689	0.791448	1.47e-16
ENSG00000099284	0.790788	3.81e-16
ENSG00000061273	0.790396	7.6e-19
ENSG00000047230	0.790373	1.26e-32
ENSG00000075785	0.790225	8.79e-24
ENSG00000140319	0.790058	1.74e-26
ENSG00000198040	0.789913	7.93e-30
ENSG00000168137	0.788403	1.85e-28
ENSG00000135316	0.78821	7.18e-26
ENSG00000152583	0.787995	5.27e-11
ENSG00000116584	0.787922	7.91e-18
ENSG00000173801	0.787672	1.59e-12
ENSG00000084693	0.787201	3.89e-28
ENSG00000149532	0.786728	2.62e-27
ENSG00000127616	0.786053	2.27e-19
ENSG00000144535	0.785971	5.53e-27
ENSG00000138162	0.785749	1.11e-15
ENSG00000117523	0.784763	7.61e-29
ENSG00000164128	0.784636	6.55e-08
ENSG00000130396	0.784547	2.05e-15
ENSG00000164050	0.78448	4.13e-22
ENSG00000069702	0.784259	1.39e-11
ENSG00000139144	0.783976	7.32e-13
ENSG00000175455	0.783125	9.89e-23
ENSG00000149136	0.783056	1.12e-18
ENSG00000137497	0.782623	1.17e-23
ENSG00000116698	0.782487	4.09e-27
ENSG00000108256	0.782413	1.42e-27
ENSG00000272391	0.782249	1.01e-26
ENSG00000254726	0.782197	5.35e-12
ENSG00000006210	0.781669	1.48e-10
ENSG00000105221	0.780403	3.23e-22
ENSG00000272398	0.780243	9.14e-06
ENSG00000196591	0.779753	5.57e-23
ENSG00000110092	0.779472	6.04e-08
ENSG00000198947	0.77935	7.8e-14
ENSG00000182095	0.77933	6.91e-17
ENSG00000134504	0.779328	6.77e-19
ENSG00000095787	0.778372	1.96e-22
ENSG00000072518	0.778362	2.64e-24
ENSG00000174444	0.778352	2.96e-14
ENSG00000136636	0.778328	2.02e-28
ENSG00000137154	0.77824	1.55e-22
ENSG00000048991	0.778143	9.99e-26
ENSG00000196724	0.777803	1.9e-24
ENSG00000015171	0.777316	4.36e-23
ENSG00000185864	0.777077	8.3e-24
ENSG00000141198	0.776533	9.59e-17
ENSG00000162430	0.776122	2.99e-19
ENSG00000087460	0.776058	2.6e-14
ENSG00000118197	0.77599	4.71e-38
ENSG00000157450	0.775781	2.09e-26
ENSG00000158528	0.775743	3.83e-13
ENSG00000105443	0.77566	4.69e-18
ENSG00000133030	0.774979	3.5e-20
ENSG00000086758	0.774772	2.6e-22
ENSG00000132613	0.774147	8.2e-11
ENSG00000182621	0.773355	4.18e-13
ENSG00000067141	0.773221	3.49e-19
ENSG00000275333	0.772871	3.17e-27
ENSG00000198728	0.772588	1.82e-26
ENSG00000163960	0.772377	2.98e-25
ENSG00000117625	0.771932	5.88e-34
ENSG00000130508	0.771124	8.33e-10
ENSG00000123636	0.770906	4.62e-24
ENSG00000269955	0.77041	1.29e-25
ENSG00000198586	0.770232	9.83e-28
ENSG00000276371	0.769906	6.45e-14
ENSG00000145012	0.76981	6.85e-19
ENSG00000135486	0.769594	2.41e-29
ENSG00000274442	0.769481	5.73e-24
ENSG00000156304	0.769265	1.16e-27
ENSG00000177685	0.769068	1.05e-10
ENSG00000092421	0.768703	1.15e-19
ENSG00000157765	0.768551	1.56e-07
ENSG00000179134	0.768452	5.49e-18
ENSG00000155974	0.768111	4.98e-14
ENSG00000058668	0.768064	1.69e-18
ENSG00000170653	0.768062	3.4e-30
ENSG00000102554	0.768048	1.78e-10
ENSG00000288307	0.767453	2.64e-20
ENSG00000155506	0.767248	4.08e-24
ENSG00000178252	0.766512	1.76e-27
ENSG00000143248	0.766157	1.94e-11
ENSG00000186174	0.765813	7.46e-16
ENSG00000054118	0.765232	1.37e-30
ENSG00000184384	0.765057	3.47e-17
ENSG00000205213	0.765006	6.47e-15
ENSG00000137942	0.764545	3.2e-18
ENSG00000279566	0.764529	5.52e-27
ENSG00000175130	0.76451	4.25e-14
ENSG00000108557	0.764289	2.09e-18
ENSG00000170004	0.764214	2.93e-22
ENSG00000282705	0.764064	2.02e-17
ENSG00000149639	0.763891	1.6e-21
ENSG00000185946	0.763789	7.07e-24
ENSG00000171681	0.763248	2.45e-26
AC022966.1	0.763045	5.97e-21
ENSG00000004534	0.763035	1.84e-25
ENSG00000169375	0.762973	2.36e-32
ENSG00000264230	0.762367	6.87e-07
ENSG00000166444	0.762226	1.38e-17
ENSG00000223680	0.761676	2.19e-12
ENSG00000144857	0.761299	6.5e-11
ENSG00000010322	0.761291	2.48e-25
ENSG00000117298	0.760722	3.02e-17
ENSG00000102054	0.760499	1.39e-26
ENSG00000229524	0.76046	9.23e-21
ENSG00000275035	0.760402	7.74e-22
ENSG00000128567	0.759835	1.49e-14
ENSG00000180083	0.75982	1.64e-32
ENSG00000185551	0.759245	5.74e-16
ENSG00000108523	0.759137	6.01e-24
ENSG00000258890	0.759133	5.13e-22
ENSG00000175115	0.759132	4.94e-23
ENSG00000120896	0.758931	1.79e-16
ENSG00000198466	0.758753	2.51e-21
ENSG00000046651	0.758748	1.17e-29
ENSG00000134369	0.758419	8.82e-16
ENSG00000007866	0.758341	1.86e-20
ENSG00000117713	0.758274	2.31e-27
ENSG00000182158	0.757803	1.04e-16
ENSG00000065534	0.757383	3.25e-08
ENSG00000096063	0.75714	4.81e-20
ENSG00000174233	0.756672	1.17e-20
ENSG00000124795	0.756451	1e-13
ENSG00000147274	0.756215	6.05e-32
ENSG00000276464	0.756188	1.03e-22
ENSG00000129353	0.756136	2.91e-15
ENSG00000101773	0.756001	9.36e-17
ENSG00000284254	0.755653	1.91e-21
ENSG00000080298	0.755091	2.06e-21
ENSG00000083168	0.754745	1.2e-27
ENSG00000125971	0.754632	2.37e-22
ENSG00000173473	0.754516	8.17e-27
ENSG00000172534	0.754511	1.49e-21
ENSG00000140545	0.754437	2.71e-07
ENSG00000029363	0.753905	2.88e-31
ENSG00000185591	0.753806	5.6e-31
ENSG00000115053	0.753788	1.6e-20
ENSG00000273993	0.753763	1.86e-14
ENSG00000171105	0.753546	5.61e-21
ENSG00000288369	0.751908	1.2e-12
ENSG00000130024	0.751668	4e-28
ENSG00000087087	0.751647	7.89e-23
ENSG00000035403	0.751217	2.89e-18
ENSG00000060237	0.751081	2.58e-18
ENSG00000117632	0.751004	1.36e-10
ENSG00000167766	0.750746	9.93e-28
ENSG00000025796	0.750583	1.43e-26
ENSG00000224587	0.7504	4.76e-22
ENSG00000277236	0.750329	1.47e-07
ENSG00000169908	0.749928	2.22e-07
ENSG00000167258	0.749874	1.01e-25
ENSG00000102572	0.749782	4.64e-20
ENSG00000152104	0.749663	9.2e-18
ENSG00000185650	0.749551	9.3e-13
ENSG00000132670	0.749489	4.42e-27
ENSG00000095637	0.749159	3.67e-11
ENSG00000162231	0.74905	7.15e-25
ENSG00000137073	0.748678	2.2e-28
ENSG00000162337	0.748549	8.46e-15
ENSG00000151923	0.748452	4.04e-28
ENSG00000050393	0.74831	1.09e-21
ENSG00000100393	0.748251	1.27e-25
ENSG00000198625	0.748246	1.9e-27
ENSG00000109111	0.74801	1.76e-27
ENSG00000277401	0.747771	1.36e-25
ENSG00000006042	0.747759	7.53e-15
ENSG00000282941	0.747511	1.44e-13
ENSG00000284933	0.74722	4.32e-17
ENSG00000175029	0.746734	9.15e-21
ENSG00000132849	0.7467	2.07e-16
ENSG00000131746	0.746238	2.63e-09
ENSG00000183495	0.746111	3.44e-27
ENSG00000141447	0.745876	1.85e-19
ENSG00000282379	0.745336	8.73e-17
ENSG00000197603	0.745127	1.47e-26
ENSG00000154358	0.745124	2.64e-14
ENSG00000114867	0.744216	3.4e-19
TAF1	0.744008	2.01e-29
ENSG00000072501	0.743507	5.78e-20
ENSG00000154856	0.743448	4.47e-13
ENSG00000103275	0.743388	5.02e-26
ENSG00000062485	0.743334	1.08e-25
ENSG00000196670	0.742551	1.24e-26
ENSG00000100243	0.742285	1.71e-16
ENSG00000134453	0.742197	3.96e-18
ENSG00000179912	0.742104	8.47e-27
ENSG00000151240	0.741822	4.32e-20
ENSG00000242265	0.741578	2.07e-05
ENSG00000145687	0.741552	3.66e-21
ENSG00000135976	0.741045	5.2e-22
ENSG00000244462	0.740834	1.63e-31
ENSG00000074181	0.740315	5.2e-11
ENSG00000131089	0.739848	1.97e-18
ENSG00000282302	0.7394	2.36e-15
ENSG00000277564	0.739282	5.36e-23
ENSG00000196912	0.739277	2.27e-20
ENSG00000135457	0.73904	7.06e-34
ENSG00000065717	0.738972	4.22e-14
ENSG00000080608	0.738361	3.4e-19
ENSG00000101126	0.738261	3.45e-29
ENSG00000141568	0.738242	9.73e-21
ENSG00000068745	0.737956	1.98e-29
ENSG00000124177	0.737876	1.46e-24
ENSG00000257315	0.737804	2.21e-27
ENSG00000172239	0.737493	5.21e-22
ENSG00000150760	0.737237	3.42e-23
ENSG00000137764	0.737139	5.41e-28
ENSG00000140988	0.736943	1.47e-19
ENSG00000178935	0.73688	1.92e-15
ENSG00000198315	0.736576	1.24e-26
ENSG00000070770	0.736196	1.4e-24
ENSG00000143126	0.735013	3.19e-15
ENSG00000168488	0.734762	1.63e-18
ENSG00000124422	0.734361	1.76e-21
ENSG00000106571	0.7342	1.23e-13
ENSG00000124214	0.734118	2.19e-25
ENSG00000134762	0.733912	3.55e-06
ENSG00000138443	0.733703	4.37e-23
ENSG00000083307	0.733545	1.77e-11
ENSG00000139154	0.733456	1.08e-22
ENSG00000204842	0.733266	5.05e-26
ENSG00000171634	0.733186	6.65e-25
ENSG00000109079	0.732817	9.24e-25
ENSG00000182175	0.732685	3.32e-11
ENSG00000116001	0.732309	3.3e-30
ENSG00000108262	0.732191	5.6e-20
ENSG00000111752	0.732151	2.22e-21
ENSG00000153815	0.731756	1.61e-19
ENSG00000174839	0.731437	1.26e-29
ENSG00000143457	0.731372	4.98e-26
ENSG00000105397	0.731368	7.26e-22
ENSG00000107929	0.731346	3.37e-21
ENSG00000064393	0.731337	5.67e-18
ENSG00000144802	0.731217	3.36e-10
ENSG00000261893	0.731208	5.29e-25
ENSG00000118707	0.731117	2.27e-16
ENSG00000228628	0.731064	4.42e-21
ENSG00000001629	0.73104	1.56e-22
ENSG00000119888	0.730851	1.54e-07
ENSG00000163913	0.73072	8.41e-28
ENSG00000052126	0.730501	1.65e-20
ENSG00000196235	0.730487	4.53e-18
ENSG00000075292	0.730393	1.79e-35
ENSG00000079974	0.730186	1.77e-27
ENSG00000196405	0.729869	1.89e-13
ENSG00000167182	0.729806	4.71e-23
ENSG00000198105	0.729758	5.43e-23
ENSG00000114650	0.729541	2.03e-25
ENSG00000107863	0.729466	5.29e-17
ENSG00000070366	0.729403	8.81e-26
ENSG00000134986	0.72928	1.28e-14
ENSG00000282956	0.729272	1.26e-19
ENSG00000079819	0.729232	2.7e-15
ENSG00000189180	0.728838	7.81e-27
ENSG00000160094	0.728795	2.8e-19
ENSG00000078018	0.728709	2.04e-10
ENSG00000140859	0.728678	5.12e-21
ENSG00000001167	0.728482	6.12e-22
ENSG00000163171	0.728404	2.37e-15
ENSG00000164985	0.72835	6.67e-17
ENSG00000174238	0.728303	1.5e-24
ENSG00000140718	0.728217	2.24e-26
ENSG00000127947	0.728191	1.53e-20
ENSG00000006756	0.72795	4.86e-21
ENSG00000135525	0.727723	8.44e-13
ENSG00000072134	0.727583	1.73e-23
ENSG00000184634	0.727554	7.13e-25
ENSG00000136451	0.727537	3.16e-26
ENSG00000143850	0.727436	4.24e-09
ENSG00000073584	0.727274	1.92e-22
ENSG00000085788	0.727154	2.23e-18
ENSG00000167555	0.726736	5.13e-16
ENSG00000130921	0.726467	1.04e-32
ENSG00000089009	0.726425	9.22e-28
ENSG00000281178	0.726358	8.11e-20
ENSG00000166949	0.726277	4.05e-16
ENSG00000109686	0.72611	5.87e-16
ENSG00000163374	0.726083	5.5e-22
ENSG00000198231	0.72527	3.18e-25
ENSG00000135541	0.725234	2.51e-23
ENSG00000122786	0.725182	7.81e-13
ENSG00000066117	0.725048	3.73e-28
ENSG00000166200	0.724745	2.36e-29
ENSG00000132424	0.724739	4.89e-26
ENSG00000070756	0.724515	1.57e-15
ENSG00000105287	0.72447	1.77e-19
ENSG00000137699	0.724318	7.91e-06
ENSG00000197937	0.723651	7.39e-31
ENSG00000087274	0.72347	1.62e-22
ENSG00000049540	0.723253	3.3e-06
ENSG00000141027	0.723208	1.77e-24
ENSG00000063046	0.723135	3.11e-28
ENSG00000182606	0.723101	2.63e-24
ENSG00000112339	0.722882	1.81e-18
ENSG00000277354	0.722865	8.2e-17
ENSG00000124789	0.722652	6.97e-25
ENSG00000110492	0.722546	5.51e-08
ENSG00000142192	0.722227	2.36e-12
ENSG00000281818	0.722192	2.73e-15
ENSG00000171988	0.721999	1.86e-27
ENSG00000197077	0.721997	3.21e-16
ENSG00000114439	0.721844	1.45e-27
ENSG00000114993	0.721841	3.35e-15
ENSG00000268043	0.721749	6.25e-25
ENSG00000160691	0.72169	2.89e-18
ENSG00000197183	0.721566	5.33e-19
ENSG00000178035	0.721267	1.59e-23
ENSG00000151882	0.72124	5.58e-11
ENSG00000142798	0.721165	4.14e-11
ENSG00000137815	0.720903	6.15e-29
ENSG00000126746	0.720827	3.76e-19
ENSG00000135870	0.720731	4.99e-34
ENSG00000273136	0.720401	5.85e-19
ENSG00000172888	0.720193	1.08e-35
ENSG00000140479	0.720125	1.32e-11
ENSG00000136206	0.720008	1.22e-21
ENSG00000204217	0.719864	1.36e-25
ENSG00000111667	0.719455	1.14e-16
ENSG00000159176	0.719388	1.71e-14
ENSG00000143393	0.719301	4.99e-25
ENSG00000146278	0.71904	2.23e-21
ENSG00000196313	0.718593	2.38e-22
ENSG00000173517	0.718285	4.29e-20
ENSG00000134744	0.718072	3.19e-27
ENSG00000164151	0.717903	1.36e-29
ENSG00000185787	0.717883	7.9e-22
ENSG00000282844	0.717705	3.85e-12
ENSG00000058673	0.717642	1.14e-29
ENSG00000127511	0.717558	7.96e-24
ENSG00000139168	0.717501	1.72e-26
ENSG00000101191	0.717473	2.51e-27
ENSG00000115380	0.717162	5.12e-07
ENSG00000280548	0.716681	2.88e-14
ENSG00000066136	0.71668	6.65e-25
ENSG00000196418	0.716674	4.31e-24
ENSG00000151746	0.716534	2.03e-15
ENSG00000056972	0.71653	5.06e-23
ENSG00000143951	0.716513	2.19e-30
ENSG00000186814	0.71645	7.89e-29
ENSG00000078369	0.715533	5.17e-18
ENSG00000084463	0.715445	1.09e-19
ENSG00000144036	0.715415	9.07e-26
ENSG00000179195	0.715007	2.28e-20
ENSG00000196367	0.714921	3.11e-25
ENSG00000288130	0.714914	2.94e-28
ENSG00000118816	0.714909	3.31e-23
ENSG00000197386	0.714278	5.86e-23
ENSG00000007202	0.71418	1.52e-27
ENSG00000165238	0.713902	6.05e-10
ENSG00000100226	0.713761	1.58e-19
ENSG00000141753	0.713757	6.59e-08
ENSG00000153827	0.713387	8.28e-27
ENSG00000166526	0.713274	7.89e-28
ENSG00000005156	0.713255	1.94e-23
ENSG00000275851	0.712961	3.9e-20
ENSG00000123908	0.712957	5.24e-17
ENSG00000232569	0.712651	8.82e-21
ENSG00000101335	0.712632	7.44e-08
ENSG00000096070	0.712568	1.09e-22
ENSG00000074657	0.712443	8.17e-16
ENSG00000205238	0.711902	2.01e-14
ENSG00000069020	0.711605	1.16e-12
ENSG00000159216	0.711561	4.65e-15
ENSG00000157837	0.711436	2.75e-23
ENSG00000112941	0.711338	1.57e-21
ENSG00000106078	0.711269	1.82e-08
ENSG00000012822	0.711248	9.92e-24
ENSG00000180357	0.710748	4.31e-25
ENSG00000179262	0.710273	1.14e-16
ENSG00000181090	0.710253	7.27e-22
ENSG00000171791	0.710228	3.81e-13
ENSG00000236560	0.710174	4.44e-24
ENSG00000112186	0.710033	1.47e-16
ENSG00000166145	0.710029	5.03e-11
ENSG00000099204	0.710002	5.56e-15
ENSG00000115977	0.709793	3.7e-20
ENSG00000078114	0.709791	7.93e-09
ENSG00000163939	0.709692	8.99e-30
ENSG00000169203	0.709679	2.05e-23
ENSG00000283900	0.709596	4.38e-21
ENSG00000139793	0.709401	1.11e-20
ENSG00000229341	0.709388	1.82e-12
ENSG00000162923	0.709363	8.77e-29
ENSG00000138078	0.709226	6.1e-31
ENSG00000167751	0.709211	4.61e-23
ENSG00000079432	0.708948	2.41e-16
ENSG00000065618	0.708821	2.56e-09
ENSG00000088387	0.708783	1.41e-19
ENSG00000116539	0.708539	1.29e-30
ENSG00000104881	0.708462	2.45e-14
ENSG00000243943	0.708399	6.71e-21
ENSG00000054598	0.708345	5.33e-07
ENSG00000152558	0.708219	1.25e-14
ENSG00000118900	0.708143	4.38e-25
ENSG00000105738	0.708135	6.02e-15
ENSG00000166532	0.708026	2.19e-18
ENSG00000135374	0.707792	0.000501
ENSG00000148337	0.707792	4.67e-21
ENSG00000153113	0.707719	8.79e-19
ENSG00000148730	0.707469	1.37e-23
ENSG00000078401	0.707417	3.12e-10
ENSG00000214967	0.707337	2.8e-18
ENSG00000118898	0.707176	4.81e-12
ENSG00000183337	0.706954	3.75e-21
ENSG00000173064	0.706829	4.77e-27
ENSG00000084676	0.706817	1.27e-25
ENSG00000121440	0.706606	1.5e-13
ENSG00000143179	0.706547	2.13e-17
ENSG00000103852	0.706362	4.41e-24
ENSG00000103942	0.706282	7.09e-12
ENSG00000283780	0.706175	6.91e-25
ENSG00000143409	0.706146	1.09e-23
ENSG00000177463	0.706004	1.48e-28
ENSG00000108349	0.705934	5.13e-20
ENSG00000139055	0.705914	7.6e-10
ENSG00000115306	0.705759	1.52e-17
ENSG00000163811	0.705295	9.98e-23
ENSG00000177508	0.705226	6.83e-11
ENSG00000108021	0.705206	4.19e-19
ENSG00000136504	0.70518	3.16e-23
ENSG00000029725	0.70514	1.56e-24
ENSG00000166579	0.705071	7.91e-23
ENSG00000166888	0.704958	2.39e-20
ENSG00000117139	0.704946	3.44e-23
ENSG00000074219	0.704871	2.11e-14
ENSG00000148840	0.704818	8.38e-24
ENSG00000197694	0.704811	1.94e-22
ENSG00000196821	0.704745	5.03e-22
ENSG00000078674	0.704667	6.82e-28
ENSG00000125124	0.704615	1.06e-26
ENSG00000165392	0.704572	4.86e-26
ENSG00000122176	0.704424	1.81e-09
ENSG00000275050	0.704219	3.35e-22
ENSG00000176771	0.704192	5.07e-12
ENSG00000011304	0.704036	2e-19
ENSG00000198815	0.703946	5.02e-26
ENSG00000117360	0.703942	2.41e-18
ENSG00000144218	0.703936	8.09e-07
ENSG00000142676	0.703719	1.44e-22
ENSG00000135912	0.703578	1.41e-16
ENSG00000275338	0.703577	1.06e-18
ENSG00000124782	0.703547	5.72e-22
ENSG00000105974	0.703526	6.88e-10
ENSG00000136828	0.703462	1.24e-22
ENSG00000112559	0.703189	3.84e-06
ENSG00000213079	0.703056	9e-30
ENSG00000064999	0.702919	1.39e-26
ENSG00000116731	0.702815	7.8e-24
ENSG00000069275	0.702762	3.43e-24
ENSG00000144713	0.702559	4.36e-24
ENSG00000213024	0.702356	2.69e-19
ENSG00000167491	0.702299	4.06e-18
ENSG00000169100	0.702242	2.46e-19
ENSG00000144677	0.702227	3.7e-21
ENSG00000099995	0.701897	5.6e-25
ENSG00000048828	0.701849	3.08e-24
ENSG00000126091	0.701788	2e-25
ENSG00000139746	0.701757	2.22e-30
ENSG00000104177	0.701613	5.54e-17
ENSG00000205937	0.701561	5.73e-21
ENSG00000123094	0.701194	2.07e-20
ENSG00000136485	0.70096	1.49e-24
ENSG00000147140	0.700903	1.4e-23
ENSG00000114416	0.7008	3.52e-22
ENSG00000121774	0.70063	1.87e-30
ENSG00000185479	0.700578	0.000547
ENSG00000007392	0.70032	7.64e-24
ENSG00000197728	0.700257	1.22e-15
ENSG00000166900	0.70022	4.92e-22
ENSG00000131759	0.700072	1.82e-15
ENSG00000159335	0.700046	7.08e-10
ENSG00000102858	0.699926	1.28e-17
ENSG00000288516	0.699905	2.25e-18
ENSG00000280663	0.699785	1.25e-25
ENSG00000102172	0.699761	3.8e-16
ENSG00000146833	0.69975	1.44e-25
ENSG00000233232	0.699693	1.87e-21
ENSG00000166889	0.699586	4.21e-22
ENSG00000118495	0.699538	3.97e-14
ENSG00000174705	0.699527	8e-15
ENSG00000163596	0.699474	2.01e-29
ENSG00000136937	0.699448	9.33e-31
ENSG00000186918	0.699448	9.03e-20
ENSG00000127328	0.699348	1.14e-16
ENSG00000135111	0.699277	9.66e-13
ENSG00000131828	0.699206	1.14e-19
ENSG00000078699	0.699199	1.26e-25
ENSG00000156639	0.698995	2.05e-23
ENSG00000235067	0.698932	1.22e-16
ENSG00000136068	0.698847	4.65e-15
ENSG00000101236	0.698828	5.06e-22
ENSG00000163864	0.698805	1.25e-27
ENSG00000137177	0.698737	6.94e-23
ENSG00000086015	0.69859	1e-17
ENSG00000271383	0.698547	8.63e-23
ENSG00000119396	0.698475	7.45e-27
ENSG00000100813	0.698387	5.32e-25
ENSG00000112701	0.698238	1.17e-29
ENSG00000113407	0.698214	1.79e-17
ENSG00000006125	0.698137	1.39e-22
ENSG00000137817	0.697841	8.64e-24
ENSG00000013583	0.697813	3.1e-19
ENSG00000127483	0.697524	8.49e-25
ENSG00000138081	0.697455	1.17e-27
ENSG00000127527	0.697411	2.26e-23
ENSG00000143970	0.697369	5.27e-22
ENSG00000284749	0.697289	1.04e-16
ENSG00000076555	0.697262	3.88e-12
ENSG00000196267	0.696991	7.83e-25
ENSG00000170144	0.696318	4.45e-22
ENSG00000143294	0.696285	9.19e-19
ENSG00000166482	0.696246	1.01e-07
ENSG00000106290	0.695712	1.25e-17
ENSG00000183283	0.695588	7.48e-26
ENSG00000140575	0.695572	2.59e-23
ENSG00000164066	0.695337	7.68e-38
ENSG00000102547	0.695327	3.48e-15
ENSG00000083857	0.695291	2.03e-10
ENSG00000160796	0.695179	6.39e-20
ENSG00000115183	0.695085	2.61e-19
ENSG00000144451	0.694962	1.06e-22
ENSG00000167535	0.694843	1.38e-16
ENSG00000166704	0.694836	6.49e-23
ENSG00000090924	0.694744	2.13e-13
ENSG00000172819	0.69463	1.1e-19
ENSG00000188536	0.694552	4.11e-05
ENSG00000280962	0.694514	7.17e-18
ENSG00000064607	0.694424	3.03e-22
ENSG00000150347	0.694375	1.39e-16
ENSG00000124942	0.694349	3.96e-14
ENSG00000157106	0.69412	2e-28
ENSG00000198131	0.693856	1.92e-27
ENSG00000173480	0.693829	2.26e-25
ENSG00000161551	0.693633	5.25e-12
ENSG00000198218	0.693579	4.22e-29
ENSG00000143320	0.693572	0.000354
ENSG00000101266	0.693547	1.13e-23
ENSG00000127914	0.693513	4.42e-22
ENSG00000119772	0.693373	8.65e-20
ENSG00000124181	0.69335	1.05e-22
ENSG00000214753	0.693209	6.25e-22
ENSG00000185236	0.693198	5.11e-17
ENSG00000168781	0.693047	3.53e-21
ENSG00000158711	0.693041	6.76e-24
ENSG00000075426	0.693004	1.3e-13
ENSG00000135387	0.692888	2.07e-19
ENSG00000142733	0.692877	5.16e-18
ENSG00000149115	0.692222	3.56e-14
ENSG00000174501	0.692182	4.46e-14
ENSG00000269343	0.691896	1.48e-28
ENSG00000147421	0.691863	2.24e-26
ENSG00000170949	0.691771	6.34e-23
ENSG00000174428	0.691549	9.7e-24
ENSG00000091436	0.691466	2.7e-18
ENSG00000153944	0.691273	1.9e-18
ENSG00000281950	0.691235	2.11e-23
ENSG00000105576	0.691152	1.85e-20
ENSG00000162522	0.690826	4.34e-12
ENSG00000112079	0.690638	7.67e-20
ENSG00000184009	0.690607	1.95e-15
ENSG00000198700	0.690567	9.32e-25
ENSG00000105514	0.690457	8.32e-13
ENSG00000130175	0.690139	2.38e-17
ENSG00000144028	0.690074	4.8e-24
ENSG00000115365	0.69	6.67e-32
ENSG00000116062	0.689969	2.4e-20
ENSG00000110321	0.689907	6.55e-22
ENSG00000075151	0.689498	1.32e-23
ENSG00000166426	0.689304	0.00267
ENSG00000165671	0.689125	6.39e-27
ENSG00000184939	0.688726	2.38e-19
ENSG00000004487	0.688435	2.1e-24
ENSG00000145284	0.688419	2.38e-22
ENSG00000164808	0.688404	5.22e-23
ENSG00000221944	0.688343	2.64e-39
ENSG00000072364	0.68815	2.51e-25
ENSG00000123106	0.68802	8.38e-23
WDR60	0.687929	1.38e-20
ENSG00000101849	0.687926	2.78e-19
ENSG00000164190	0.68781	1.13e-25
ENSG00000141736	0.687703	2.55e-08
ENSG00000163141	0.687486	9.57e-13
ENSG00000166348	0.687378	1.47e-13
ENSG00000116127	0.687331	1.08e-32
ENSG00000012061	0.687305	9.23e-24
ENSG00000133318	0.687271	1.73e-21
ENSG00000011454	0.687137	1.55e-26
ENSG00000196693	0.687083	2.67e-26
ENSG00000158941	0.687042	2.9e-22
ENSG00000196208	0.68702	1.98e-11
ENSG00000146830	0.686976	8.61e-21
ENSG00000126247	0.686897	8.5e-18
ENSG00000272325	0.68617	4.26e-28
ENSG00000283510	0.686078	1.58e-27
ENSG00000188612	0.686008	1.65e-21
ENSG00000134779	0.685888	4.55e-18
ENSG00000138119	0.685844	3.55e-15
ENSG00000107643	0.68579	1.04e-31
ENSG00000196597	0.685684	2.63e-32
ENSG00000149591	0.68568	1.16e-06
ENSG00000220205	0.685556	1.73e-19
ENSG00000280987	0.685418	1.35e-34
ENSG00000157741	0.685299	1.19e-26
ENSG00000204138	0.685291	1.05e-26
ENSG00000230995	0.68522	5.75e-26
ENSG00000175215	0.685034	5.38e-21
ENSG00000123562	0.684908	1.29e-21
ENSG00000065526	0.684893	3.21e-29
ENSG00000086712	0.684815	7.89e-28
ENSG00000049618	0.684539	7.55e-27
ENSG00000196268	0.684531	1.05e-27
ENSG00000071054	0.684252	7.58e-19
ENSG00000130254	0.684043	5.02e-26
ENSG00000177051	0.68379	2.69e-17
ENSG00000189079	0.683695	1.37e-30
ENSG00000078687	0.683184	1.13e-15
ENSG00000197965	0.683153	1.09e-17
ENSG00000128534	0.682948	5.61e-24
ENSG00000156599	0.68283	4.31e-24
ENSG00000089159	0.682755	1.2e-14
ENSG00000231002	0.682746	6.42e-22
ENSG00000263001	0.6827	1.47e-25
ENSG00000077097	0.68248	5.53e-30
ENSG00000110713	0.68245	3.23e-27
ENSG00000177303	0.682413	1.73e-18
ENSG00000170485	0.682307	8.43e-12
ENSG00000134871	0.682256	9.47e-11
ENSG00000282266	0.682115	3.17e-25
ENSG00000165102	0.681889	3.29e-24
ENSG00000197714	0.681822	2.32e-24
ENSG00000148735	0.68176	3.22e-06
ENSG00000172262	0.681714	8.51e-23
ENSG00000158019	0.68161	3.82e-25
ENSG00000159140	0.681579	7.31e-30
ENSG00000163435	0.68114	2.56e-08
ENSG00000143079	0.6811	1e-19
ENSG00000117724	0.681069	4.15e-08
ENSG00000072110	0.680968	4.96e-11
ENSG00000151693	0.680894	3.8e-15
ENSG00000093144	0.680739	7.1e-18
ENSG00000157933	0.680552	4.81e-17
ENSG00000075391	0.680501	1.52e-21
ENSG00000075142	0.68049	8.83e-16
ENSG00000177084	0.680414	4.12e-22
ENSG00000071967	0.68022	7.14e-11
ENSG00000111642	0.680194	7.74e-24
ENSG00000107959	0.680176	1.1e-18
ENSG00000114857	0.680055	6.78e-28
ENSG00000133026	0.68001	2.45e-17
ENSG00000123200	0.680004	1.28e-28
ENSG00000153904	0.679952	1.52e-15
ENSG00000275621	0.679874	3.07e-25
ENSG00000140092	0.679842	5.22e-11
ENSG00000077312	0.679548	2.92e-24
ENSG00000010803	0.679521	2.75e-20
ENSG00000143379	0.679488	1.1e-24
ENSG00000214113	0.679224	8.02e-26
ENSG00000130669	0.67918	7.05e-11
ENSG00000129691	0.678959	2e-20
ENSG00000132694	0.678952	5.5e-22
ENSG00000188895	0.678847	8.23e-18
ENSG00000067365	0.678803	1.74e-26
ENSG00000052841	0.678803	2.12e-28
PRR26	0.678802	1.48e-18
ENSG00000147454	0.678631	3.88e-15
ENSG00000006744	0.678511	1.75e-23
ENSG00000173848	0.678495	2.52e-11
ENSG00000093167	0.678446	7.36e-20
ENSG00000125755	0.678336	1.58e-24
ENSG00000168434	0.678235	4.35e-27
ENSG00000143437	0.67819	2.17e-25
ENSG00000152291	0.677806	1.65e-20
ENSG00000143514	0.677776	1.92e-13
ENSG00000145555	0.677735	4.74e-11
ENSG00000078246	0.677631	9.09e-16
ENSG00000170561	0.67763	1.64e-09
ENSG00000178764	0.677463	8.06e-16
ENSG00000139645	0.677461	7.16e-26
ENSG00000060138	0.677318	8.23e-11
ENSG00000141279	0.677126	2.83e-26
ENSG00000134317	0.676838	8.78e-10
ENSG00000112530	0.676827	5.91e-17
ENSG00000262024	0.676748	3.98e-17
ENSG00000104413	0.676746	5.28e-09
ENSG00000175662	0.676689	1.38e-16
ENSG00000148120	0.676632	7.46e-17
ENSG00000110066	0.676471	5.65e-26
ENSG00000183826	0.676377	3.37e-30
ENSG00000115207	0.676178	1.57e-24
ENSG00000014138	0.676168	2.57e-21
ENSG00000058085	0.676145	8.61e-07
ENSG00000197961	0.676127	9.06e-24
ENSG00000067369	0.675951	9.99e-30
ENSG00000099260	0.675877	4.23e-10
ENSG00000070814	0.675809	1.27e-19
ENSG00000124160	0.675777	4.11e-28
ENSG00000144283	0.675681	1.51e-19
ENSG00000063245	0.675618	7.5e-17
ENSG00000110237	0.675573	1.39e-17
ENSG00000112531	0.675567	3.8e-18
ENSG00000140632	0.675534	6.62e-23
ENSG00000148396	0.675373	6.52e-15
ENSG00000134324	0.675127	2.18e-11
ENSG00000084093	0.675052	1.79e-30
ENSG00000116962	0.674808	1.1e-10
ENSG00000115392	0.674795	9.81e-24
ENSG00000100982	0.674704	4.78e-24
ENSG00000145741	0.674593	1.47e-24
ENSG00000089177	0.674558	1.47e-17
ENSG00000166908	0.67447	1.58e-18
ENSG00000121957	0.674428	4.4e-12
ENSG00000283868	0.674377	2.5e-22
ENSG00000167670	0.674297	2.98e-18
ENSG00000221823	0.674184	2.25e-25
ENSG00000144730	0.674182	5.63e-13
ENSG00000196199	0.674112	9.14e-25
ENSG00000283777	0.674064	1.21e-19
ENSG00000028528	0.673978	7.39e-20
ENSG00000038532	0.673677	3.56e-24
ENSG00000262788	0.673608	3.33e-22
ENSG00000121741	0.673546	1.03e-29
ENSG00000133112	0.673471	2.21e-19
ENSG00000184903	0.6734	1.45e-17
ENSG00000105971	0.673234	7.39e-13
ENSG00000181666	0.673121	8.2e-20
ENSG00000096433	0.673067	2.65e-13
ENSG00000086475	0.672997	8.65e-16
ENSG00000116044	0.672756	5.96e-24
ENSG00000099783	0.672696	4.33e-25
ENSG00000196247	0.672667	3.78e-22
ENSG00000214021	0.672596	7.75e-19
ENSG00000141522	0.672528	8.88e-13
ENSG00000107104	0.672337	1.96e-11
ENSG00000136527	0.672215	3.3e-14
ENSG00000103342	0.672203	1.67e-22
ENSG00000176155	0.6721	2.38e-13
ENSG00000088888	0.672089	5.66e-26
ENSG00000033327	0.672075	4.56e-16
ENSG00000102038	0.672027	7.13e-13
ENSG00000035862	0.671967	3.11e-09
ENSG00000138764	0.671956	1.44e-16
ENSG00000196576	0.671935	1.52e-12
ENSG00000239704	0.671915	2.18e-19
ENSG00000276776	0.671723	3.3e-08
ENSG00000284468	0.671656	1.29e-22
ENSG00000172296	0.67161	6.54e-16
ENSG00000130703	0.671555	2.74e-19
ENSG00000203780	0.671415	1.75e-14
ENSG00000108312	0.671266	1.25e-21
ENSG00000080503	0.671234	2.38e-15
ENSG00000070610	0.671228	2.6e-27
ENSG00000138674	0.671124	1.66e-21
ENSG00000105357	0.671021	8.33e-07
ENSG00000174579	0.670935	8.11e-29
ENSG00000204179	0.670913	1.25e-10
ENSG00000160803	0.670843	1.47e-16
ENSG00000164265	0.670731	2.32e-13
ENSG00000189339	0.670619	2.4e-21
ENSG00000112992	0.670605	6.55e-19
ENSG00000132589	0.670598	1.8e-18
ENSG00000130227	0.670561	1.39e-26
ENSG00000140262	0.6705	2.41e-23
ENSG00000080839	0.670462	1e-17
ENSG00000126001	0.670366	2.38e-21
ENSG00000100038	0.670272	2.34e-21
ENSG00000204120	0.670171	5.68e-29
ENSG00000175866	0.67014	3.32e-12
ENSG00000076685	0.669928	2.95e-18
ENSG00000239306	0.66984	9.25e-29
ENSG00000130985	0.669833	1.11e-19
ENSG00000100941	0.669788	8.25e-23
ENSG00000155760	0.669756	2.93e-09
ENSG00000184702	0.669684	1.42e-11
ENSG00000160007	0.669674	4.82e-23
ENSG00000182568	0.669658	8.57e-13
ENSG00000145675	0.669559	6.32e-11
ENSG00000177200	0.66942	2.02e-22
ENSG00000123358	0.669412	6.6e-10
ENSG00000134602	0.669378	3.3e-12
ENSG00000197062	0.669283	1.7e-25
ENSG00000065970	0.669241	6.63e-24
ENSG00000108424	0.669133	1.27e-24
ENSG00000048649	0.668941	2.67e-24
ENSG00000055609	0.668917	5.06e-22
ENSG00000151612	0.668911	1.94e-21
ENSG00000181555	0.66882	3.65e-32
ENSG00000197724	0.668797	6.1e-26
ENSG00000143321	0.668716	6.04e-12
ENSG00000129116	0.668638	1.05e-12
ENSG00000176986	0.668515	7.08e-23
ENSG00000150477	0.668318	3.45e-29
ENSG00000021762	0.668249	4.9e-16
ENSG00000135372	0.668185	2.05e-19
ENSG00000122965	0.668163	1.03e-25
ENSG00000130816	0.668128	3.31e-18
ENSG00000126016	0.668078	7.79e-13
ENSG00000127663	0.668047	3.81e-18
ENSG00000065243	0.668036	1.02e-26
ENSG00000167110	0.667955	7.01e-19
ENSG00000243716	0.66795	3.75e-20
ENSG00000173230	0.667922	6.87e-27
ENSG00000085982	0.667756	3.56e-25
ENSG00000114107	0.66758	4.2e-16
ENSG00000185800	0.667566	8.93e-19
ENSG00000228049	0.667498	1.73e-20
ENSG00000084774	0.667435	1.63e-18
ENSG00000179151	0.667319	5.72e-29
ENSG00000186522	0.667161	4.79e-22
ENSG00000124006	0.667152	9.69e-13
ENSG00000160633	0.667084	2.66e-23
ENSG00000138802	0.667062	2.65e-29
ENSG00000136813	0.667022	4.16e-27
ENSG00000150712	0.666967	8.35e-16
ENSG00000183943	0.666875	6.99e-17
ENSG00000128016	0.666873	1.03e-08
ENSG00000160710	0.666742	1.04e-16
ENSG00000228198	0.666658	1.49e-38
ENSG00000107341	0.666632	3.37e-30
ENSG00000107890	0.666513	9.93e-28
ENSG00000092847	0.666474	2.06e-22
ENSG00000165006	0.666452	5.69e-27
ENSG00000136811	0.666388	6.33e-20
ENSG00000125386	0.666327	1.21e-25
ENSG00000179295	0.666016	1.9e-26
ENSG00000126878	0.665986	4e-08
ENSG00000143748	0.665926	8.13e-22
ENSG00000173273	0.665781	2.96e-26
ENSG00000137673	0.665726	0.00737
ENSG00000178498	0.665619	3.26e-23
ENSG00000105245	0.665603	1.57e-15
ENSG00000002586	0.665442	3.67e-10
ENSG00000275911	0.665437	4.12e-19
ENSG00000143398	0.665373	1.08e-24
ENSG00000163635	0.66529	8.17e-27
ENSG00000170364	0.665218	1.17e-26
ENSG00000157216	0.665183	6.73e-18
ENSG00000137185	0.665163	1.41e-20
ENSG00000273780	0.665022	2.06e-17
ENSG00000143819	0.664991	3.49e-10
ENSG00000196436	0.664909	3.56e-17
ENSG00000102606	0.664902	1.89e-20
ENSG00000058272	0.664884	1.77e-26
ENSG00000169925	0.664661	9.24e-21
ENSG00000129219	0.664549	2.52e-22
ENSG00000064651	0.664501	3.57e-08
ENSG00000128283	0.664499	4.42e-11
ENSG00000166265	0.664481	3.44e-12
ENSG00000141905	0.664449	5.98e-12
ENSG00000115109	0.664412	3.47e-18
ENSG00000115904	0.664223	1.91e-25
ENSG00000154734	0.664187	1.05e-09
ENSG00000180182	0.66409	4.82e-28
ENSG00000169554	0.663987	4.62e-07
ENSG00000135597	0.663965	2.62e-19
ENSG00000143862	0.663936	7.49e-19
ENSG00000018189	0.66387	2.28e-24
ENSG00000185359	0.663765	4.05e-17
ENSG00000103351	0.66375	1.67e-18
ENSG00000017797	0.663745	7.67e-22
ENSG00000130741	0.663713	4.58e-26
ENSG00000077235	0.663677	4.48e-21
ENSG00000168769	0.663598	3.07e-28
ENSG00000278372	0.663394	1.43e-22
ENSG00000170515	0.663375	5.88e-25
ENSG00000184867	0.663081	1.36e-15
ENSG00000054965	0.662907	4.89e-24
ENSG00000113721	0.662836	4.91e-09
ENSG00000197451	0.662814	3.15e-17
ENSG00000118200	0.662799	1.85e-25
ENSG00000241058	0.662765	1.53e-25
ENSG00000134283	0.662568	7.37e-29
ENSG00000104897	0.662446	4.65e-14
ENSG00000197119	0.662357	2.2e-16
ENSG00000187109	0.662253	1.5e-24
ENSG00000100722	0.662237	5.69e-24
ENSG00000197323	0.662214	2.07e-29
ENSG00000079246	0.662192	1.83e-29
ENSG00000205707	0.662035	1.11e-26
ENSG00000108510	0.661928	1.23e-23
ENSG00000144445	0.661693	2.52e-25
ENSG00000148498	0.661676	1.84e-15
ENSG00000149187	0.661648	3.29e-29
ENSG00000145592	0.661608	1.41e-16
ENSG00000066933	0.661585	9.01e-26
ENSG00000197863	0.661572	4.34e-27
ENSG00000285222	0.661523	1.2e-09
ENSG00000173166	0.661341	1.37e-17
ENSG00000005483	0.661192	1.22e-24
ENSG00000211455	0.661152	2.83e-11
ENSG00000173914	0.66109	6.05e-25
ENSG00000085831	0.660931	3.59e-07
ENSG00000280807	0.660725	2.87e-29
ENSG00000114796	0.660605	1.69e-19
ENSG00000116560	0.660569	5.35e-34
ENSG00000171219	0.660534	1.2e-15
ENSG00000171603	0.660426	1.92e-12
ENSG00000118482	0.660413	3.25e-29
ENSG00000196878	0.660357	2.57e-06
ENSG00000182473	0.660356	6.52e-21
ENSG00000122203	0.660282	9.89e-22
ENSG00000187605	0.660269	1.4e-20
ENSG00000087365	0.660055	6.26e-20
ENSG00000141258	0.659985	3.47e-19
ENSG00000177425	0.659883	6.06e-18
ENSG00000138380	0.65988	4.97e-30
ENSG00000163159	0.659555	1.26e-14
ENSG00000079691	0.659444	3.92e-21
ENSG00000007545	0.659384	1.08e-15
ENSG00000009954	0.659381	5.98e-23
ENSG00000230700	0.659362	7.63e-17
ENSG00000131149	0.659342	1.33e-12
ENSG00000126883	0.659267	5.36e-23
ENSG00000132471	0.659018	2.39e-16
ENSG00000172197	0.658848	1.13e-09
ENSG00000132680	0.658744	3.42e-24
ENSG00000165626	0.658709	2.23e-16
ENSG00000013573	0.658689	7.54e-11
ENSG00000146463	0.658654	2.6e-26
ENSG00000172775	0.658611	9.71e-25
ENSG00000179241	0.658595	2.13e-14
ENSG00000104936	0.658488	8.41e-18
ENSG00000264343	0.65828	1.77e-25
ENSG00000119328	0.657879	7.58e-29
ENSG00000013588	0.657761	1.3e-05
ENSG00000124098	0.657721	1.9e-16
ENSG00000157014	0.657682	1.08e-22
ENSG00000168264	0.657533	1.19e-24
ENSG00000140332	0.657441	3.78e-16
ENSG00000112972	0.657411	4.62e-14
ENSG00000173120	0.657408	1.97e-23
ENSG00000075275	0.657372	1.07e-12
ENSG00000198046	0.657208	8.08e-18
ENSG00000112118	0.657178	7.73e-14
ENSG00000102870	0.657088	1.99e-25
ENSG00000163697	0.656806	8.33e-14
ENSG00000157992	0.656715	1.66e-08
ENSG00000019144	0.656643	9.34e-13
ENSG00000173933	0.656643	6.05e-28
ENSG00000260097	0.656513	3.49e-21
ENSG00000182871	0.656458	2.13e-10
ENSG00000083828	0.65641	1.44e-23
ENSG00000120948	0.656371	8.14e-26
ENSG00000108443	0.656344	4.5e-25
ENSG00000169991	0.656185	9.34e-13
ENSG00000115942	0.655897	6.01e-26
ENSG00000118058	0.655666	9.61e-21
ENSG00000163634	0.655508	9.82e-29
ENSG00000099250	0.655366	4.17e-12
ENSG00000135931	0.655243	3.42e-17
ENSG00000152061	0.655168	7.9e-22
ENSG00000230514	0.655164	2.25e-21
ENSG00000132361	0.655153	1.78e-15
ENSG00000204519	0.655121	2.47e-26
ENSG00000136709	0.655097	1.57e-29
ENSG00000044446	0.654853	2.96e-30
ENSG00000114019	0.654823	5.33e-13
ENSG00000097007	0.654802	2.73e-22
ENSG00000166394	0.654791	7.24e-11
ENSG00000136861	0.654686	8.7e-19
ENSG00000285253	0.654656	1.67e-26
ENSG00000130779	0.65464	5.95e-22
ENSG00000121390	0.65455	1.56e-31
ENSG00000118690	0.65453	8.83e-23
ENSG00000018408	0.654451	1.96e-12
ENSG00000157654	0.654442	1.2e-12
ENSG00000121005	0.654432	5.65e-05
ENSG00000173575	0.654419	5.72e-28
ENSG00000103194	0.654368	1.4e-23
ENSG00000126602	0.654358	6.42e-17
ENSG00000123352	0.654331	3.61e-27
ENSG00000114115	0.654205	6.05e-06
ENSG00000134644	0.65414	1.53e-32
ENSG00000138101	0.654106	1.57e-14
ENSG00000130158	0.654103	4.09e-17
ENSG00000167552	0.654065	2.08e-11
ENSG00000112640	0.653901	1.15e-17
ENSG00000104723	0.653853	5.35e-09
ENSG00000119787	0.653797	4.48e-11
ENSG00000116580	0.653795	2.92e-27
ENSG00000161202	0.653755	1.08e-16
ENSG00000196586	0.653682	1.39e-13
ENSG00000137077	0.653651	1.38e-05
ENSG00000196263	0.653588	9.49e-28
ENSG00000148053	0.653287	2.05e-08
ENSG00000112312	0.653211	4.57e-16
ENSG00000198467	0.653179	1.09e-07
ENSG00000115504	0.653129	8.74e-19
ENSG00000082701	0.652984	1.05e-23
ENSG00000196812	0.652846	4.63e-21
ENSG00000170876	0.652845	6.45e-22
ENSG00000112242	0.652679	3.58e-20
ENSG00000174059	0.652649	4.36e-14
ENSG00000137309	0.652403	1.89e-09
ENSG00000182492	0.652357	1.05e-05
ENSG00000285443	0.652302	5.32e-10
ENSG00000167470	0.652296	2.5e-13
ENSG00000054654	0.652267	4.09e-19
ENSG00000125676	0.651991	8.86e-26
ENSG00000164916	0.65173	1.5e-19
ENSG00000094631	0.651723	7.57e-21
ENSG00000189184	0.651685	3.34e-10
ENSG00000138386	0.651668	1.37e-18
ENSG00000108387	0.651664	6.33e-12
ENSG00000086062	0.651612	8.07e-19
ENSG00000096872	0.651481	3.69e-26
ENSG00000112033	0.651477	8.81e-19
ENSG00000107758	0.651459	2.66e-23
ENSG00000257923	0.651446	1.41e-16
ENSG00000140577	0.6512	5.01e-24
ENSG00000122566	0.651152	1.97e-20
ENSG00000120733	0.651104	1.98e-25
ENSG00000196214	0.651039	3.31e-25
ENSG00000073711	0.650952	8.97e-20
ENSG00000168010	0.650942	3.4e-16
ENSG00000167244	0.650811	2.93e-06
ENSG00000026508	0.650787	4.72e-11
ENSG00000127603	0.650531	7.51e-20
ENSG00000184349	0.650523	6.45e-11
ENSG00000173681	0.650457	5.87e-33
ENSG00000168675	0.650391	1.15e-14
ENSG00000143157	0.650347	1.62e-20
ENSG00000046604	0.650345	1.35e-08
ENSG00000169118	0.650233	6.59e-29
ENSG00000177728	0.650153	2.15e-15
ENSG00000166483	0.650124	3.29e-17
ENSG00000117419	0.64997	2.34e-21
ENSG00000145826	0.649916	5.83e-29
ENSG00000125351	0.649896	3.18e-29
ENSG00000213398	0.649836	1.44e-16
ENSG00000119950	0.649671	3.99e-15
ENSG00000107796	0.649666	2.57e-06
ENSG00000196924	0.649665	2.4e-10
ENSG00000244274	0.649631	1.58e-13
ENSG00000067082	0.649541	1.8e-12
ENSG00000103091	0.649485	6.72e-25
ENSG00000116128	0.649389	6.35e-23
ENSG00000117595	0.649379	2.13e-08
ENSG00000117036	0.649267	1.54e-19
ENSG00000152990	0.649225	5.91e-13
ENSG00000223654	0.649172	2.39e-17
ENSG00000108946	0.649136	1.2e-20
ENSG00000154380	0.649096	7.26e-13
ENSG00000141232	0.648878	4.51e-12
ENSG00000180822	0.64885	6.38e-31
ENSG00000134755	0.648787	4.03e-07
ENSG00000083642	0.648706	4.17e-22
ENSG00000147180	0.648698	6.4e-14
ENSG00000186815	0.64861	5.5e-15
ENSG00000134318	0.648491	1.84e-21
ENSG00000182903	0.648489	1.4e-26
ENSG00000187164	0.648429	2.75e-20
ENSG00000011347	0.648139	4.31e-09
ENSG00000011523	0.648071	1.07e-29
ENSG00000198034	0.647874	1.02e-20
ENSG00000112137	0.647775	6.54e-16
ENSG00000133422	0.647675	1.05e-16
ENSG00000082805	0.647623	1.39e-16
ENSG00000134769	0.647538	2.94e-08
ENSG00000168172	0.647433	3.96e-21
ENSG00000086102	0.647369	7.97e-33
ENSG00000119596	0.647352	8.47e-27
ENSG00000104852	0.64733	2.8e-21
ENSG00000158966	0.647293	3.18e-17
ENSG00000133142	0.647273	6.99e-17
ENSG00000282958	0.647221	3.69e-29
ENSG00000285182	0.647204	1.47e-24
ENSG00000171617	0.647122	3.87e-13
ENSG00000147459	0.647078	1.14e-21
ENSG00000077782	0.646998	5.39e-09
ENSG00000166402	0.646943	3.39e-13
ENSG00000240021	0.646828	2.11e-31
ENSG00000068024	0.646819	8.97e-18
ENSG00000115568	0.64661	6.32e-22
ENSG00000005379	0.646559	1.31e-11
ENSG00000004399	0.646454	9.74e-12
ENSG00000173039	0.646436	4.5e-20
ENSG00000127481	0.646401	1.74e-25
ENSG00000152926	0.646372	1.92e-12
ENSG00000108389	0.646338	7.39e-21
ENSG00000152795	0.646325	5.38e-26
ENSG00000138385	0.646316	1.18e-21
ENSG00000175334	0.646255	6.1e-15
ENSG00000167528	0.646249	1.47e-25
ENSG00000073921	0.646222	1.7e-18
ENSG00000126214	0.646202	9.21e-19
ENSG00000282665	0.646165	1.39e-19
ENSG00000185189	0.64613	2.75e-12
ENSG00000162599	0.646049	2.39e-08
ENSG00000007384	0.645977	2.61e-17
ENSG00000168268	0.64589	2.61e-11
ENSG00000131788	0.645848	1.9e-19
ENSG00000175183	0.645831	7.15e-10
ENSG00000118260	0.645803	5.35e-28
ENSG00000179304	0.645799	1.11e-21
ENSG00000056097	0.645717	2.92e-26
ENSG00000111011	0.645643	7.5e-24
ENSG00000113649	0.645625	1.39e-23
ENSG00000196562	0.645596	3.18e-09
ENSG00000100014	0.645554	7.74e-23
ENSG00000140455	0.645486	2.56e-21
ENSG00000175198	0.64546	9.93e-13
ENSG00000070731	0.645317	2.81e-09
ENSG00000158545	0.645313	3.32e-19
ENSG00000187720	0.645162	2.39e-09
ENSG00000154655	0.645148	9.59e-10
ENSG00000157657	0.644994	7.34e-19
ENSG00000181450	0.644913	2.24e-27
ENSG00000174796	0.644887	7.09e-26
ENSG00000288124	0.644766	4.53e-14
ENSG00000141298	0.644686	8.64e-18
ENSG00000171467	0.64465	1.32e-21
ENSG00000264522	0.64461	7.46e-22
ENSG00000180957	0.644605	2.83e-23
ENSG00000231257	0.644575	2.02e-21
ENSG00000188153	0.644548	6.94e-09
ENSG00000163872	0.644461	7.27e-18
ENSG00000237889	0.644388	2.93e-22
ENSG00000156298	0.644386	2.11e-07
ENSG00000114062	0.64429	4.78e-30
ENSG00000197757	0.644241	5.39e-14
ENSG00000124570	0.644203	4.08e-15
ENSG00000090006	0.644182	1.44e-12
ENSG00000187742	0.644169	3.82e-30
ENSG00000104960	0.644135	8.32e-16
ENSG00000163539	0.644116	2.17e-30
ENSG00000157540	0.644044	5.27e-29
ENSG00000181163	0.644036	1.8e-21
ARL17B	0.643992	2.05e-16
ENSG00000136478	0.643904	2.64e-17
ENSG00000131023	0.643872	3.85e-29
ENSG00000182986	0.643784	3.58e-20
AC069368.1	0.643772	2.81e-13
ENSG00000132780	0.643757	2.12e-13
ENSG00000240433	0.64364	6.34e-24
ENSG00000101333	0.643631	1.15e-09
ENSG00000066651	0.643597	1.35e-17
ENSG00000151491	0.643569	9.27e-11
ENSG00000145982	0.643451	2.63e-25
ENSG00000263956	0.643352	1.58e-27
ENSG00000204843	0.643258	2.99e-19
ENSG00000143418	0.643253	7.57e-16
ENSG00000085224	0.643206	4.6e-30
ENSG00000182670	0.643126	1.12e-21
ENSG00000206075	0.643106	0.000121
ENSG00000156860	0.642986	1.06e-17
ENSG00000185658	0.642679	1.35e-24
ENSG00000184635	0.642572	1.33e-21
ENSG00000143772	0.642462	6.39e-14
ENSG00000099810	0.642328	2.1e-21
ENSG00000142534	0.642231	1.51e-22
ENSG00000196588	0.642154	1.08e-20
ENSG00000157985	0.641859	1.15e-18
ENSG00000089123	0.641841	5.04e-25
ENSG00000164024	0.641827	8.85e-27
ENSG00000013374	0.641812	3.53e-17
ENSG00000151575	0.641809	1.49e-15
ENSG00000162613	0.641511	1.28e-25
ENSG00000155893	0.641442	1.01e-18
ENSG00000114316	0.64143	4.93e-26
ENSG00000113300	0.641382	8.53e-23
ENSG00000197256	0.641361	1.45e-12
ENSG00000100211	0.641142	7.82e-24
ENSG00000167930	0.641124	3.53e-17
ENSG00000189266	0.641063	1.91e-29
ENSG00000148484	0.640908	2.03e-16
ENSG00000137075	0.640883	6.08e-28
ENSG00000186812	0.640779	8.84e-24
ENSG00000197381	0.640767	6.44e-13
ENSG00000081277	0.640739	2.65e-05
ENSG00000256771	0.640647	4.12e-25
ENSG00000107651	0.640639	5.38e-23
ENSG00000141002	0.640383	1.68e-19
ENSG00000170545	0.640381	5.01e-13
ENSG00000198791	0.640345	1.1e-20
ENSG00000130338	0.640305	2.09e-20
ENSG00000158417	0.640257	1.12e-24
ENSG00000272886	0.640156	3.63e-28
ENSG00000203666	0.640141	1.98e-17
ENSG00000106479	0.64012	2.33e-19
ENSG00000105854	0.639986	2.03e-15
ENSG00000077380	0.639957	4.81e-23
ENSG00000277292	0.63989	9.4e-25
ENSG00000121481	0.639885	6.28e-24
ENSG00000170549	0.639766	7.05e-06
ENSG00000010017	0.63964	5.06e-23
ENSG00000131013	0.639621	4.65e-27
KIAA0556	0.63959	3.42e-23
ENSG00000253710	0.63946	1.44e-28
ENSG00000143061	0.639333	1.73e-12
ENSG00000134313	0.639314	1.76e-21
ENSG00000112983	0.639092	8.4e-26
ENSG00000198755	0.639036	2.18e-25
ENSG00000178567	0.638602	1.44e-23
ENSG00000080802	0.638597	1.58e-29
ENSG00000269713	0.638593	6.98e-21
ENSG00000137221	0.638588	5.26e-19
ENSG00000157388	0.638515	4.99e-09
ENSG00000135250	0.638485	4.58e-22
ENSG00000109118	0.638269	9.01e-21
ENSG00000160679	0.638199	9.68e-26
ENSG00000173898	0.638183	4.58e-09
ENSG00000130939	0.638131	3.28e-23
ENSG00000137770	0.638104	2.99e-28
ENSG00000032742	0.638065	4.02e-30
ENSG00000224455	0.638063	1.48e-25
ENSG00000167637	0.637935	4.13e-27
ENSG00000183137	0.637682	6.44e-20
ENSG00000144026	0.637668	1.98e-26
ENSG00000119707	0.637667	6.2e-27
ENSG00000167880	0.637665	3.64e-14
ENSG00000007047	0.637624	3.24e-16
ENSG00000136381	0.63762	1.71e-24
ENSG00000122484	0.637606	1.55e-36
ENSG00000169180	0.637435	4.18e-23
ENSG00000175582	0.637332	1.21e-18
ENSG00000103550	0.637297	1.22e-19
ENSG00000270629	0.63719	1.07e-18
ENSG00000170921	0.637175	2.35e-09
ENSG00000136044	0.637151	3.25e-20
ENSG00000131374	0.637107	2.83e-23
ENSG00000198420	0.637096	8.96e-20
ENSG00000095066	0.63702	5.41e-17
ENSG00000111481	0.637015	1.07e-28
ENSG00000159267	0.63701	4.35e-21
ENSG00000273642	0.637006	2.68e-18
ENSG00000108469	0.636996	9.21e-18
ENSG00000087266	0.636878	1.43e-17
ENSG00000121879	0.636877	8.77e-24
ENSG00000163512	0.636872	1.23e-25
ENSG00000138433	0.636809	1.62e-21
ENSG00000165119	0.636667	4.72e-30
ENSG00000008083	0.636589	2.09e-19
ENSG00000113141	0.636568	5.01e-26
ENSG00000169604	0.636457	4.13e-08
ENSG00000066135	0.636344	4.6e-21
ENSG00000198130	0.636338	1.91e-24
ENSG00000130702	0.636287	1.52e-11
ENSG00000275867	0.636246	4.76e-23
ENSG00000163491	0.636157	1.33e-10
ENSG00000198795	0.636082	2.14e-09
ENSG00000156697	0.635916	3.5e-23
ENSG00000088832	0.635903	2.47e-19
ENSG00000119685	0.635828	8.96e-27
ENSG00000119139	0.63582	1.1e-13
ENSG00000085552	0.635815	8.17e-12
ENSG00000072840	0.635808	5.19e-15
ENSG00000111203	0.635806	2.96e-18
ENSG00000086589	0.635682	3.6e-26
ENSG00000164116	0.635656	4.89e-09
ENSG00000185883	0.635411	1.42e-12
ENSG00000110925	0.635319	1.06e-24
ENSG00000064655	0.635317	1.07e-10
ENSG00000071564	0.635226	3.12e-14
ENSG00000188706	0.635195	1.17e-16
ENSG00000110841	0.635122	8.47e-15
ENSG00000198663	0.63509	3.12e-23
ENSG00000180104	0.634989	1.31e-21
ENSG00000226634	0.634881	2.7e-13
ENSG00000138036	0.634815	9.25e-25
ENSG00000171148	0.634764	3.32e-18
ENSG00000132326	0.634575	5.36e-20
ENSG00000148773	0.634573	1.37e-09
ENSG00000211445	0.634517	1.37e-07
ENSG00000109572	0.634505	2.43e-23
ENSG00000171475	0.634431	1.12e-07
ENSG00000145725	0.634426	7.08e-28
ENSG00000172954	0.634413	2.99e-35
ENSG00000130518	0.634412	1.5e-19
ENSG00000276349	0.63437	3.57e-15
ENSG00000117602	0.634264	1.09e-20
ENSG00000125818	0.634075	9.48e-21
ENSG00000162736	0.634044	1.28e-19
ENSG00000198945	0.634027	2.62e-23
ENSG00000100426	0.633971	6.03e-23
ENSG00000118418	0.633967	6.69e-18
ENSG00000116396	0.633928	9.87e-18
ENSG00000183354	0.633875	1.81e-24
ENSG00000136715	0.633857	1.52e-25
ENSG00000128829	0.633846	1.09e-33
ENSG00000174748	0.633704	9.31e-22
ENSG00000101443	0.633635	0.000518
ENSG00000186329	0.633569	1.06e-29
ENSG00000196531	0.633564	8.48e-26
ELMSAN1	0.633399	9.43e-18
ENSG00000133131	0.633354	2.29e-24
ENSG00000106991	0.633339	1.61e-10
ENSG00000170271	0.633324	4.96e-20
ENSG00000138606	0.633146	7.97e-17
ENSG00000160678	0.633137	0.00928
ENSG00000281742	0.632999	6.19e-11
ENSG00000082641	0.632978	4.3e-18
ENSG00000198408	0.632972	2.54e-26
ENSG00000197601	0.632667	6.81e-20
ENSG00000134909	0.632531	4.74e-15
ENSG00000040531	0.632495	4.59e-22
ENSG00000187514	0.632232	2.27e-17
ENSG00000164056	0.63218	6.75e-11
ENSG00000146414	0.632131	8.12e-25
ENSG00000091409	0.632052	1.52e-07
ENSG00000109084	0.632045	4.4e-16
ENSG00000168234	0.631892	1.24e-14
ENSG00000185634	0.631884	4.65e-06
ENSG00000140464	0.631855	8.15e-13
ENSG00000227124	0.631728	5.03e-28
ENSG00000116285	0.631669	1.76e-07
ENSG00000288353	0.631507	7.09e-21
ENSG00000103404	0.631501	3.66e-24
ENSG00000167460	0.631436	3.09e-12
ENSG00000047579	0.631411	1.15e-20
ENSG00000130119	0.631395	1.21e-19
ENSG00000182463	0.631219	7.17e-11
ENSG00000160209	0.631107	5.02e-14
ENSG00000173726	0.631058	2.9e-18
ENSG00000185442	0.630948	7.05e-09
ENSG00000146197	0.630832	5.26e-09
ENSG00000112624	0.63083	1.86e-24
ENSG00000281813	0.63079	1.32e-21
ENSG00000136874	0.630676	1.13e-26
ENSG00000187189	0.630661	1.86e-23
ENSG00000159592	0.630591	5.79e-25
ENSG00000116604	0.630511	8.17e-16
ENSG00000130787	0.630502	1.5e-13
ENSG00000175274	0.630494	3.98e-08
ENSG00000169609	0.630437	3.68e-25
ENSG00000153560	0.630385	1.76e-25
ENSG00000108468	0.63037	1.5e-17
ENSG00000135749	0.630353	1.25e-20
ENSG00000144580	0.630268	3.98e-26
ENSG00000170525	0.630188	5.41e-12
ENSG00000071242	0.630165	2.02e-13
ENSG00000186432	0.630119	3.52e-24
ENSG00000156052	0.630105	3.83e-18
ENSG00000138814	0.630103	5.37e-16
ENSG00000183963	0.630101	3.23e-11
ENSG00000011007	0.630087	1.44e-25
ENSG00000175309	0.629983	3.05e-20
ENSG00000139726	0.62996	5.53e-27
ENSG00000198373	0.629941	4.64e-16
ENSG00000170037	0.629897	1.42e-21
ENSG00000124383	0.629789	7.76e-26
ENSG00000151458	0.629757	1.03e-17
ENSG00000126464	0.629604	5.33e-17
ENSG00000196517	0.62959	6.49e-11
ENSG00000133704	0.629583	1.52e-24
ENSG00000102900	0.62953	1.21e-18
ENSG00000187955	0.62951	8.02e-05
ENSG00000122970	0.629488	3.09e-27
ENSG00000163848	0.629463	2.06e-28
ENSG00000003147	0.62939	2.65e-11
ENSG00000122378	0.629386	5.1e-12
ENSG00000075407	0.62938	2.31e-30
ENSG00000286219	0.629378	1.47e-24
ENSG00000196712	0.629299	7.65e-25
ENSG00000198265	0.629279	2.21e-25
ENSG00000145979	0.629265	7.64e-20
ENSG00000236149	0.629153	1.51e-16
ENSG00000173812	0.629133	1.43e-18
ENSG00000100345	0.629122	1.05e-12
ENSG00000006712	0.629004	1.64e-18
ENSG00000090238	0.628916	7.62e-15
ENSG00000110274	0.628844	1.58e-23
ENSG00000055332	0.628793	1.26e-14
ENSG00000055917	0.628713	7.53e-28
ENSG00000132466	0.628702	3.52e-23
ENSG00000110931	0.628665	1.74e-22
ENSG00000198887	0.628545	1.73e-25
ENSG00000116679	0.62848	5.51e-21
ENSG00000112343	0.628412	2.62e-22
ENSG00000164142	0.628398	8.26e-12
ENSG00000197753	0.628397	2.89e-31
ENSG00000197958	0.628189	1.23e-21
ENSG00000100836	0.628106	2.94e-22
ENSG00000165996	0.628076	3.44e-15
ENSG00000126012	0.62802	4.79e-19
ENSG00000108306	0.627995	1.86e-18
ENSG00000165097	0.627989	6.44e-20
ENSG00000171960	0.627908	4.61e-18
ENSG00000100380	0.627905	2.4e-21
ENSG00000140350	0.627789	2.15e-18
ENSG00000125952	0.627765	1.21e-21
ENSG00000070614	0.627675	1.13e-15
ENSG00000236383	0.627609	6.99e-13
ENSG00000154258	0.627581	3.26e-15
ENSG00000168175	0.627535	2.62e-25
ENSG00000171940	0.627358	2.71e-17
ENSG00000262826	0.627262	1.38e-22
ENSG00000002016	0.627126	1.92e-19
ENSG00000176842	0.627076	1.51e-11
ENSG00000153187	0.627071	6.53e-29
ENSG00000130803	0.626921	1.82e-27
ENSG00000004142	0.626899	5.5e-21
ENSG00000138696	0.626878	9.44e-09
ENSG00000281320	0.626834	7.8e-21
ENSG00000281670	0.626784	7.32e-20
ENSG00000148218	0.626616	5.29e-26
ENSG00000171302	0.626609	3.57e-14
ENSG00000122033	0.626582	6.13e-24
ENSG00000284260	0.626578	2.03e-21
ENSG00000285344	0.626547	9.69e-13
ENSG00000061794	0.626512	1.18e-16
ENSG00000171316	0.626371	1.62e-14
ENSG00000124228	0.626274	8.99e-20
ENSG00000123374	0.626179	1.86e-20
ENSG00000166734	0.626053	3.46e-21
ENSG00000174437	0.626036	3.51e-20
ENSG00000164011	0.62574	4.11e-22
ENSG00000143842	0.625661	4.4e-11
ENSG00000105976	0.625622	3.01e-08
ENSG00000163875	0.625583	5.73e-21
ENSG00000108091	0.62549	2.07e-19
ENSG00000100503	0.625395	4.56e-20
ENSG00000158470	0.62522	6.67e-17
ENSG00000188994	0.625094	1.49e-22
ENSG00000130726	0.625094	1.21e-14
ENSG00000174607	0.625075	6.11e-07
ENSG00000144579	0.625047	7.01e-19
ENSG00000111596	0.625036	6.04e-31
ENSG00000266028	0.624993	9.68e-16
ENSG00000132485	0.624895	3.7e-27
ENSG00000160445	0.624806	1.44e-22
ENSG00000112379	0.624657	3.2e-07
ENSG00000172379	0.624651	2.25e-11
ENSG00000061938	0.624526	2.68e-12
ENSG00000128849	0.624449	1.68e-13
ENSG00000158427	0.624438	2.11e-11
ENSG00000173548	0.62443	5e-23
ENSG00000107581	0.624423	1.52e-24
ENSG00000240038	0.62438	1.32e-15
ENSG00000130164	0.624367	4.74e-12
ENSG00000175220	0.624306	1.89e-16
ENSG00000089220	0.624129	1.56e-20
ENSG00000101825	0.624087	5.8e-08
ENSG00000100030	0.624038	3.02e-21
ENSG00000164035	0.624024	3.07e-11
ENSG00000274891	0.623942	1.34e-22
ENSG00000108433	0.62378	7.5e-26
ENSG00000178971	0.623711	1.03e-18
ENSG00000087448	0.623689	3.81e-21
ENSG00000155827	0.623641	1.26e-25
ENSG00000132388	0.623619	1.98e-23
ENSG00000123066	0.623583	2.43e-21
ENSG00000110107	0.623574	8.54e-20
ENSG00000256223	0.623559	2.02e-22
ENSG00000106025	0.623478	1.65e-13
ENSG00000174720	0.623453	3.14e-25
ENSG00000102081	0.623329	6.89e-21
ENSG00000149131	0.623293	3.56e-07
ENSG00000179222	0.623234	2.8e-10
ENSG00000122359	0.623096	2.31e-14
ENSG00000143375	0.623074	1.19e-09
ENSG00000073350	0.622943	7.82e-09
ENSG00000065457	0.62287	2.23e-20
ENSG00000185262	0.622631	1.55e-12
ENSG00000272333	0.622621	1.71e-17
ENSG00000122482	0.622529	8.07e-21
ENSG00000196476	0.622455	2.61e-18
ENSG00000079387	0.622444	7.31e-30
ENSG00000142871	0.622368	6.96e-07
ENSG00000151929	0.622359	1.25e-14
ENSG00000161904	0.62235	1.65e-24
ENSG00000105176	0.622336	1.37e-16
ENSG00000198482	0.622308	7.77e-21
ENSG00000196411	0.6223	3.3e-11
ENSG00000065150	0.622256	1.24e-14
ENSG00000147044	0.622246	1.78e-19
ENSG00000081026	0.622175	5.37e-15
ENSG00000163785	0.622138	6.45e-22
ENSG00000136758	0.6221	5.38e-18
ENSG00000174943	0.622095	6.93e-19
ENSG00000165732	0.622088	6.21e-19
ENSG00000132510	0.622023	5.69e-16
ENSG00000138772	0.622012	2.04e-06
ENSG00000055208	0.621947	1.21e-23
ENSG00000165630	0.62189	3.15e-20
ENSG00000231617	0.621885	2.94e-23
ENSG00000139218	0.621804	2.68e-26
ENSG00000236353	0.621709	1.7e-23
ENSG00000237440	0.621671	7.28e-08
ENSG00000140497	0.621648	1.9e-17
ENSG00000151474	0.621597	2.21e-08
ENSG00000163655	0.621557	2.18e-15
ENSG00000116005	0.621554	1.4e-20
ENSG00000102225	0.62155	3.6e-11
ENSG00000166169	0.621455	1.86e-24
ENSG00000083720	0.621378	5.39e-14
ENSG00000138771	0.621254	2.65e-10
ENSG00000144642	0.621213	8.18e-12
ENSG00000277222	0.621151	2.04e-22
AC092279.1	0.621122	8.49e-24
ENSG00000288422	0.621002	2.76e-16
ENSG00000278062	0.620987	5.66e-19
ENSG00000280618	0.620937	2.6e-21
ENSG00000038219	0.620937	1.17e-26
ENSG00000162664	0.620862	5.71e-29
ENSG00000108669	0.620772	6.36e-16
ENSG00000089351	0.62071	1.54e-15
ENSG00000147130	0.620689	2.2e-25
ENSG00000068885	0.620657	1.37e-23
ENSG00000167106	0.620518	3.35e-14
ENSG00000172270	0.620455	2.98e-13
ENSG00000163820	0.620452	6.58e-22
ENSG00000198093	0.620442	3.24e-15
ENSG00000066697	0.620439	1.2e-19
ENSG00000101384	0.620433	3.67e-11
ENSG00000137207	0.620425	2.4e-16
ENSG00000078140	0.620408	1.3e-25
ENSG00000203950	0.620399	5.8e-14
ENSG00000166197	0.620397	4.12e-15
ENSG00000149212	0.620262	8.42e-11
ENSG00000227222	0.620194	9.19e-22
ENSG00000102007	0.620192	5.67e-12
ENSG00000072778	0.620137	8e-16
ENSG00000109685	0.620016	7.26e-19
ENSG00000102710	0.619986	8.85e-24
ENSG00000167754	0.619907	0.00152
ENSG00000129250	0.619889	2.97e-15
ENSG00000196387	0.619887	1.01e-30
ENSG00000102805	0.619882	4.72e-31
ENSG00000157625	0.619839	2.7e-28
ENSG00000280759	0.619813	1.35e-18
ENSG00000050405	0.619709	1.06e-10
ENSG00000140382	0.619706	9.12e-24
ENSG00000137831	0.6197	5.61e-16
ENSG00000155313	0.619658	3.67e-18
ENSG00000091831	0.619503	5.06e-09
ENSG00000168014	0.619445	2.36e-24
ENSG00000166619	0.619364	1.11e-17
ENSG00000152102	0.619351	1.5e-26
ENSG00000166225	0.619338	1.78e-24
ENSG00000092964	0.619336	4.37e-11
ENSG00000039068	0.619322	3.3e-06
ENSG00000146648	0.619281	3.64e-06
ENSG00000112977	0.619266	7.38e-11
ENSG00000122515	0.619148	1.08e-14
ENSG00000121289	0.619121	1.14e-24
ENSG00000179604	0.619112	1.2e-08
ENSG00000174306	0.619069	6.89e-21
ENSG00000112419	0.61903	8.15e-17
ENSG00000198429	0.618956	1.66e-17
ENSG00000110048	0.61886	7.83e-28
ENSG00000170954	0.618787	4.12e-20
ENSG00000155975	0.618773	1.7e-24
ENSG00000117569	0.618616	1.6e-21
ENSG00000163625	0.6186	6.53e-19
ENSG00000118263	0.618585	4.4e-15
ENSG00000060749	0.618557	3.51e-19
ENSG00000109180	0.618511	2.96e-20
ENSG00000198876	0.618365	3.69e-23
ENSG00000188549	0.618275	1.55e-11
ENSG00000117262	0.618232	2.17e-16
ENSG00000117906	0.618216	1.22e-15
ENSG00000197702	0.618213	3.66e-17
ENSG00000141579	0.618209	2.56e-16
ENSG00000172403	0.618156	5.65e-08
ENSG00000170832	0.618104	3.01e-19
ENSG00000100425	0.618089	1.37e-21
ENSG00000162437	0.618038	2.42e-15
ENSG00000184708	0.618033	9.77e-22
ENSG00000155085	0.618028	7.76e-23
ENSG00000066427	0.617961	8.32e-22
ENSG00000088256	0.61796	2.5e-18
ENSG00000184428	0.617947	1.53e-12
ENSG00000156675	0.617945	3.23e-10
ENSG00000057935	0.617849	1.14e-18
ENSG00000122390	0.617835	2.35e-24
ENSG00000085872	0.617575	8.88e-17
ENSG00000116350	0.617549	1.55e-19
ENSG00000162734	0.617472	2.1e-16
ENSG00000288121	0.617437	9.28e-23
ENSG00000074054	0.617406	1.9e-26
ENSG00000186184	0.617373	1.62e-26
ENSG00000221914	0.61734	5.97e-21
ENSG00000073060	0.617339	3.35e-09
ENSG00000119314	0.617306	2.05e-23
ENSG00000099940	0.617223	2.04e-18
ENSG00000274746	0.617084	1.2e-26
ENSG00000081665	0.616959	3.04e-21
ENSG00000126653	0.616923	6.39e-25
ENSG00000076604	0.616908	3.32e-14
ENSG00000168610	0.616829	3.21e-18
ENSG00000106526	0.616781	2.9e-18
ENSG00000162825	0.616571	2.47e-17
ENSG00000143458	0.616485	3.24e-27
ENSG00000120278	0.616383	1.12e-11
ENSG00000182944	0.616256	7.08e-22
ENSG00000074696	0.616218	7.38e-17
ENSG00000001617	0.616204	1.79e-14
ENSG00000008086	0.616151	1.76e-21
ENSG00000196391	0.616127	1.13e-26
ENSG00000162086	0.616045	5.41e-24
ENSG00000171492	0.616039	7.49e-14
ENSG00000175265	0.61593	7.15e-08
ENSG00000105894	0.615873	4.34e-06
ENSG00000031823	0.615596	2.81e-19
ENSG00000146842	0.615583	1.53e-21
ENSG00000146083	0.615566	9.86e-17
ENSG00000117461	0.615509	2.65e-11
ENSG00000278229	0.61548	1.55e-17
ENSG00000105647	0.615463	6.3e-13
ENSG00000136699	0.615375	1.94e-18
ENSG00000115761	0.615369	5.43e-24
ENSG00000110075	0.615172	2.06e-25
ENSG00000163191	0.615149	1.25e-09
ENSG00000170776	0.615056	3.91e-18
ENSG00000131503	0.615038	1.33e-26
ENSG00000111057	0.615001	6.25e-06
ENSG00000100888	0.614896	5e-22
ENSG00000177694	0.614865	5.44e-17
ENSG00000138593	0.614862	3.9e-22
ENSG00000145623	0.61486	9.15e-10
ENSG00000106012	0.614766	8.27e-16
ENSG00000125534	0.614755	1.97e-08
ENSG00000176095	0.61475	2.1e-25
ENSG00000103994	0.614704	1.31e-26
ENSG00000002834	0.614641	1.24e-14
ENSG00000147854	0.61463	5.66e-21
C1ORF116	0.614609	1.18e-07
ENSG00000163001	0.614488	1.52e-28
ENSG00000115963	0.614383	3.19e-10
ENSG00000054793	0.614282	2.64e-13
ENSG00000135503	0.614272	1.64e-24
ALDH9A1	0.614212	3.38e-16
ENSG00000188785	0.614166	2.04e-19
ENSG00000139174	0.614073	9.08e-13
ENSG00000054523	0.614073	1.23e-21
ENSG00000186001	0.614057	1.89e-21
ENSG00000100354	0.614027	9.56e-20
ENSG00000140265	0.613918	5.53e-27
ENSG00000122966	0.613896	1.58e-11
ENSG00000103978	0.613828	2.02e-17
ENSG00000263309	0.613811	0.00265
ENSG00000011451	0.613795	7.48e-14
ENSG00000111142	0.613624	8.17e-25
ENSG00000157077	0.613589	7.35e-23
ENSG00000153071	0.613548	4.11e-09
ENSG00000214078	0.613458	8.6e-17
ENSG00000288427	0.613346	2.47e-10
ENSG00000130340	0.61329	4.38e-20
ENSG00000265354	0.613266	7.87e-23
ENSG00000111361	0.613237	9.33e-29
ENSG00000138398	0.613204	1.19e-26
ENSG00000152217	0.613192	1.05e-12
ENSG00000174903	0.613106	2.36e-16
ENSG00000151461	0.613066	6.46e-20
ENSG00000077514	0.612996	3.65e-20
ENSG00000111077	0.612913	6.55e-13
ENSG00000215301	0.612869	3.26e-25
ENSG00000130749	0.612851	9.5e-23
ENSG00000075568	0.612815	1.12e-23
ENSG00000122417	0.612807	2.19e-20
ENSG00000196233	0.612786	5.85e-26
ENSG00000104365	0.612573	2.6e-18
ENSG00000130150	0.612561	7.54e-24
ENSG00000058056	0.612547	9.12e-14
ENSG00000173402	0.612536	1.38e-16
ENSG00000163155	0.612477	2.02e-22
ENSG00000133818	0.612395	1.21e-16
ENSG00000132604	0.612387	5.08e-22
ENSG00000156504	0.612353	2.11e-22
ENSG00000137145	0.612324	5.05e-26
ENSG00000283883	0.612305	2.19e-20
ENSG00000156219	0.612256	0.00398
ENSG00000148468	0.612247	5.82e-09
ENSG00000020256	0.612243	2.94e-23
ENSG00000000457	0.612119	1.27e-28
ENSG00000116750	0.612113	8e-22
ENSG00000196323	0.612092	3.37e-21
ENSG00000090975	0.612089	3.5e-14
ENSG00000072135	0.611982	3.27e-21
ENSG00000119953	0.611979	4.91e-27
ENSG00000186645	0.611954	3.73e-25
ENSG00000136848	0.611899	2.54e-12
ENSG00000026025	0.611869	2.46e-09
ENSG00000180370	0.611763	2.98e-18
ENSG00000196923	0.611715	9.63e-09
ENSG00000073282	0.611712	1.22e-10
ENSG00000005801	0.611674	4.65e-24
ENSG00000164442	0.611663	5.03e-13
ENSG00000144504	0.611651	1.06e-17
ENSG00000112715	0.611639	2.31e-07
ENSG00000141627	0.611511	7.09e-21
ENSG00000105568	0.611477	1.3e-20
ENSG00000108561	0.611352	7.62e-17
ENSG00000167005	0.611342	5.15e-20
ENSG00000105426	0.61134	2.39e-08
ENSG00000079385	0.611319	4.29e-09
ENSG00000089022	0.611255	3.16e-26
ENSG00000131067	0.611187	1.38e-16
ENSG00000169641	0.611175	5.67e-23
ENSG00000147789	0.611125	1.35e-16
ENSG00000185052	0.611006	4.15e-15
ENSG00000198824	0.610991	3.23e-22
ENSG00000135999	0.610936	7.99e-27
ENSG00000234444	0.610932	1.84e-24
ENSG00000168906	0.61092	6.13e-19
ENSG00000121413	0.610905	3.47e-13
ENSG00000204628	0.610902	5.5e-19
ENSG00000090612	0.610809	5.8e-30
ENSG00000156858	0.610774	3.12e-16
ENSG00000051382	0.610713	1.82e-16
ENSG00000109332	0.610713	8.97e-24
ENSG00000078403	0.610563	1.16e-21
ENSG00000123064	0.610526	2.72e-18
ENSG00000167635	0.61051	4.3e-20
ENSG00000139132	0.610475	2.15e-18
ENSG00000155287	0.610458	1.91e-19
ENSG00000185619	0.610437	1.17e-24
ENSG00000277753	0.610314	7.7e-18
ENSG00000096746	0.610278	2.11e-18
ENSG00000276111	0.610232	4.93e-26
ENSG00000196535	0.61023	2.9e-15
ENSG00000254772	0.610215	3.39e-19
ENSG00000163812	0.610137	9.82e-22
ENSG00000132698	0.610088	2.01e-07
ENSG00000135390	0.610081	1.63e-25
ENSG00000119335	0.610058	9.12e-19
ENSG00000107745	0.61003	2.29e-23
ENSG00000113739	0.60995	9.07e-08
ENSG00000124785	0.609847	2.01e-10
ENSG00000109756	0.609811	8.19e-22
ENSG00000140832	0.609676	4.76e-13
ENSG00000103202	0.609662	1.25e-14
ENSG00000135862	0.609657	3.5e-13
ENSG00000108848	0.609599	1.04e-18
ENSG00000046647	0.609554	1.24e-27
ENSG00000198900	0.609516	4.59e-24
ENSG00000136492	0.609482	2.31e-10
ENSG00000111837	0.609414	8.91e-30
ENSG00000142273	0.609271	6.61e-10
ENSG00000231116	0.609268	2.91e-15
ENSG00000198752	0.609209	7.83e-17
ENSG00000166192	0.609159	4.1e-31
ENSG00000111859	0.609117	3.36e-12
ENSG00000188783	0.6091	1.87e-09
ENSG00000282019	0.609058	4.12e-10
ENSG00000136536	0.609025	5.76e-26
ENSG00000205352	0.608989	5.22e-19
ENSG00000113758	0.608979	2.54e-10
ENSG00000276537	0.60893	4.22e-06
ENSG00000170296	0.60877	2.73e-20
ENSG00000198952	0.60871	3.34e-15
ENSG00000035115	0.608691	2.35e-14
ENSG00000102699	0.608602	1.16e-21
ENSG00000198087	0.608477	5.07e-20
ENSG00000140403	0.608402	1.97e-12
ENSG00000149231	0.608291	4.74e-15
ENSG00000124222	0.608277	2.89e-24
ENSG00000134905	0.608218	1.7e-14
ENSG00000144043	0.608198	7.64e-21
ENSG00000011258	0.608122	6.63e-24
ENSG00000073910	0.608106	1.33e-16
ENSG00000213918	0.6081	5.83e-21
ENSG00000184292	0.608098	3.08e-05
ENSG00000044115	0.60809	1.23e-19
ENSG00000181315	0.608033	3.41e-29
ENSG00000135205	0.608007	4.29e-18
ENSG00000047056	0.607949	6.82e-23
ENSG00000160305	0.607922	2.72e-20
ENSG00000160294	0.607913	5.76e-22
ENSG00000165185	0.60789	1.21e-24
ENSG00000163605	0.607881	1.12e-28
ENSG00000275895	0.607828	8.31e-06
ENSG00000166337	0.607754	8.1e-17
ENSG00000259956	0.607723	2.37e-27
ENSG00000086570	0.607721	2.23e-13
ENSG00000189337	0.607719	3.08e-14
ENSG00000130176	0.607666	9.05e-07
ENSG00000025772	0.607606	3.3e-18
ENSG00000125691	0.607589	7.31e-18
ENSG00000197136	0.607548	1.49e-17
ENSG00000101639	0.607548	1.39e-22
ENSG00000277140	0.607507	2.65e-21
ENSG00000185009	0.607495	3.36e-25
ENSG00000114302	0.607484	6.07e-23
ENSG00000103494	0.607445	3.9e-23
ENSG00000285250	0.60732	1.18e-17
ENSG00000184863	0.607313	4.68e-24
ENSG00000159023	0.607251	1.43e-18
ENSG00000278545	0.607224	1.73e-20
ENSG00000104131	0.607217	7.61e-27
ENSG00000105088	0.607158	3.97e-12
ENSG00000152457	0.607144	3.97e-20
ENSG00000149273	0.607124	1.44e-16
AP002495.1	0.60709	7.04e-27
ENSG00000184209	0.607074	1.68e-26
ENSG00000063601	0.607034	1.04e-22
ENSG00000100201	0.606983	4.32e-27
ENSG00000103067	0.606942	4.34e-12
ENSG00000089693	0.60694	4.18e-12
[truncated: 490 more rows]

## Sheet: Table S9
Table S9. Affected canonical pathways in LINC00960 high vs LINC00960 low TNBC
Ingenuity Canonical Pathways	-log(p-value)	Ratio	p	z-score	Molecules
Pulmonary Fibrosis Idiopathic Signaling Pathway	6.01	0.238	9.77237e-07	7.14	ACTA2,ACTG1,ACTG2,ACVR1B,ADAMTS1,AEBP2,AKT2,AKT3,BCL2,BMPR2,BRAF,CAV1,CCN2,CCND1,CDH1,COL17A1,COL18A1,COL27A1,COL4A2,COL4A5,COL6A1,CREBBP,CTNNB1,CXCL12,EDN1,EGFR,EGR1,EIF4EBP2,EP300,EPHB3,EPHB4,FGFR1,FGFR2,FOXO3,FZD7,GSK3B,HES1,JAG1,JARID2,LATS1,MAP2K3,MAPK1,MAPK13,MAPK8,MRTFA,NOTCH2,NOTCH3,PDGFRB,PIK3C2G,PIK3CA,PIK3CB,PIK3R1,PIK3R2,PIK3R3,RBBP7,REL,RELA,RHOA,ROCK2,RPS6KA2,RPS6KB1,RRAS2,SMAD3,SOS…
Insulin Secretion Signaling Pathway	2.93	0.208	0.0011749	6.861	ADCY6,AGO1,AGO2,CACNA1D,CACNB3,CLCN3,CREB1,CREB3L2,CREB3L4,CREBBP,EIF1,EIF2B1,EIF2S3,EIF4EBP2,EIF4G1,EIF4G2,EIF4G3,GNA11,GNAQ,GNAS,GOSR2,GUCY1A1,INSR,ITPR2,ITPR3,KLF11,MAPK1,MAPK13,PABPC1,PAIP1,PDHA1,PIK3C2G,PIK3CA,PIK3CB,PIK3R1,PIK3R2,PIK3R3,PLCB1,PLCB4,PLCG1,PRKACA,PRKAR1A,PRKAR2A,PRLR,RPS6KB1,SRP14,SRP68,STAT3,STAT6,STX16,TCF3,TYK2,VAMP2,YES1
Myelination Signaling Pathway	5.9	0.237	1.25893e-06	6.813	AKT2,AKT3,ARHGAP1,ARHGAP35,BMPR1B,BMPR2,BRAF,CHD7,CHD8,CREB1,CREB3L2,CREB3L4,CREBBP,CTNNB1,CYTH1,DAG1,EGFR,EP300,ERBB2,ERBB3,FGFR1,FGFR2,FKBP1A,FRK,FZD7,GLI3,GSK3B,HDAC2,HDAC4,HDAC5,HDAC6,HDAC7,ID4,IGF1R,ITGA6,ITGB4,LAMA3,LAMA5,LAMB3,LAMC1,LAMC2,MAPK1,NCSTN,NOTCH2,NTRK2,PDGFRB,PIK3C2G,PIK3CA,PIK3CB,PIK3R1,PIK3R2,PIK3R3,PLCG1,PPP3CA,PPP3CB,PPP3R1,PRKACA,PRKAR1A,PRKAR2A,PTPN11,PTPRA,RAPGEF2,RHOA,RO…
Estrogen Receptor Signaling	4.76	0.215	1.7378e-05	6.765	ADCY6,AKT2,AKT3,ATP5PB,BCL2,CACNA1D,CACNB3,CAV1,CCND1,CREB1,CREB3L2,CREB3L4,CREBBP,CTBP2,DDX5,EGFR,EIF2B1,EP300,ESR1,FOXO3,GNA11,GNAQ,GNAS,GNB1,GNB2,GSK3B,GUCY1A1,HES1,HNRNPD,IGF1R,IGF2,MAPK1,MDK,MED12,MED13,MED13L,MED14,MED24,MED4,MPRIP,MT-ATP6,MT-CYB,MT-ND1,MT-ND2,MT-ND3,MT-ND4,MT-ND5,MT-ND6,MYC,MYL9,NCOA1,NCOR1,NCOR2,NDUFA3,PIK3C2G,PIK3CA,PIK3CB,PIK3R1,PIK3R2,PIK3R3,PLCB1,PLCB4,PLCG1,PPP1R12A,…
Chronic Myeloid Leukemia Signaling	4.33	0.227	4.67735e-05	6.53	ABL1,ADAR,AKT2,AKT3,BCL2,CBLC,CCND1,CTBP2,CTNNB1,DVL3,E2F3,FOXM1,FOXO3,FZD7,GAB2,GLI3,GSK3B,HDAC2,HDAC4,HDAC5,HDAC6,HDAC7,HES1,HNRNPA1,IKBKB,LIG3,MAPK1,MECOM,MSI2,MYC,NOTCH2,NOTCH3,PA2G4,PCBP2,PIK3C2G,PIK3CA,PIK3CB,PIK3R1,PIK3R2,PIK3R3,PLCB1,PLCB4,PLCG1,PPP3CA,PPP3CB,PPP3R1,PTPN11,RBL1,REL,RELA,RRAS2,SET,SIN3A,SMAD3,SOS1,STAT3,TCF3,TCF7L1,TCF7L2,TP53,ZNF875
Oxytocin Signaling Pathway	3.74	0.219	0.00018197	6.303	AKT2,AKT3,ATP2B4,CACNA1D,CACNB3,CAMKK2,CREB1,CREB3L2,CREB3L4,CREBBP,EGFR,GNA11,GNAQ,GNB1,GNB2,GSK3B,GUCY1A1,ITPR2,ITPR3,MAP2K5,MAPK1,MAPK13,MAPK8,MPRIP,MYH10,MYH11,MYH14,MYH9,MYL9,MYLK,MYO10,MYO18A,MYO5C,NFE2L2,PIK3C2G,PIK3CA,PIK3CB,PIK3R1,PIK3R2,PIK3R3,PLCB1,PLCB4,PPARD,PPP1R12A,PPP1R12B,PPP3CA,PPP3CB,PPP3R1,PRKACA,PRKAR1A,PRKAR2A,REL,RELA,RHOA,ROCK2,RRAS2,SHC1,SMARCC2,SOS1
Synaptogenesis Signaling Pathway	1.52	0.177	0.0301995	6.143	ADCY6,AFDN,AKT2,AKT3,AP2A2,AP2B1,ARHGEF7,BRAF,CACNB3,CDH1,CLASP2,CREB1,CREB3L2,CREB3L4,CREBBP,CTNNB1,CTNND1,EFNA5,EIF4EBP2,EPHB3,EPHB4,FARP1,GOSR2,GSK3B,GUCY1A1,ITSN1,KALRN,MAP1B,MAPK1,NAP1L1,NTRK2,PIK3C2G,PIK3CA,PIK3CB,PIK3R1,PIK3R2,PIK3R3,PLCG1,PRKACA,PRKAR1A,PRKAR2A,RAB5B,RHOA,RPS6KB1,RRAS2,SGTA,SHC1,SHF,SOS1,STX16,SYT7,VAMP2,WASL,YES1
Integrin Signaling	3.65	0.23	0.000223872	6.008	ABL1,ACTA2,ACTG1,ACTG2,ACTN1,ACTN4,AKT2,AKT3,ARHGEF7,BRAF,CAPNS1,CAV1,DOCK1,GIT1,GSK3B,ITGA6,ITGA9,ITGB4,MAPK1,MAPK8,MPRIP,MYL9,MYLK,NEDD9,PAK2,PAK4,PARVA,PIK3C2G,PIK3CA,PIK3CB,PIK3R1,PIK3R2,PIK3R3,PLCG1,PPP1R12A,PPP1R12B,PXN,RHOA,RND3,RRAS2,SHC1,SOS1,TNK2,TSPAN7,VCL,WASL,ZYX
Superpathway of Inositol Phosphate Compounds	2.01	0.196	0.00977237	6	DUSP16,HACD2,IP6K1,IP6K2,ITPKB,MTMR4,NUDT3,PAWR,PI4KB,PIK3C2G,PIK3CA,PIK3CB,PIK3R1,PIK3R2,PIK3R3,PIP4K2B,PIP4K2C,PIP5K1A,PLCB1,PLCB4,PLCG1,PPIP5K1,PPIP5K2,PPP1R10,PPP1R11,PPP1R12A,PPP1R12B,PPP2R1A,PPP2R2A,PPP2R3A,PPP2R5D,PPP3CA,PPP3CB,PPP3R1,PRUNE1,PTPN11,PTPN12,PTPN20,PTPRF,PXYLP1,RASA1,SET,SSH2,WBP11
NF-κB Signaling	2.67	0.22	0.00213796	5.84	AKT2,AKT3,AZI2,BMPR1B,BMPR2,BRAF,CREBBP,CSNK2A1,CSNK2A2,CSNK2B,EGFR,EIF2AK2,EP300,FGFR1,FGFR2,GSK3B,HDAC2,IGF1R,IKBKB,INSR,LTBR,MAP4K4,MAPK8,NTRK2,PDGFRB,PIK3C2G,PIK3CA,PIK3CB,PIK3R1,PIK3R2,PIK3R3,PRKACA,RELA,RRAS2,TAB2,TAB3,TGFBR3,UBE2V1
Signaling by Rho Family GTPases	3.85	0.221	0.000141254	5.774	ACTA2,ACTG1,ACTG2,ARHGEF11,ARHGEF17,ARHGEF2,ARHGEF5,ARHGEF7,ARHGEF9,BAIAP2,CDC42EP1,CDC42EP3,CDC42EP4,CDH1,CIT,CLIP1,CYFIP1,GNA11,GNAQ,GNAS,GNB1,GNB2,IQGAP1,ITGA6,ITGA9,ITGB4,MAP3K20,MAPK1,MAPK8,MYL9,MYLK,PAK2,PAK4,PARD3,PIK3C2G,PIK3CA,PIK3CB,PIK3R1,PIK3R2,PIK3R3,PIP4K2B,PIP4K2C,PIP5K1A,PPP1R12A,PPP1R12B,REL,RELA,RHOA,RND3,ROCK2,SEPTIN10,SEPTIN11,SEPTIN4,SEPTIN5,SEPTIN9,STMN1,VIM,WASL
Ribonucleotide Reductase Signaling Pathway	9.95	0.34	1.12202e-10	5.741	AKT2,AKT3,ARID1A,ARID2,BCL2,BRAF,BRD7,CCND1,CDH1,CDK2,CREB1,CREB3L2,CREB3L4,CREBBP,CTNNB1,E2F3,EGFR,ERBB2,ESR1,FOXM1,FOXO3,MAPK1,MAPK13,MAPK8,MET,MYC,NFYA,NFYC,PARP1,PARP4,PARP6,PBRM1,PHF10,PIK3C2G,PIK3CA,PIK3CB,PIK3R1,PIK3R2,PIK3R3,SETD2,SMARCA2,SMARCA4,SMARCC1,SMARCC2,SMARCD1,SMARCE1,SP1,STAT3,TNKS,TP53,VASH2,VEGFA,WEE1
Hepatic Fibrosis Signaling Pathway	1.33	0.168	0.0467735	5.695	ACTA2,ACVR1B,AKT2,AKT3,BCL2,BMPR2,BRAF,BRD4,CACNA1D,CACNB3,CCN2,CCND1,COL18A1,CREB1,CREB3L2,CREB3L4,CREBBP,CSNK1D,CSNK1G1,CTNNB1,DVL3,EDN1,FGFR1,FZD7,GLI3,GSK3B,IKBKB,ITGA6,ITGA9,ITGB4,LRP5,LRP6,MAP2K3,MAP2K5,MAPK1,MAPK13,MAPK8,MYC,MYL9,MYLK,PDGFRB,PIK3C2G,PIK3CA,PIK3CB,PIK3R1,PIK3R2,PIK3R3,PLCG1,PRKACA,PRKAR1A,PRKAR2A,REL,RELA,RHOA,RND3,ROCK2,RPS6KB1,RRAS2,SMAD3,SOS1,SP1,STAT3,TCF3,TCF7L1,TCF7L2…
Cardiac Hypertrophy Signaling	1.32	0.177	0.047863	5.692	ADCY6,CACNA1D,CACNB3,CREB1,CREBBP,EIF2B1,EP300,GNA11,GNAQ,GNAS,GNB1,GNB2,GSK3B,GUCY1A1,IGF1R,MAP2K3,MAP3K13,MAP3K6,MAPK1,MAPK13,MAPK8,MEF2D,MYL9,PIK3C2G,PIK3CA,PIK3CB,PIK3R1,PIK3R2,PIK3R3,PLCB1,PLCB4,PLCG1,PPP3CA,PPP3CB,PPP3R1,PRKACA,PRKAR1A,PRKAR2A,RHOA,RND3,ROCK2,RPS6KB1,RRAS2,SOS1
EIF2 Signaling	11.5	0.327	3.16228e-12	5.555	ACTA2,ACTG2,AGO1,AGO2,AKT2,AKT3,ATF3,BCL2,CCND1,EIF1,EIF2AK2,EIF2AK4,EIF2B1,EIF2S3,EIF3A,EIF3C,EIF3J,EIF4G1,EIF4G2,EIF4G3,EIF5B,GSK3B,HNRNPA1,IGF1R,INSR,MAPK1,MYC,PABPC1,PAIP1,PIK3C2G,PIK3CA,PIK3CB,PIK3R1,PIK3R2,PIK3R3,PPP1R15A,PTBP1,RPL10A,RPL11,RPL12,RPL13,RPL15,RPL18,RPL19,RPL23,RPL28,RPL32,RPL34,RPL35,RPL37,RPL4,RPL5,RPL6,RPL9,RPS11,RPS17,RPS2,RPS24,RPS26,RPS3,RPS4X,RPS6,RPS9,RRAS2,SHC1,SOS1,…
MSP-RON Signaling In Cancer Cells Pathway	8.03	0.328	9.33254e-09	5.555	ACTA2,AKT2,AKT3,ARNT,BRAF,CCND1,CREB1,CREB3L2,CREB3L4,CREBBP,CTNNB1,EGFR,ELF2,ELF3,ELF5,FLNA,GSK3B,ITGA6,ITGB4,KLK5,MAPK1,MET,MYC,PIK3C2G,PIK3CA,PIK3CB,PIK3R1,PIK3R2,PIK3R3,REL,RELA,RPS6KA2,RRAS2,SOS1,SP1,STAT3,TCF3,TCF7L1,TCF7L2,TRIM24,VEGFA,VIM,YWHAB,YWHAE,YWHAQ
Adrenomedullin signaling pathway	2.77	0.218	0.00169824	5.516	ADCY6,AKT2,AKT3,ARNT,BCL2,BRAF,GNA11,GNAQ,GNAS,GSK3B,GUCY1A1,ITPR2,ITPR3,MAP2K3,MAP2K5,MAPK1,MAPK13,MAPK8,MAX,MYLK,PIK3C2G,PIK3CA,PIK3CB,PIK3R1,PIK3R2,PIK3R3,PLCB1,PLCB4,PLCG1,PRKACA,PRKAR1A,PRKAR2A,REL,RELA,RRAS2,SHC1,SHF,SMARCC2,SOS1,TFAP2A,TFAP2C
Thrombin Signaling	2.77	0.212	0.00169824	5.488	ADCY6,AKT2,AKT3,ARHGEF11,ARHGEF17,ARHGEF2,ARHGEF5,ARHGEF7,ARHGEF9,CREB1,EGFR,GATA3,GNA11,GNAQ,GNAS,GNB1,GNB2,GUCY1A1,IKBKB,ITPR2,ITPR3,MAPK1,MAPK13,MPRIP,MYL9,MYLK,PIK3C2G,PIK3CA,PIK3CB,PIK3R1,PIK3R2,PIK3R3,PLCB1,PLCB4,PLCG1,PPP1R12A,PPP1R12B,REL,RELA,RHOA,RND3,ROCK2,RPS6KB1,RRAS2,SHC1,SOS1
B Cell Receptor Signaling	2.08	0.206	0.00831764	5.396	ABL1,AKT2,AKT3,BCL6,CREB1,CREB3L2,CREB3L4,CREBBP,EGR1,GAB2,GSK3B,IKBKB,MAP2K3,MAP3K13,MAP3K6,MAPK1,MAPK13,MAPK8,PIK3C2G,PIK3CA,PIK3CB,PIK3R1,PIK3R2,PIK3R3,PPP3CA,PPP3CB,PPP3R1,PTPN11,REL,RELA,RPS6KB1,RRAS2,SHC1,SOS1,TCF3,VAV3
3-phosphoinositide Biosynthesis	1.53	0.188	0.0295121	5.385	DUSP16,HACD2,MTMR4,NUDT3,PAWR,PI4KB,PIK3C2G,PIK3CA,PIK3CB,PIK3R1,PIK3R2,PIK3R3,PIP4K2B,PIP4K2C,PIP5K1A,PPIP5K1,PPP1R10,PPP1R11,PPP1R12A,PPP1R12B,PPP2R1A,PPP2R2A,PPP2R3A,PPP2R5D,PPP3CA,PPP3CB,PPP3R1,PRUNE1,PTPN11,PTPN12,PTPN20,PTPRF,PXYLP1,RASA1,SET,SSH2,WBP11
IL-15 Production	3.13	0.252	0.00074131	5.292	ABL1,CLK2,DDR1,DYRK1A,EGFR,EPHB3,EPHB4,ERBB2,ERBB3,FGFR1,FGFR2,FRK,IGF1R,INSR,KIT,LMTK2,MAP2K3,MAP2K5,MET,NTRK2,PDGFRB,PEAK1,PTK7,REL,RELA,RYK,TNK2,TYK2,YES1
[truncated: 113 more rows]
